# Supplementary material for: Reversible trans-to-cis photoisomerization and irreversible photocyclization reactions of a Co-coordinated stilbene derivative on chiral di-β-diketonate lanthanide complexes
Source: RSC Adv. 2023 Jan 13;13(4):2269–82. doi: 10.1039/d2ra07133a (PMC9837704; doi:10.1039/d2ra07133a)
Supplement: RA-013-D2RA07133A-s002 [file RA-013-D2RA07133A-s002.cif]

# Electronic Supplementary Material (ESI) for RSC Advances.
# This journal is © The Royal Society of Chemistry 2023

####################################################################### 
# 
# This file contains crystal structure data downloaded from the 
# Cambridge Structural Database (CSD) hosted by the Cambridge 
# Crystallographic Data Centre (CCDC).
# 
# Full information about CCDC data access policies and citation 
# guidelines are available at http://www.ccdc.cam.ac.uk/access/V1 
# 
# Audit and citation data items may have been added by the CCDC. 
# Please retain this information to preserve the provenance of 
# this file and to allow appropriate attribution of the data. 
# 
#######################################################################

data_la
_database_code_depnum_ccdc_archive 'CCDC 2207710'
loop_
_audit_author_name
_audit_author_address
'Li-Rong Lin'
;Xiamen University
China
;
_audit_update_record             
;
2022-09-16 deposited with the CCDC.	2023-01-02 downloaded from the CCDC.
;
_audit_creation_date             2022-07-18
_audit_creation_method           
;
Olex2 1.3
(compiled 2020.11.12 svn.r5f609507 for OlexSys, GUI svn.r6408)
;
_shelx_SHELXL_version_number     2018/3
_chemical_name_common            ?
_chemical_name_systematic        ?
_chemical_formula_moiety         'C57 H52 F17 La N4 O7, H2 O'
_chemical_formula_sum            'C57 H54 F17 La N4 O8'
_chemical_formula_weight         1384.95
_chemical_absolute_configuration ad
_chemical_melting_point          ?
_chemical_oxdiff_formula         'C57 F17 N4 O8 La'
loop_
_atom_type_symbol
_atom_type_description
_atom_type_scat_dispersion_real
_atom_type_scat_dispersion_imag
_atom_type_scat_source
C C 0.0181 0.0091 'International Tables Vol C Tables 4.2.6.8 and 6.1.1.4'
H H 0.0000 0.0000 'International Tables Vol C Tables 4.2.6.8 and 6.1.1.4'
F F 0.0727 0.0534 'International Tables Vol C Tables 4.2.6.8 and 6.1.1.4'
La La -1.4094 9.0376 'International Tables Vol C Tables 4.2.6.8 and 6.1.1.4'
N N 0.0311 0.0180 'International Tables Vol C Tables 4.2.6.8 and 6.1.1.4'
O O 0.0492 0.0322 'International Tables Vol C Tables 4.2.6.8 and 6.1.1.4'

_shelx_space_group_comment       
;
The symmetry employed for this shelxl refinement is uniquely defined
by the following loop, which should always be used as a source of
symmetry information in preference to the above space-group names.
They are only intended as comments.
;
_space_group_crystal_system      monoclinic
_space_group_IT_number           5
_space_group_name_H-M_alt        'C 1 2 1'
_space_group_name_Hall           'C 2y'
loop_
_space_group_symop_operation_xyz
'x, y, z'
'-x, y, -z'
'x+1/2, y+1/2, z'
'-x+1/2, y+1/2, -z'

_cell_length_a                   29.7748(2)
_cell_length_b                   20.12970(10)
_cell_length_c                   20.66980(10)
_cell_angle_alpha                90
_cell_angle_beta                 108.4330(10)
_cell_angle_gamma                90
_cell_volume                     11753.00(13)
_cell_formula_units_Z            8
_cell_measurement_reflns_used    58504
_cell_measurement_temperature    100.0(9)
_cell_measurement_theta_max      75.1850
_cell_measurement_theta_min      2.2430
_shelx_estimated_absorpt_T_max   0.352
_shelx_estimated_absorpt_T_min   0.178
_exptl_absorpt_coefficient_mu    6.606
_exptl_absorpt_correction_T_max  1.00000
_exptl_absorpt_correction_T_min  0.74822
_exptl_absorpt_correction_type   multi-scan
_exptl_absorpt_process_details   
;
CrysAlisPro 1.171.41.110a (Rigaku Oxford Diffraction, 2021)
Empirical absorption correction using spherical harmonics,
implemented in SCALE3 ABSPACK scaling algorithm.
;
_exptl_absorpt_special_details   ?
_exptl_crystal_colour            colourless
_exptl_crystal_colour_primary    colourless
_exptl_crystal_density_diffrn    1.565
_exptl_crystal_density_meas      ?
_exptl_crystal_density_method    ?
_exptl_crystal_description       block
_exptl_crystal_F_000             5584
_exptl_crystal_size_max          0.4
_exptl_crystal_size_mid          0.3
_exptl_crystal_size_min          0.2
_exptl_transmission_factor_max   ?
_exptl_transmission_factor_min   ?
_diffrn_reflns_av_R_equivalents  0.0318
_diffrn_reflns_av_unetI/netI     0.0311
_diffrn_reflns_Laue_measured_fraction_full 0.999
_diffrn_reflns_Laue_measured_fraction_max 0.970
_diffrn_reflns_limit_h_max       37
_diffrn_reflns_limit_h_min       -24
_diffrn_reflns_limit_k_max       24
_diffrn_reflns_limit_k_min       -24
_diffrn_reflns_limit_l_max       23
_diffrn_reflns_limit_l_min       -25
_diffrn_reflns_number            72325
_diffrn_reflns_point_group_measured_fraction_full 0.993
_diffrn_reflns_point_group_measured_fraction_max 0.941
_diffrn_reflns_theta_full        67.684
_diffrn_reflns_theta_max         75.326
_diffrn_reflns_theta_min         2.253
_diffrn_ambient_environment      N~2~
_diffrn_ambient_temperature      100.0(9)
_diffrn_detector                 'Hybrid Pixel Array Detector'
_diffrn_detector_area_resol_mean 10.0000
_diffrn_detector_type            HyPix
_diffrn_measured_fraction_theta_full 0.999
_diffrn_measured_fraction_theta_max 0.970
_diffrn_measurement_details      
;
List of Runs (angles in degrees, time in seconds):

  # Type    Start    End  Width  t~exp~   \w     \q     \k     \f   Frames
#--------------------------------------------------------------------------
  1  \w    -35.00  32.00   0.50    0.30    --   43.34 -37.00  60.00  134
  2  \w    -23.00  66.00   0.50    0.30    --   43.34 -57.00 120.00  178
  3  \w     85.00 129.00   0.50    1.00    --  109.59  61.00   0.00   88
  4  \w    115.00 140.00   0.50    1.00    --  109.59 110.00 171.00   50
  5  \w    -57.00 -27.00   0.50    1.00    --  -96.00  61.00   0.00   60
  6  \w    -49.00 -20.00   0.50    1.00    --  -96.00  45.00   0.00   58
  7  \w    -51.00 -19.00   0.50    1.00    --  -96.00  45.00 -60.00   64
  8  \w    -50.00 -19.00   0.50    1.00    --  -96.00  45.00 -90.00   62
  9  \w    -33.00   3.00   0.50    0.30    --  -43.34  57.00 -90.00   72
 10  \w    -65.00 -39.00   0.50    0.30    --  -43.34  57.00 -90.00   52
 11  \w    -49.00 -19.00   0.50    1.00    --  -96.00  45.00  30.00   60
 12  \w    -45.00 -20.00   0.50    1.00    --  -96.00  45.00  60.00   50
 13  \w    -51.00 -25.00   0.50    1.00    --  -96.00  45.00  90.00   52
 14  \w    -51.00 -20.00   0.50    1.00    --  -96.00  45.00 -30.00   62
 15  \w    -50.00 -22.00   0.50    1.00    --  -96.00  45.00-150.00   56
 16  \w    -51.00 -24.00   0.50    1.00    --  -96.00  45.00 120.00   54
 17  \w    -48.00 -20.00   0.50    1.00    --  -96.00  45.00 150.00   56
 18  \w    -86.00 -57.00   0.50    1.00    --  -96.00 110.00 171.00   58
 19  \w    -74.00 -22.00   0.50    1.00    --  -96.00 125.00 120.00  104
 20  \w    -51.00 -24.00   0.50    1.00    --  -96.00 110.00 171.00   54
 21  \w    -83.00 -55.00   0.50    0.30    --  -43.34 110.00 171.00   56
 22  \w    -89.00 -53.00   0.50    1.00    --  -96.00 125.00 -30.00   72
 23  \w   -172.00-105.00   0.50    1.00    --  -96.00 -45.00-120.00  134
 24  \w   -158.00 -70.00   0.50    1.00    --  -96.00 -45.00 -90.00  176
 25  \w   -117.00 -12.00   0.50    0.30    --  -43.34 -77.00-120.00  210
 26  \w   -129.00 -82.00   0.50    1.00    --  -96.00 -77.00   0.00   94
 27  \w   -167.00-136.00   0.50    1.00    --  -96.00 -77.00   0.00   62
 28  \w   -169.00-100.00   0.50    1.00    --  -96.00 -94.00 -30.00  138
 29  \w   -151.00-126.00   0.50    1.00    --  -96.00-110.00  76.00   50
 30  \w   -118.00 -77.00   0.50    0.30    --  -43.34-125.00-180.00   82
 31  \w   -118.00 -71.00   0.50    0.30    --  -43.34-125.00-150.00   94
 32  \w   -109.00 -70.00   0.50    0.30    --  -43.34-125.00-120.00   78
 33  \w     38.00  63.00   0.50    1.00    --  109.59 -61.00 -30.00   50
 34  \w     39.00  98.00   0.50    1.00    --  109.59 -77.00-120.00  118
 35  \w     37.00  69.00   0.50    1.00    --  109.59 -61.00-120.00   64
 36  \w     43.00  71.00   0.50    1.00    --  109.59 -61.00 -90.00   56
 37  \w     45.00  70.00   0.50    1.00    --  109.59 -61.00  90.00   50
 38  \w     37.00  71.00   0.50    1.00    --  109.59 -61.00 120.00   68
 39  \w     80.00 107.00   0.50    1.00    --  109.59 -94.00  90.00   54
 40  \w     36.00 115.00   0.50    1.00    --  109.59-125.00  60.00  158
 41  \w     88.00 116.00   0.50    1.00    --  109.59-125.00 -60.00   56
 42  \w     65.00 115.00   0.50    1.00    --  109.59-125.00   0.00  100
 43  \w     87.00 115.00   0.50    1.00    --  109.59-125.00-120.00   56
 44  \w     68.00 113.00   0.50    1.00    --  109.59-125.00-180.00   90
 45  \w     40.00  79.00   0.50    1.00    --  109.59-125.00-120.00   78
 46  \w     58.00 105.00   0.50    1.00    --  109.59 -94.00-120.00   94
 47  \w     36.00  84.00   0.50    1.00    --  109.59-125.00 -90.00   96
 48  \w     40.00 111.00   0.50    1.00    --  109.59-110.00  76.00  142
 49  \w     35.00  76.00   0.50    1.00    --  109.59 -94.00  90.00   82
 50  \w     31.00  90.00   0.50    0.30    --   43.34-110.00  76.00  118
;
_diffrn_measurement_device       'four-circle diffractometer'
_diffrn_measurement_device_type  'XtaLAB Synergy, Dualflex, HyPix'
_diffrn_measurement_method       '\w scans'
_diffrn_orient_matrix_type       
'CrysAlisPro convention (1999,Acta A55,543-557)'
_diffrn_orient_matrix_UB_11      -0.0313712000
_diffrn_orient_matrix_UB_12      -0.0416593000
_diffrn_orient_matrix_UB_13      -0.0598529000
_diffrn_orient_matrix_UB_21      -0.0097239000
_diffrn_orient_matrix_UB_22      0.0621515000
_diffrn_orient_matrix_UB_23      -0.0458184000
_diffrn_orient_matrix_UB_31      0.0435316000
_diffrn_orient_matrix_UB_32      -0.0160844000
_diffrn_orient_matrix_UB_33      -0.0222122000
_diffrn_radiation_monochromator  mirror
_diffrn_radiation_probe          x-ray
_diffrn_radiation_type           'Cu K\a'
_diffrn_radiation_wavelength     1.54184
_diffrn_source                   'micro-focus sealed X-ray tube'
_diffrn_source_type              'PhotonJet (Cu) X-ray Source'
_reflns_Friedel_coverage         0.885
_reflns_Friedel_fraction_full    0.986
_reflns_Friedel_fraction_max     0.911
_reflns_number_gt                22623
_reflns_number_total             22929
_reflns_odcompleteness_completeness 99.91
_reflns_odcompleteness_iscentric 1
_reflns_odcompleteness_theta     66.97
_reflns_special_details          
;
 Reflections were merged by SHELXL according to the crystal
 class for the calculation of statistics and refinement.
 
 _reflns_Friedel_fraction is defined as the number of unique
 Friedel pairs measured divided by the number that would be
 possible theoretically, ignoring centric projections and
 systematic absences.
;
_reflns_threshold_expression     'I > 2\s(I)'
_computing_cell_refinement       'CrysAlisPro 1.171.41.110a (Rigaku OD, 2021)'
_computing_data_collection       'CrysAlisPro 1.171.41.110a (Rigaku OD, 2021)'
_computing_data_reduction        'CrysAlisPro 1.171.41.110a (Rigaku OD, 2021)'
_computing_molecular_graphics    'Olex2 1.3 (Dolomanov et al., 2009)'
_computing_publication_material  'Olex2 1.3 (Dolomanov et al., 2009)'
_computing_structure_refinement  'SHELXL 2014/7 (Sheldrick, 2015)'
_computing_structure_solution    'SHELXT 2018/2 (Sheldrick, 2018)'
_refine_diff_density_max         0.583
_refine_diff_density_min         -0.789
_refine_diff_density_rms         0.058
_refine_ls_abs_structure_details 
;
 Flack x determined using 10302 quotients [(I+)-(I-)]/[(I+)+(I-)]
 (Parsons, Flack and Wagner, Acta Cryst. B69 (2013) 249-259).
;
_refine_ls_abs_structure_Flack   -0.0073(13)
_refine_ls_extinction_coef       .
_refine_ls_extinction_method     none
_refine_ls_goodness_of_fit_ref   1.025
_refine_ls_hydrogen_treatment    constr
_refine_ls_matrix_type           full
_refine_ls_number_parameters     1835
_refine_ls_number_reflns         22929
_refine_ls_number_restraints     906
_refine_ls_R_factor_all          0.0281
_refine_ls_R_factor_gt           0.0277
_refine_ls_restrained_S_all      1.039
_refine_ls_shift/su_max          0.002
_refine_ls_shift/su_mean         0.000
_refine_ls_structure_factor_coef Fsqd
_refine_ls_weighting_details     
'w=1/[\s^2^(Fo^2^)+(0.0393P)^2^+14.1749P] where P=(Fo^2^+2Fc^2^)/3'
_refine_ls_weighting_scheme      calc
_refine_ls_wR_factor_gt          0.0707
_refine_ls_wR_factor_ref         0.0709
_refine_special_details          ?
_olex2_refinement_description    
;
1. Fixed Uiso
 At 1.2 times of:
  All C(H) groups, All C(H,H) groups, All N(H) groups
 At 1.5 times of:
  All C(H,H,H) groups, All O(H,H) groups
2. Restrained distances
 F41-F40
 2.15 with sigma of 0.04
 F39-F40
 2.15 with sigma of 0.04
 H8WA-O7
 1.9 with sigma of 0.04
 F37-F38
 2.2 with sigma of 0.04
 O5-H8WB
 2.8 with sigma of 0.04
 F13A-F14A
 2.15 with sigma of 0.04
 F12A-F14A
 2.15 with sigma of 0.04
 F39-F41
 2.15 with sigma of 0.04
 F12A-F13A
 2.15 with sigma of 0.04
 O4A-C42A \\sim O4A-C118
 with sigma of 0.02
 F13A-F12A \\sim F39-F40
 with sigma of 0.04
 F8A-C43A \\sim F35-C115
 with sigma of 0.02
 F12A-F14A \\sim F40-F41
 with sigma of 0.04
 F12A-C45A \\sim F40-C117
 with sigma of 0.02
 F12A-C44A \\sim F40-C116
 with sigma of 0.04
 F11A-C45A \\sim F38-C117
 with sigma of 0.04
 F39-C117 \\sim F40-C117 \\sim F41-C117
 with sigma of 0.01
 F15-C57 \\sim F47-C57
 with sigma of 0.02
 F9A-C43A \\sim F36-C115
 with sigma of 0.02
 F10A-C44A \\sim F37-C116
 with sigma of 0.02
 F11A-C44A \\sim F38-C116
 with sigma of 0.02
 F13A-C44A \\sim F39-C116
 with sigma of 0.04
 F13A-C45A \\sim F39-C117
 with sigma of 0.02
 C46A-C43A \\sim C46A-C115
 with sigma of 0.04
 C42A-C46A \\sim C118-C46A
 with sigma of 0.02
 C42A-C43A \\sim C118-C115
 with sigma of 0.02
 C43A-C44A \\sim C115-C116
 with sigma of 0.02
 C57A-F16A \\sim C57A-F42
 with sigma of 0.02
 F16-C57 \\sim F46-C57
 with sigma of 0.02
 F17-C57 \\sim F45-C57
 with sigma of 0.02
 F11A-C43A \\sim F38-C115
 with sigma of 0.04
 F14A-C45A \\sim F41-C117
 with sigma of 0.02
 C44A-C45A \\sim C116-C117
 with sigma of 0.02
 F13A-F14A \\sim F39-F41
 with sigma of 0.04
 C42A-C44A \\sim C118-C116
 with sigma of 0.04
 O4A-C43A \\sim O4A-C115
 with sigma of 0.04
 F8A-F9A \\sim F35-F36
 with sigma of 0.04
 C43A-C45A \\sim C115-C117
 with sigma of 0.04
 F8A-C42A \\sim F35-C118
 with sigma of 0.04
 F8A-C44A \\sim F35-C116
 with sigma of 0.04
 F14A-C44A \\sim F41-C116
 with sigma of 0.04
 F9A-C42A \\sim F36-C118
 with sigma of 0.04
 F9A-C44A \\sim F36-C116
 with sigma of 0.04
 F17A-C57A \\sim F43-C57A
 with sigma of 0.02
 C57A-F15A \\sim C57A-F44
 with sigma of 0.02
 F10A-F11A \\sim F37-F38
 with sigma of 0.04
 F10A-C43A \\sim F37-C115
 with sigma of 0.04
 F10A-C45A \\sim F37-C117
 with sigma of 0.04
 C46A-C47A \\sim C127-C128
 with sigma of 0.02
 C46A-C51A \\sim C127-C126
 with sigma of 0.02
 C46A-C118 \\sim C127-C118
 with sigma of 0.02
 C48A-C54A \\sim C125-C123
 with sigma of 0.04
 C47A-C48A \\sim C128-C125
 with sigma of 0.02
 C51A-C54A \\sim C126-C123
 with sigma of 0.04
 C48A-C52A \\sim C125-C124
 with sigma of 0.02
 C48A-C53A \\sim C125-C121
 with sigma of 0.02
 C48A-C49A \\sim C125-C120
 with sigma of 0.02
 C51A-C53A \\sim C126-C121
 with sigma of 0.02
 C48A-C50A \\sim C125-C119
 with sigma of 0.04
 C51A-C50A \\sim C126-C119
 with sigma of 0.02
 C52A-C53A \\sim C124-C121
 with sigma of 0.04
 C51A-C49A \\sim C126-C120
 with sigma of 0.04
 C54A-C53A \\sim C123-C121
 with sigma of 0.02
 C53A-C49A \\sim C121-C120
 with sigma of 0.04
 C55A-C53A \\sim C122-C121
 with sigma of 0.02
 O5A-C47A \\sim O5A-C128
 with sigma of 0.02
 C48A-C51A \\sim C125-C126
 with sigma of 0.04
 C48A-C55A \\sim C125-C122
 with sigma of 0.04
 C49A-C50A \\sim C120-C119
 with sigma of 0.02
 C52A-C49A \\sim C124-C120
 with sigma of 0.04
 O5A-C46A \\sim O5A-C127
 with sigma of 0.04
 C51A-C55A \\sim C126-C122
 with sigma of 0.04
 O5A-C48A \\sim O5A-C125
 with sigma of 0.04
 C51A-C118 \\sim C126-C118
 with sigma of 0.04
 C42A-C47A \\sim C42A-C128
 with sigma of 0.04
 C42A-C51A \\sim C42A-C126
 with sigma of 0.04
 C54A-C55A \\sim C123-C122
 with sigma of 0.04
 C46A-C48A \\sim C127-C125
 with sigma of 0.04
 C46A-C53A \\sim C127-C121
 with sigma of 0.04
 C46A-C50A \\sim C127-C119
 with sigma of 0.04
 C53A-C50A \\sim C121-C119
 with sigma of 0.04
 C47A-C52A \\sim C128-C124
 with sigma of 0.04
 C47A-C51A \\sim C128-C126
 with sigma of 0.04
 C47A-C53A \\sim C128-C121
 with sigma of 0.04
 C47A-C49A \\sim C128-C120
 with sigma of 0.04
 C42A-C46A \\sim C42A-C127
 with sigma of 0.02
 C47A-C118 \\sim C128-C118
 with sigma of 0.04
 F12A-C45A \\sim F13A-C45A \\sim F14A-C45A
 with sigma of 0.01
3. Uiso/Uaniso restraints and constraints
F9A \\sim F10A \\sim F11A \\sim F13A \\sim C42A \\sim F12A \\sim C43A \\sim
F14A \\sim C44A \\sim C45A \\sim F35 \\sim F36 \\sim F37 \\sim F39 \\sim F40
\\sim C115 \\sim F41 \\sim C116 \\sim C117 \\sim C118 \\sim F8A \\sim F38:
within 2A with sigma of 0.01 and sigma for terminal atoms of 0.02 within 2A
F17A \\sim C57A \\sim F15A \\sim F16A \\sim F42 \\sim F43 \\sim F44 \\sim C56A:
within 2A with sigma of 0.01 and sigma for terminal atoms of 0.02 within 2A
F16 \\sim F15 \\sim F17 \\sim C57 \\sim F45 \\sim F46 \\sim F47: within 2A with
sigma of 0.01 and sigma for terminal atoms of 0.02 within 2A
C46A \\sim C47A \\sim C48A \\sim C52A \\sim C51A \\sim C54A \\sim C55A \\sim
C53A \\sim C49A \\sim C50A \\sim C119 \\sim C120 \\sim C121 \\sim C122 \\sim
C123 \\sim C124 \\sim C125 \\sim C126 \\sim C127 \\sim C128: within 2A with
sigma of 0.01 and sigma for terminal atoms of 0.02 within 2A
Uanis(F13A) \\sim Ueq, Uanis(F40) \\sim Ueq: with sigma of 0.004 and sigma for
terminal atoms of 0.008
4. Others
 Sof(F35)=Sof(F36)=Sof(F37)=Sof(F38)=Sof(F39)=Sof(F40)=Sof(C115)=Sof(F41)=
 Sof(C116)=Sof(C117)=Sof(C118)=1-FVAR(1)
 Sof(F8A)=Sof(F9A)=Sof(F10A)=Sof(F11A)=Sof(F13A)=Sof(C42A)=Sof(F12A)=Sof(C43A)=
 Sof(F14A)=Sof(C44A)=Sof(C45A)=FVAR(1)
 Sof(F42)=Sof(F43)=Sof(F44)=1-FVAR(2)
 Sof(F17A)=Sof(F15A)=Sof(F16A)=FVAR(2)
 Sof(F45)=Sof(F46)=Sof(F47)=1-FVAR(3)
 Sof(F16)=Sof(F15)=Sof(F17)=FVAR(3)
 Sof(C119)=Sof(H11B)=Sof(H11C)=Sof(C120)=Sof(H12A)=Sof(H12B)=Sof(C121)=
 Sof(C122)=Sof(H12C)=Sof(H12D)=Sof(H12E)=Sof(C123)=Sof(H12F)=Sof(H12G)=
 Sof(H12H)=Sof(C124)=Sof(H12I)=Sof(H12J)=Sof(H12K)=Sof(C125)=Sof(C126)=
 Sof(H126)=Sof(C127)=Sof(C128)=1-FVAR(4)
 Sof(C46A)=Sof(C47A)=Sof(C48A)=Sof(C52A)=Sof(H52A)=Sof(H52B)=Sof(H52C)=
 Sof(C51A)=Sof(H51A)=Sof(C54A)=Sof(H54A)=Sof(H54B)=Sof(H54C)=Sof(C55A)=
 Sof(H55A)=Sof(H55B)=Sof(H55C)=Sof(C53A)=Sof(C49A)=Sof(H49A)=Sof(H49B)=
 Sof(C50A)=Sof(H50A)=Sof(H50B)=FVAR(4)
5.a Free rotating group:
 O8AW(H8AA,H8AB), O8W(H8WA,H8WB)
5.b Ternary CH refined with riding coordinates:
 C34A(H34A), C50(H50), C36(H36), C51A(H51A), C126(H126)
5.c Secondary CH2 refined with riding coordinates:
 C16(H16C,H16D), C35A(H35A,H35B), C22(H22C,H22D), C22A(H22A,H22B), C36A(H36A,
 H36B), C38(H38D,H38E), C48(H48A,H48B), C37(H37A,H37B), C16A(H16A,H16B),
 C49(H49C,H49D), C49A(H49A,H49B), C50A(H50A,H50B), C119(H11B,H11C), C120(H12A,
 H12B)
5.d Aromatic/amide H refined with riding coordinates:
 N4(H4), C11(H11), N4A(H4A), C11A(H11A), C27A(H27A), C24(H24), C20(H20),
 C7A(H7A), C1(H1), C14A(H14A), C6(H6), C8A(H8A), C21(H21), C18A(H18A), C18(H18),
  C10A(H10A), C14(H14), C5A(H5A), C26A(H26A), C10(H10), C7(H7), C25(H25),
 C8(H8), C3A(H3A), C3(H3), C20A(H20A), C13(H13), C2(H2), C21A(H21A), C13A(H13A),
  C5(H5), C6A(H6A), C24A(H24A), C25A(H25A), C19(H19), C26(H26), C1A(H1A),
 C19A(H19A), C27(H27), C2A(H2A)
5.e Idealised Me refined as rotating group:
 C55(H55D,H55E,H55F), C54(H54D,H54E,H54F), C40A(H40A,H40B,H40C), C41(H41D,H41E,
 H41F), C53(H53A,H53B,H53C), C40(H40D,H40E,H40F), C41A(H41A,H41B,H41C),
 C38A(H38A,H38B,H38C), C39(H39A,H39B,H39C), C52A(H52A,H52B,H52C), C54A(H54A,
 H54B,H54C), C55A(H55A,H55B,H55C), C122(H12C,H12D,H12E), C123(H12F,H12G,H12H),
 C124(H12I,H12J,H12K)
;
_atom_sites_solution_hydrogens   mixed
_atom_sites_solution_primary     dual
_atom_sites_solution_secondary   ?
loop_
_atom_site_label
_atom_site_type_symbol
_atom_site_fract_x
_atom_site_fract_y
_atom_site_fract_z
_atom_site_U_iso_or_equiv
_atom_site_adp_type
_atom_site_occupancy
_atom_site_site_symmetry_order
_atom_site_calc_flag
_atom_site_refinement_flags_posn
_atom_site_refinement_flags_adp
_atom_site_refinement_flags_occupancy
_atom_site_disorder_assembly
_atom_site_disorder_group
La1 La 0.25249(2) 0.64128(2) 1.04003(2) 0.01960(5) Uani 1 1 d . . . . .
La2 La 0.24787(2) 0.37215(2) 0.44857(2) 0.02349(6) Uani 1 1 d . . . . .
F1A F 0.23130(8) 0.53042(14) 0.62223(12) 0.0316(5) Uani 1 1 d . . . . .
F2A F 0.16354(9) 0.57840(13) 0.57430(13) 0.0342(5) Uani 1 1 d . . . . .
F2 F 0.32437(10) 0.43203(13) 0.90219(13) 0.0362(6) Uani 1 1 d . . . . .
N3A N 0.27517(12) 0.3042(2) 0.56835(18) 0.0291(8) Uani 1 1 d . . . . .
F1 F 0.25458(9) 0.47599(13) 0.86665(12) 0.0314(5) Uani 1 1 d . . . . .
O1A O 0.17489(11) 0.31976(17) 0.46554(16) 0.0308(7) Uani 1 1 d . . . . .
O3 O 0.32863(10) 0.58080(15) 1.10496(14) 0.0263(6) Uani 1 1 d . . . . .
F4A F 0.12099(10) 0.45247(18) 0.58269(16) 0.0497(8) Uani 1 1 d . . . . .
F3A F 0.19118(12) 0.41989(14) 0.64429(17) 0.0484(7) Uani 1 1 d . . . . .
O6 O 0.22932(12) 0.55894(17) 1.10929(16) 0.0326(7) Uani 1 1 d . . . . .
F3 F 0.28241(11) 0.58155(14) 0.82151(15) 0.0454(7) Uani 1 1 d . . . . .
O2 O 0.27277(10) 0.56083(15) 0.96573(14) 0.0244(6) Uani 1 1 d . . . . .
O8AW O 0.29010(14) 0.57329(19) 0.5148(2) 0.0432(8) Uani 1 1 d G . . . .
H8AA H 0.2860 0.5343 0.5302 0.065 Uiso 1 1 d G U . . .
H8AB H 0.2947 0.5653 0.4761 0.065 Uiso 1 1 d G U . . .
O5A O 0.32039(10) 0.42172(17) 0.53122(15) 0.0297(6) Uani 1 1 d D . . . .
O4A O 0.31928(11) 0.31787(17) 0.43486(16) 0.0326(7) Uani 1 1 d D . . . .
F11 F 0.06597(13) 0.68136(18) 1.08712(19) 0.0592(10) Uani 1 1 d . . . . .
F16 F 0.13731(16) 0.5589(3) 1.1598(3) 0.0634(14) Uani 0.870(9) 1 d D U P A 1
F8 F 0.13948(12) 0.80891(16) 1.0672(2) 0.0617(10) Uani 1 1 d . . . . .
F9 F 0.07288(12) 0.77849(18) 0.99587(19) 0.0579(9) Uani 1 1 d . . . . .
F6A F 0.11835(14) 0.5444(2) 0.66900(19) 0.0680(10) Uani 1 1 d . . . . .
O2A O 0.22250(10) 0.45270(16) 0.51945(14) 0.0279(6) Uani 1 1 d . . . . .
N4 N 0.30939(12) 0.80007(19) 1.03906(17) 0.0255(7) Uani 1 1 d . . . . .
H4 H 0.3199 0.8411 1.0466 0.031 Uiso 1 1 calc R U . . .
N2 N 0.26470(12) 0.78199(18) 1.04615(17) 0.0242(7) Uani 1 1 d . . . . .
F5A F 0.19118(13) 0.5385(2) 0.72409(17) 0.0614(10) Uani 1 1 d . . . . .
O5 O 0.17768(10) 0.59098(16) 0.95940(15) 0.0283(6) Uani 1 1 d D . . . .
F8A F 0.36297(16) 0.2844(2) 0.3501(2) 0.0386(10) Uani 0.688(4) 1 d D U P B 1
O3A O 0.17507(11) 0.43375(17) 0.37699(15) 0.0324(7) Uani 1 1 d . . . . .
F7 F 0.32599(14) 0.54387(19) 0.73806(16) 0.0590(9) Uani 1 1 d . . . . .
O1 O 0.32495(10) 0.69312(15) 1.02122(15) 0.0271(6) Uani 1 1 d . . . . .
F4 F 0.35658(13) 0.5651(2) 0.87748(17) 0.0679(11) Uani 1 1 d . . . . .
F7A F 0.14483(16) 0.45680(18) 0.72435(19) 0.0665(10) Uani 1 1 d . . . . .
O6A O 0.27411(13) 0.45362(18) 0.38069(17) 0.0392(8) Uani 1 1 d . . . . .
C16 C 0.26122(15) 0.8091(2) 1.1106(2) 0.0264(8) Uani 1 1 d . . . . .
H16C H 0.2274 0.8148 1.1063 0.032 Uiso 1 1 calc R U . . .
H16D H 0.2762 0.8536 1.1182 0.032 Uiso 1 1 calc R U . . .
O4 O 0.18234(10) 0.69934(16) 1.05282(16) 0.0294(6) Uani 1 1 d . . . . .
F15 F 0.20321(17) 0.6064(2) 1.2093(2) 0.0598(14) Uani 0.870(9) 1 d D U P A 1
N2A N 0.23803(13) 0.2318(2) 0.44583(18) 0.0288(8) Uani 1 1 d . . . . .
C23 C 0.22388(14) 0.7788(2) 0.9210(2) 0.0290(9) Uani 1 1 d . . . . .
F9A F 0.42793(18) 0.3376(3) 0.4041(3) 0.0358(11) Uani 0.688(4) 1 d D U P B 1
C4 C 0.53163(14) 0.7983(2) 0.8297(2) 0.0273(8) Uani 1 1 d . . . . .
C12 C 0.37465(14) 0.7742(2) 0.9962(2) 0.0237(8) Uani 1 1 d . . . . .
C17 C 0.28431(14) 0.7662(2) 1.1719(2) 0.0242(8) Uani 1 1 d . . . . .
N1A N 0.21541(13) 0.3113(2) 0.32728(18) 0.0307(8) Uani 1 1 d . . . . .
O7A O 0.31469(19) 0.5482(2) 0.3998(2) 0.0669(13) Uani 1 1 d . . . . .
N3 N 0.22357(12) 0.7115(2) 0.92172(18) 0.0282(8) Uani 1 1 d . . . . .
C11 C 0.38375(15) 0.8403(2) 0.9836(2) 0.0286(9) Uani 1 1 d . . . . .
H11 H 0.3669 0.8752 0.9966 0.034 Uiso 1 1 calc R U . . .
C28 C 0.30825(14) 0.5241(2) 0.9660(2) 0.0243(8) Uani 1 1 d . . . . .
N4A N 0.19443(13) 0.2128(2) 0.45561(18) 0.0290(8) Uani 1 1 d . . . . .
H4A H 0.1852 0.1710 0.4509 0.035 Uiso 1 1 calc R U . . .
N1 N 0.28732(12) 0.70090(18) 1.16264(17) 0.0248(7) Uani 1 1 d . . . . .
C11A C 0.10491(15) 0.2868(2) 0.5220(2) 0.0299(9) Uani 1 1 d . . . . .
H11A H 0.1103 0.3322 0.5145 0.036 Uiso 1 1 calc R U . . .
F5 F 0.28610(16) 0.45967(18) 0.75387(16) 0.0640(10) Uani 1 1 d . . . . .
F10A F 0.38080(16) 0.1956(2) 0.4569(3) 0.0499(12) Uani 0.688(4) 1 d D U P B 1
F10 F 0.13146(14) 0.7156(3) 1.15682(19) 0.0736(12) Uani 1 1 d . . . . .
F17A F 0.2958(4) 0.4927(7) 0.2536(5) 0.079(4) Uani 0.579(10) 1 d D U P C 1
C27A C 0.28141(15) 0.3357(3) 0.6277(2) 0.0323(10) Uani 1 1 d . . . . .
H27A H 0.2783 0.3827 0.6271 0.039 Uiso 1 1 calc R U . . .
F6 F 0.36038(16) 0.4619(2) 0.80100(18) 0.0819(14) Uani 1 1 d . . . . .
O7 O 0.18860(18) 0.4650(2) 1.1069(2) 0.0615(12) Uani 1 1 d D . . . .
C9 C 0.44305(15) 0.8054(2) 0.9325(2) 0.0291(9) Uani 1 1 d . . . . .
C15 C 0.33485(14) 0.7528(2) 1.02065(19) 0.0241(8) Uani 1 1 d . . . . .
C24 C 0.21809(17) 0.8145(3) 0.8619(2) 0.0387(11) Uani 1 1 d . . . . .
H24 H 0.2204 0.8615 0.8634 0.046 Uiso 1 1 calc R U . . .
C35A C 0.11213(16) 0.6026(2) 0.4011(2) 0.0340(10) Uani 1 1 d . . . . .
H35A H 0.1428 0.6240 0.4250 0.041 Uiso 1 1 calc R U . . .
H35B H 0.0865 0.6357 0.3941 0.041 Uiso 1 1 calc R U . . .
O8W O 0.20287(14) 0.43989(17) 0.9841(2) 0.0418(8) Uani 1 1 d G . . . .
H8WA H 0.2001 0.4579 1.0209 0.063 Uiso 1 1 d DG U . . .
H8WB H 0.2144 0.4713 0.9651 0.063 Uiso 1 1 d DG U . . .
C55 C 0.06366(17) 0.5338(3) 0.9765(3) 0.0449(13) Uani 1 1 d . . . . .
H55D H 0.0611 0.4870 0.9628 0.067 Uiso 1 1 calc R U . . .
H55E H 0.0401 0.5438 0.9992 0.067 Uiso 1 1 calc R U . . .
H55F H 0.0955 0.5425 1.0080 0.067 Uiso 1 1 calc R U . . .
C20 C 0.31759(16) 0.6856(2) 1.2837(2) 0.0314(9) Uani 1 1 d . . . . .
H20 H 0.3288 0.6565 1.3216 0.038 Uiso 1 1 calc R U . . .
C29 C 0.30092(15) 0.4904(2) 0.8968(2) 0.0262(8) Uani 1 1 d . . . . .
C7A C 0.00118(15) 0.2220(2) 0.6215(2) 0.0301(9) Uani 1 1 d . . . . .
H7A H -0.0019 0.2662 0.6047 0.036 Uiso 1 1 calc R U . . .
C1 C 0.58462(15) 0.8215(2) 0.7421(2) 0.0317(9) Uani 1 1 d . . . . .
H1 H 0.6027 0.8293 0.7124 0.038 Uiso 1 1 calc R U . . .
F11A F 0.4472(2) 0.2469(3) 0.5071(3) 0.0565(13) Uani 0.688(4) 1 d D U P B 1
C32 C 0.34899(14) 0.5159(2) 1.0189(2) 0.0265(8) Uani 1 1 d . . . . .
C34A C 0.10348(15) 0.5416(2) 0.4408(2) 0.0312(9) Uani 1 1 d . . . . .
H34A H 0.0930 0.5520 0.4811 0.037 Uiso 1 1 calc R U . . .
C51 C 0.05485(15) 0.5776(3) 0.9137(2) 0.0380(11) Uani 1 1 d . . . . .
C22 C 0.22728(15) 0.8123(2) 0.9877(2) 0.0290(9) Uani 1 1 d . . . . .
H22C H 0.2344 0.8600 0.9847 0.035 Uiso 1 1 calc R U . . .
H22D H 0.1964 0.8089 0.9960 0.035 Uiso 1 1 calc R U . . .
C23A C 0.27916(15) 0.2376(2) 0.5696(2) 0.0304(9) Uani 1 1 d . . . . .
C30 C 0.31595(16) 0.5347(2) 0.8457(2) 0.0329(9) Uani 1 1 d . . . . .
C14A C 0.08857(18) 0.1549(3) 0.5436(3) 0.0389(11) Uani 1 1 d . . . . .
H14A H 0.0831 0.1094 0.5508 0.047 Uiso 1 1 calc R U . . .
C34 C 0.40595(15) 0.5265(2) 1.1295(2) 0.0302(9) Uani 1 1 d . . . . .
C56A C 0.3020(2) 0.4954(3) 0.3716(2) 0.0389(11) Uani 1 1 d . U . . .
C47 C 0.13507(15) 0.6068(2) 0.9427(2) 0.0293(9) Uani 1 1 d . . . . .
C6 C 0.58850(17) 0.7620(3) 0.7760(2) 0.0352(10) Uani 1 1 d . . . . .
H6 H 0.6095 0.7288 0.7699 0.042 Uiso 1 1 calc R U . . .
F12 F 0.0934(2) 0.8383(3) 1.1555(4) 0.141(3) Uani 1 1 d . . . . .
C8A C 0.03129(16) 0.1832(2) 0.6036(2) 0.0328(9) Uani 1 1 d . . . . .
H8A H 0.0322 0.1378 0.6163 0.039 Uiso 1 1 calc R U . . .
C21 C 0.30402(15) 0.6616(2) 1.2174(2) 0.0280(9) Uani 1 1 d . . . . .
H21 H 0.3067 0.6153 1.2106 0.034 Uiso 1 1 calc R U . . .
C18A C 0.19734(16) 0.3487(3) 0.2710(2) 0.0339(10) Uani 1 1 d . . . . .
H18A H 0.1970 0.3955 0.2762 0.041 Uiso 1 1 calc R U . . .
F13 F 0.02711(19) 0.7995(4) 1.0883(4) 0.126(2) Uani 1 1 d . . . . .
C18 C 0.29795(16) 0.7942(2) 1.2368(2) 0.0304(9) Uani 1 1 d . . . . .
H18 H 0.2960 0.8408 1.2424 0.036 Uiso 1 1 calc R U . . .
F13A F 0.4743(2) 0.2229(3) 0.3936(4) 0.0777(18) Uani 0.688(4) 1 d D U P B 1
F14 F 0.05534(19) 0.7623(3) 1.1845(3) 0.110(2) Uani 1 1 d . . . . .
C10A C 0.07204(15) 0.2700(2) 0.5540(2) 0.0320(9) Uani 1 1 d . . . . .
H10A H 0.0551 0.3041 0.5680 0.038 Uiso 1 1 calc R U . . .
C46 C 0.11292(14) 0.6576(2) 0.9713(2) 0.0338(10) Uani 1 1 d . . . . .
C14 C 0.43478(15) 0.7395(2) 0.9473(2) 0.0301(9) Uani 1 1 d . . . . .
H14 H 0.4525 0.7048 0.9358 0.036 Uiso 1 1 calc R U . . .
C37A C 0.10128(15) 0.4968(2) 0.3391(2) 0.0319(9) Uani 1 1 d . . . . .
C5A C -0.02296(15) 0.1440(3) 0.6998(2) 0.0373(9) Uani 1 1 d . . . . .
H5A H -0.0011 0.1118 0.6944 0.045 Uiso 1 1 calc R U . . .
C26A C 0.29204(17) 0.3033(3) 0.6892(2) 0.0374(11) Uani 1 1 d . . . . .
H26A H 0.2979 0.3276 0.7304 0.045 Uiso 1 1 calc R U . . .
C33A C 0.14855(14) 0.4994(2) 0.4563(2) 0.0273(8) Uani 1 1 d . . . . .
C12A C 0.13019(14) 0.2375(2) 0.5006(2) 0.0276(9) Uani 1 1 d . . . . .
C10 C 0.41730(16) 0.8551(2) 0.9521(2) 0.0305(9) Uani 1 1 d . . . . .
H10 H 0.4229 0.9002 0.9436 0.037 Uiso 1 1 calc R U . . .
F17 F 0.1923(2) 0.5085(2) 1.2366(2) 0.0644(16) Uani 0.870(9) 1 d D U P A 1
C7 C 0.50225(14) 0.7821(2) 0.8733(2) 0.0289(9) Uani 1 1 d . . . . .
H7 H 0.5029 0.7373 0.8879 0.035 Uiso 1 1 calc R U . . .
C56 C 0.20226(18) 0.5208(2) 1.1277(2) 0.0346(10) Uani 1 1 d . . . . .
C42A C 0.3631(3) 0.3362(5) 0.4517(4) 0.032(2) Uani 0.688(4) 1 d D U P B 1
C25 C 0.20880(18) 0.7810(3) 0.8002(2) 0.0445(13) Uani 1 1 d . . . . .
H25 H 0.2039 0.8047 0.7588 0.053 Uiso 1 1 calc R U . . .
C33 C 0.35629(14) 0.5453(2) 1.0854(2) 0.0249(8) Uani 1 1 d . . . . .
C52 C 0.09666(16) 0.5761(3) 0.8836(2) 0.0398(12) Uani 1 1 d . . . . .
C30A C 0.16321(15) 0.4739(2) 0.6231(2) 0.0298(9) Uani 1 1 d . . . . .
C22A C 0.27705(16) 0.2044(2) 0.5038(2) 0.0322(10) Uani 1 1 d . . . . .
H22A H 0.3076 0.2107 0.4950 0.039 Uiso 1 1 calc R U . . .
H22B H 0.2721 0.1561 0.5076 0.039 Uiso 1 1 calc R U . . .
C57A C 0.3245(2) 0.4779(3) 0.3157(3) 0.0492(13) Uani 1 1 d D U . . .
C8 C 0.47502(15) 0.8235(2) 0.8941(2) 0.0314(9) Uani 1 1 d . . . . .
H8 H 0.4763 0.8692 0.8831 0.038 Uiso 1 1 calc R U . . .
C15A C 0.16774(15) 0.2596(2) 0.4721(2) 0.0282(9) Uani 1 1 d . . . . .
C50 C 0.06057(15) 0.6529(3) 0.9297(3) 0.0435(12) Uani 1 1 d . . . . .
H50 H 0.0383 0.6715 0.9526 0.052 Uiso 1 1 calc R U . . .
C36 C 0.39522(14) 0.4782(2) 1.0262(2) 0.0330(10) Uani 1 1 d . . . . .
H36 H 0.3928 0.4420 0.9921 0.040 Uiso 1 1 calc R U . . .
C3A C -0.06053(15) 0.2499(2) 0.6734(2) 0.0312(9) Uani 1 1 d . . . . .
H3A H -0.0646 0.2911 0.6499 0.037 Uiso 1 1 calc R U . . .
C36A C 0.11229(16) 0.5717(2) 0.3322(2) 0.0343(9) Uani 1 1 d . . . . .
H36A H 0.1435 0.5773 0.3255 0.041 Uiso 1 1 calc R U . . .
H36B H 0.0877 0.5924 0.2934 0.041 Uiso 1 1 calc R U . . .
C43 C 0.11138(16) 0.7555(2) 1.0466(3) 0.0405(11) Uani 1 1 d . . . . .
C3 C 0.52810(17) 0.8580(2) 0.7952(3) 0.0389(11) Uani 1 1 d . . . . .
H3 H 0.5075 0.8916 0.8015 0.047 Uiso 1 1 calc R U . . .
C54 C 0.00721(17) 0.5583(3) 0.8624(3) 0.0513(14) Uani 1 1 d . . . . .
H54D H 0.0069 0.5104 0.8535 0.077 Uiso 1 1 calc R U . . .
H54E H 0.0025 0.5827 0.8197 0.077 Uiso 1 1 calc R U . . .
H54F H -0.0183 0.5693 0.8811 0.077 Uiso 1 1 calc R U . . .
F12A F 0.4102(3) 0.1729(4) 0.3460(4) 0.080(2) Uani 0.688(4) 1 d D U P B 1
C32A C 0.14654(15) 0.4711(2) 0.3912(2) 0.0293(9) Uani 1 1 d . . . . .
C20A C 0.17858(17) 0.2546(3) 0.1986(2) 0.0393(11) Uani 1 1 d . . . . .
H20A H 0.1659 0.2352 0.1546 0.047 Uiso 1 1 calc R U . . .
C44 C 0.09378(19) 0.7345(3) 1.1053(3) 0.0492(14) Uani 1 1 d . . . . .
C38 C 0.43827(16) 0.5673(3) 1.0973(3) 0.0373(10) Uani 1 1 d . . . . .
H38D H 0.4277 0.6141 1.0901 0.045 Uiso 1 1 calc R U . . .
H38E H 0.4717 0.5661 1.1271 0.045 Uiso 1 1 calc R U . . .
C46A C 0.3877(3) 0.3799(5) 0.5022(4) 0.0277(17) Uani 0.658(8) 1 d D U P B 1
C13 C 0.40130(15) 0.7243(2) 0.9784(2) 0.0277(9) Uani 1 1 d . . . . .
H13 H 0.3963 0.6792 0.9878 0.033 Uiso 1 1 calc R U . . .
C2 C 0.55442(16) 0.8694(3) 0.7513(3) 0.0388(10) Uani 1 1 d . . . . .
H2 H 0.5515 0.9105 0.7276 0.047 Uiso 1 1 calc R U . . .
C21A C 0.19657(17) 0.2150(3) 0.2559(2) 0.0365(11) Uani 1 1 d . . . . .
H21A H 0.1960 0.1680 0.2518 0.044 Uiso 1 1 calc R U . . .
C29A C 0.18620(14) 0.5191(2) 0.5820(2) 0.0261(8) Uani 1 1 d . . . . .
C42 C 0.13794(15) 0.7000(2) 1.0216(2) 0.0325(9) Uani 1 1 d . . . . .
C13A C 0.12117(18) 0.1711(3) 0.5112(3) 0.0401(11) Uani 1 1 d . . . . .
H13A H 0.1375 0.1370 0.4961 0.048 Uiso 1 1 calc R U . . .
C9A C 0.06341(15) 0.2036(2) 0.5660(2) 0.0307(9) Uani 1 1 d . . . . .
C31A C 0.15532(17) 0.5038(3) 0.6874(2) 0.0376(10) Uani 1 1 d . . . . .
C40A C 0.05745(18) 0.4315(3) 0.4080(3) 0.0405(11) Uani 1 1 d . . . . .
H40A H 0.0869 0.4059 0.4248 0.061 Uiso 1 1 calc R U . . .
H40B H 0.0352 0.4078 0.3697 0.061 Uiso 1 1 calc R U . . .
H40C H 0.0435 0.4368 0.4447 0.061 Uiso 1 1 calc R U . . .
C5 C 0.56192(16) 0.7503(2) 0.8192(2) 0.0330(9) Uani 1 1 d . . . . .
H5 H 0.5645 0.7087 0.8419 0.040 Uiso 1 1 calc R U . . .
C41 C 0.41569(17) 0.5367(3) 1.2049(2) 0.0381(11) Uani 1 1 d . . . . .
H41D H 0.4104 0.5834 1.2138 0.057 Uiso 1 1 calc R U . . .
H41E H 0.4486 0.5247 1.2294 0.057 Uiso 1 1 calc R U . . .
H41F H 0.3944 0.5085 1.2208 0.057 Uiso 1 1 calc R U . . .
C35 C 0.40946(15) 0.4553(2) 1.1014(2) 0.0358(10) Uani 1 1 d . . . . .
C6A C -0.04938(16) 0.1308(3) 0.7426(3) 0.0409(11) Uani 1 1 d . . . . .
H6A H -0.0452 0.0899 0.7668 0.049 Uiso 1 1 calc R U . . .
C24A C 0.28759(17) 0.2012(3) 0.6300(2) 0.0372(11) Uani 1 1 d . . . . .
H24A H 0.2889 0.1541 0.6294 0.045 Uiso 1 1 calc R U . . .
C47A C 0.3640(3) 0.4174(5) 0.5403(5) 0.027(2) Uani 0.658(8) 1 d D U P B 1
C53 C 0.10965(19) 0.5112(4) 0.8578(3) 0.0578(17) Uani 1 1 d . . . . .
H53A H 0.1146 0.4773 0.8934 0.087 Uiso 1 1 calc R U . . .
H53B H 0.1388 0.5169 0.8459 0.087 Uiso 1 1 calc R U . . .
H53C H 0.0840 0.4972 0.8172 0.087 Uiso 1 1 calc R U . . .
C25A C 0.29404(18) 0.2349(3) 0.6902(2) 0.0416(12) Uani 1 1 d . . . . .
H25A H 0.2998 0.2113 0.7318 0.050 Uiso 1 1 calc R U . . .
C40 C 0.37495(18) 0.4065(3) 1.1159(3) 0.0424(11) Uani 1 1 d . . . . .
H40D H 0.3426 0.4237 1.0971 0.064 Uiso 1 1 calc R U . . .
H40E H 0.3827 0.4006 1.1652 0.064 Uiso 1 1 calc R U . . .
H40F H 0.3773 0.3637 1.0946 0.064 Uiso 1 1 calc R U . . .
C39A C 0.06810(15) 0.4999(2) 0.3841(2) 0.0326(9) Uani 1 1 d . . . . .
C31 C 0.3221(2) 0.4999(3) 0.7836(3) 0.0475(13) Uani 1 1 d . . . . .
C19 C 0.31434(17) 0.7533(3) 1.2929(2) 0.0343(10) Uani 1 1 d . . . . .
H19 H 0.3233 0.7715 1.3376 0.041 Uiso 1 1 calc R U . . .
C48 C 0.08292(19) 0.6325(4) 0.8299(2) 0.0600(17) Uani 1 1 d . . . . .
H48A H 0.1115 0.6527 0.8234 0.072 Uiso 1 1 calc R U . . .
H48B H 0.0623 0.6154 0.7856 0.072 Uiso 1 1 calc R U . . .
C43A C 0.3922(2) 0.2991(3) 0.4129(3) 0.0262(12) Uani 0.688(4) 1 d D U P B 1
C17A C 0.21539(16) 0.2448(2) 0.3193(2) 0.0299(9) Uani 1 1 d . . . . .
C41A C 0.02078(16) 0.5357(3) 0.3499(3) 0.0424(11) Uani 1 1 d . . . . .
H41A H 0.0043 0.5428 0.3835 0.064 Uiso 1 1 calc R U . . .
H41B H 0.0010 0.5084 0.3124 0.064 Uiso 1 1 calc R U . . .
H41C H 0.0269 0.5787 0.3321 0.064 Uiso 1 1 calc R U . . .
F14A F 0.4565(2) 0.1364(3) 0.4410(4) 0.0779(18) Uani 0.688(4) 1 d D U P B 1
C44A C 0.4143(3) 0.2339(4) 0.4463(5) 0.0346(15) Uani 0.688(4) 1 d D U P B 1
C38A C 0.08620(18) 0.4577(3) 0.2733(2) 0.0401(11) Uani 1 1 d . . . . .
H38A H 0.0574 0.4774 0.2419 0.060 Uiso 1 1 calc R U . . .
H38B H 0.0799 0.4115 0.2828 0.060 Uiso 1 1 calc R U . . .
H38C H 0.1115 0.4587 0.2524 0.060 Uiso 1 1 calc R U . . .
C28A C 0.18586(14) 0.4886(2) 0.5141(2) 0.0251(8) Uani 1 1 d . . . . .
C26 C 0.20681(17) 0.7124(3) 0.8005(2) 0.0414(12) Uani 1 1 d . . . . .
H26 H 0.1997 0.6881 0.7591 0.050 Uiso 1 1 calc R U . . .
C37 C 0.43265(16) 0.5324(3) 1.0286(3) 0.0408(11) Uani 1 1 d . . . . .
H37A H 0.4629 0.5126 1.0279 0.049 Uiso 1 1 calc R U . . .
H37B H 0.4212 0.5638 0.9899 0.049 Uiso 1 1 calc R U . . .
C1A C -0.08172(17) 0.1766(3) 0.7505(2) 0.0399(11) Uani 1 1 d . . . . .
H1A H -0.1002 0.1671 0.7794 0.048 Uiso 1 1 calc R U . . .
C4A C -0.02794(14) 0.2041(2) 0.6643(2) 0.0277(9) Uani 1 1 d . . . . .
C19A C 0.17937(17) 0.3228(3) 0.2064(2) 0.0379(11) Uani 1 1 d . . . . .
H19A H 0.1677 0.3511 0.1680 0.045 Uiso 1 1 calc R U . . .
C39 C 0.45935(17) 0.4250(3) 1.1277(3) 0.0490(13) Uani 1 1 d . . . . .
H39A H 0.4615 0.3873 1.0988 0.074 Uiso 1 1 calc R U . . .
H39B H 0.4656 0.4097 1.1747 0.074 Uiso 1 1 calc R U . . .
H39C H 0.4828 0.4586 1.1262 0.074 Uiso 1 1 calc R U . . .
C16A C 0.24098(17) 0.2041(2) 0.3806(2) 0.0334(10) Uani 1 1 d . . . . .
H16A H 0.2276 0.1586 0.3746 0.040 Uiso 1 1 calc R U . . .
H16B H 0.2747 0.2007 0.3834 0.040 Uiso 1 1 calc R U . . .
C57 C 0.18373(19) 0.5479(3) 1.1839(3) 0.0397(11) Uani 1 1 d D U . . .
F15A F 0.3420(4) 0.4220(4) 0.3183(4) 0.066(3) Uani 0.579(10) 1 d D U P C 1
C27 C 0.21528(15) 0.6795(3) 0.8622(2) 0.0329(10) Uani 1 1 d . . . . .
H27 H 0.2152 0.6324 0.8623 0.039 Uiso 1 1 calc R U . . .
C48A C 0.4008(3) 0.4568(5) 0.5949(5) 0.0333(19) Uani 0.658(8) 1 d D U P B 1
C49 C 0.0562(2) 0.6838(4) 0.8596(3) 0.0642(18) Uani 1 1 d . . . . .
H49C H 0.0226 0.6878 0.8309 0.077 Uiso 1 1 calc R U . . .
H49D H 0.0714 0.7281 0.8645 0.077 Uiso 1 1 calc R U . . .
C52A C 0.3838(7) 0.4813(9) 0.6520(7) 0.040(4) Uani 0.658(8) 1 d D U P B 1
H52A H 0.3578 0.5129 0.6339 0.061 Uiso 0.658(8) 1 calc R U P B 1
H52B H 0.4099 0.5033 0.6866 0.061 Uiso 0.658(8) 1 calc R U P B 1
H52C H 0.3725 0.4436 0.6727 0.061 Uiso 0.658(8) 1 calc R U P B 1
C45A C 0.4394(3) 0.1906(4) 0.4061(4) 0.0534(19) Uani 0.688(4) 1 d D U P B 1
C51A C 0.4395(2) 0.4003(5) 0.5344(4) 0.0336(16) Uani 0.658(8) 1 d D U P B 1
H51A H 0.4631 0.3696 0.5250 0.040 Uiso 0.658(8) 1 calc R U P B 1
F16A F 0.3603(3) 0.5230(4) 0.3178(5) 0.083(3) Uani 0.579(10) 1 d D U P C 1
C45 C 0.0671(2) 0.7870(4) 1.1325(4) 0.074(2) Uani 1 1 d . . . . .
C2A C -0.08708(17) 0.2360(3) 0.7162(3) 0.0376(10) Uani 1 1 d . . . . .
H2A H -0.1091 0.2679 0.7218 0.045 Uiso 1 1 calc R U . . .
C54A C 0.4355(4) 0.3427(6) 0.6422(5) 0.050(2) Uani 0.658(8) 1 d D U P B 1
H54A H 0.4368 0.3506 0.6896 0.074 Uiso 0.658(8) 1 calc R U P B 1
H54B H 0.4601 0.3107 0.6412 0.074 Uiso 0.658(8) 1 calc R U P B 1
H54C H 0.4043 0.3249 0.6165 0.074 Uiso 0.658(8) 1 calc R U P B 1
C55A C 0.4911(3) 0.4377(7) 0.6550(5) 0.057(3) Uani 0.658(8) 1 d D U P B 1
H55A H 0.4973 0.4790 0.6341 0.086 Uiso 0.658(8) 1 calc R U P B 1
H55B H 0.5168 0.4061 0.6585 0.086 Uiso 0.658(8) 1 calc R U P B 1
H55C H 0.4894 0.4472 0.7007 0.086 Uiso 0.658(8) 1 calc R U P B 1
C53A C 0.4436(2) 0.4075(5) 0.6104(4) 0.0370(17) Uani 0.658(8) 1 d D U P B 1
C49A C 0.4154(3) 0.5118(5) 0.5538(4) 0.0379(17) Uani 0.658(8) 1 d D U P B 1
H49A H 0.4357 0.5453 0.5845 0.046 Uiso 0.658(8) 1 calc R U P B 1
H49B H 0.3872 0.5344 0.5229 0.046 Uiso 0.658(8) 1 calc R U P B 1
C50A C 0.4429(3) 0.4747(5) 0.5129(4) 0.0411(18) Uani 0.658(8) 1 d D U P B 1
H50A H 0.4762 0.4897 0.5259 0.049 Uiso 0.658(8) 1 calc R U P B 1
H50B H 0.4279 0.4808 0.4632 0.049 Uiso 0.658(8) 1 calc R U P B 1
F35 F 0.4188(4) 0.2239(6) 0.4846(7) 0.043(2) Uani 0.312(4) 1 d D U P B 2
F36 F 0.3540(3) 0.2092(5) 0.3984(5) 0.043(2) Uani 0.312(4) 1 d D U P B 2
F37 F 0.4487(4) 0.3159(6) 0.4163(6) 0.046(3) Uani 0.312(4) 1 d D U P B 2
F38 F 0.3810(4) 0.3139(5) 0.3322(5) 0.048(2) Uani 0.312(4) 1 d D U P B 2
F39 F 0.3985(4) 0.1877(7) 0.3071(7) 0.053(3) Uani 0.312(4) 1 d D U P B 2
F40 F 0.4596(5) 0.1819(7) 0.3918(7) 0.069(3) Uani 0.312(4) 1 d D U P B 2
C115 C 0.3863(5) 0.2578(7) 0.4324(7) 0.034(2) Uani 0.312(4) 1 d D U P B 2
F41 F 0.4553(4) 0.2510(6) 0.3089(6) 0.071(4) Uani 0.312(4) 1 d D U P B 2
C116 C 0.4118(5) 0.2786(7) 0.3811(7) 0.035(2) Uani 0.312(4) 1 d D U P B 2
C117 C 0.4327(4) 0.2239(6) 0.3476(6) 0.048(3) Uani 0.312(4) 1 d D U P B 2
C118 C 0.3653(6) 0.3177(9) 0.4619(10) 0.032(4) Uani 0.312(4) 1 d D U P B 2
F42 F 0.3134(7) 0.5140(8) 0.2672(8) 0.084(5) Uani 0.421(10) 1 d D U P C 2
F43 F 0.3027(5) 0.4151(5) 0.2843(5) 0.074(3) Uani 0.421(10) 1 d D U P C 2
F44 F 0.3672(4) 0.4613(9) 0.3393(6) 0.085(4) Uani 0.421(10) 1 d D U P C 2
F45 F 0.2180(11) 0.5640(19) 1.2389(13) 0.072(7) Uani 0.130(9) 1 d D U P A 2
F46 F 0.1636(12) 0.4951(13) 1.2061(18) 0.055(6) Uani 0.130(9) 1 d D U P A 2
F47 F 0.1504(14) 0.591(2) 1.162(2) 0.074(7) Uani 0.130(9) 1 d D U P A 2
C119 C 0.4524(5) 0.4296(9) 0.5274(8) 0.036(3) Uani 0.342(8) 1 d D U P B 2
H11B H 0.4870 0.4366 0.5444 0.044 Uiso 0.342(8) 1 calc R U P B 2
H11C H 0.4411 0.4346 0.4772 0.044 Uiso 0.342(8) 1 calc R U P B 2
C120 C 0.4266(5) 0.4780(9) 0.5614(8) 0.041(3) Uani 0.342(8) 1 d D U P B 2
H12A H 0.4495 0.5088 0.5924 0.049 Uiso 0.342(8) 1 calc R U P B 2
H12B H 0.4029 0.5044 0.5266 0.049 Uiso 0.342(8) 1 calc R U P B 2
C121 C 0.4375(5) 0.3735(11) 0.6220(7) 0.036(3) Uani 0.342(8) 1 d D U P B 2
C122 C 0.4860(5) 0.3927(12) 0.6717(8) 0.053(4) Uani 0.342(8) 1 d D U P B 2
H12C H 0.4822 0.4079 0.7147 0.080 Uiso 0.342(8) 1 calc R U P B 2
H12D H 0.4997 0.4285 0.6518 0.080 Uiso 0.342(8) 1 calc R U P B 2
H12E H 0.5070 0.3540 0.6802 0.080 Uiso 0.342(8) 1 calc R U P B 2
C123 C 0.4177(7) 0.3137(12) 0.6507(9) 0.055(5) Uani 0.342(8) 1 d D U P B 2
H12F H 0.4418 0.2788 0.6639 0.083 Uiso 0.342(8) 1 calc R U P B 2
H12G H 0.3896 0.2965 0.6158 0.083 Uiso 0.342(8) 1 calc R U P B 2
H12H H 0.4092 0.3277 0.6907 0.083 Uiso 0.342(8) 1 calc R U P B 2
C124 C 0.3890(13) 0.4649(17) 0.6596(14) 0.041(6) Uani 0.342(8) 1 d D U P B 2
H12I H 0.4176 0.4781 0.6961 0.062 Uiso 0.342(8) 1 calc R U P B 2
H12J H 0.3714 0.4321 0.6771 0.062 Uiso 0.342(8) 1 calc R U P B 2
H12K H 0.3690 0.5041 0.6432 0.062 Uiso 0.342(8) 1 calc R U P B 2
C125 C 0.4026(6) 0.4348(9) 0.6014(9) 0.035(3) Uani 0.342(8) 1 d D U P B 2
C126 C 0.4386(4) 0.3604(9) 0.5494(6) 0.034(2) Uani 0.342(8) 1 d D U P B 2
H126 H 0.4576 0.3214 0.5430 0.041 Uiso 0.342(8) 1 calc R U P B 2
C127 C 0.3854(5) 0.3573(9) 0.5144(6) 0.030(3) Uani 0.342(8) 1 d D U P B 2
C128 C 0.3627(5) 0.4030(11) 0.5466(11) 0.032(4) Uani 0.342(8) 1 d D U P B 2

loop_
_atom_site_aniso_label
_atom_site_aniso_U_11
_atom_site_aniso_U_22
_atom_site_aniso_U_33
_atom_site_aniso_U_23
_atom_site_aniso_U_13
_atom_site_aniso_U_12
La1 0.01737(10) 0.02377(11) 0.01841(9) -0.00143(8) 0.00672(7) 0.00126(8)
La2 0.02165(11) 0.03028(13) 0.01865(9) 0.00167(9) 0.00654(8) 0.00652(9)
F1A 0.0238(12) 0.0452(15) 0.0243(11) -0.0050(10) 0.0053(9) -0.0036(10)
F2A 0.0413(14) 0.0294(13) 0.0317(13) -0.0036(10) 0.0113(11) 0.0083(11)
F2 0.0452(15) 0.0286(13) 0.0311(13) -0.0071(10) 0.0067(11) 0.0074(11)
N3A 0.0213(17) 0.042(2) 0.0249(17) 0.0033(15) 0.0091(13) 0.0037(15)
F1 0.0309(13) 0.0380(14) 0.0230(11) -0.0049(10) 0.0052(10) -0.0053(10)
O1A 0.0267(15) 0.0341(18) 0.0319(16) 0.0017(13) 0.0098(12) 0.0068(13)
O3 0.0282(14) 0.0294(15) 0.0221(13) -0.0007(11) 0.0088(11) 0.0059(12)
F4A 0.0401(15) 0.070(2) 0.0440(16) -0.0144(15) 0.0197(13) -0.0218(14)
F3A 0.069(2) 0.0340(15) 0.0562(18) 0.0093(13) 0.0399(16) 0.0126(14)
O6 0.0363(16) 0.0354(18) 0.0283(15) 0.0037(13) 0.0134(13) -0.0050(13)
F3 0.0666(19) 0.0373(15) 0.0447(16) 0.0110(12) 0.0353(15) 0.0147(13)
O2 0.0202(13) 0.0301(16) 0.0233(13) -0.0024(11) 0.0073(11) 0.0031(11)
O8AW 0.053(2) 0.0355(19) 0.048(2) -0.0059(16) 0.0259(18) -0.0065(16)
O5A 0.0235(15) 0.0390(18) 0.0289(15) 0.0007(13) 0.0118(12) 0.0018(13)
O4A 0.0286(16) 0.0409(19) 0.0313(16) 0.0037(14) 0.0136(13) 0.0090(14)
F11 0.073(2) 0.056(2) 0.068(2) -0.0234(17) 0.0497(19) -0.0282(18)
F16 0.041(2) 0.086(4) 0.065(3) -0.015(3) 0.020(2) 0.003(2)
F8 0.0454(18) 0.0316(16) 0.124(3) -0.0214(18) 0.049(2) -0.0122(13)
F9 0.0527(19) 0.0451(19) 0.070(2) 0.0100(16) 0.0111(17) 0.0174(15)
F6A 0.069(2) 0.085(3) 0.061(2) -0.0028(19) 0.0364(19) 0.030(2)
O2A 0.0214(13) 0.0408(18) 0.0207(13) 0.0013(12) 0.0055(11) 0.0095(12)
N4 0.0197(16) 0.0307(19) 0.0284(17) 0.0000(14) 0.0111(13) 0.0007(13)
N2 0.0210(15) 0.0288(19) 0.0243(16) 0.0018(13) 0.0093(13) 0.0026(14)
F5A 0.069(2) 0.082(3) 0.0390(17) -0.0237(17) 0.0255(16) -0.0205(19)
O5 0.0216(14) 0.0365(17) 0.0274(14) -0.0063(12) 0.0087(11) -0.0015(12)
F8A 0.038(2) 0.049(3) 0.0278(19) -0.0134(18) 0.0092(17) 0.0002(19)
O3A 0.0338(16) 0.0389(18) 0.0216(14) 0.0002(12) 0.0047(12) 0.0125(13)
F7 0.084(2) 0.067(2) 0.0409(17) 0.0083(15) 0.0407(17) 0.0185(19)
O1 0.0237(14) 0.0260(16) 0.0333(15) -0.0009(12) 0.0116(12) 0.0006(12)
F4 0.063(2) 0.109(3) 0.0371(16) -0.0084(18) 0.0237(15) -0.047(2)
F7A 0.111(3) 0.053(2) 0.062(2) -0.0003(17) 0.066(2) -0.009(2)
O6A 0.0430(19) 0.0395(19) 0.0328(17) 0.0081(14) 0.0089(14) -0.0042(15)
C16 0.030(2) 0.024(2) 0.030(2) 0.0000(16) 0.0149(17) 0.0044(16)
O4 0.0199(14) 0.0324(17) 0.0365(16) -0.0072(13) 0.0097(12) -0.0024(12)
F15 0.081(3) 0.048(2) 0.065(3) -0.025(2) 0.044(2) -0.015(2)
N2A 0.0250(17) 0.037(2) 0.0269(17) 0.0035(15) 0.0111(14) 0.0094(16)
C23 0.0188(19) 0.040(3) 0.029(2) 0.0075(18) 0.0081(16) 0.0028(17)
F9A 0.038(3) 0.038(3) 0.041(2) -0.0094(19) 0.025(2) -0.0046(19)
C4 0.0208(19) 0.034(2) 0.0261(19) -0.0020(16) 0.0054(15) -0.0042(16)
C12 0.0200(18) 0.030(2) 0.0212(18) -0.0008(15) 0.0062(14) -0.0010(15)
C17 0.0222(19) 0.028(2) 0.0247(19) -0.0042(16) 0.0113(15) -0.0020(16)
N1A 0.0313(19) 0.037(2) 0.0243(17) 0.0001(15) 0.0091(14) 0.0068(16)
O7A 0.096(4) 0.060(3) 0.061(3) -0.022(2) 0.048(3) -0.030(3)
N3 0.0206(17) 0.039(2) 0.0248(17) 0.0021(15) 0.0067(13) 0.0029(14)
C11 0.028(2) 0.031(2) 0.029(2) -0.0021(16) 0.0114(17) 0.0003(16)
C28 0.0241(19) 0.030(2) 0.0206(18) -0.0005(15) 0.0090(15) -0.0028(16)
N4A 0.0287(18) 0.0316(19) 0.0298(18) 0.0022(15) 0.0134(15) 0.0068(15)
N1 0.0252(17) 0.0290(19) 0.0218(16) -0.0007(13) 0.0099(13) 0.0009(14)
C11A 0.026(2) 0.037(2) 0.026(2) -0.0007(17) 0.0070(16) 0.0049(17)
F5 0.109(3) 0.0497(19) 0.0320(16) -0.0137(14) 0.0199(18) -0.0004(19)
F10A 0.046(3) 0.037(2) 0.080(3) 0.012(2) 0.039(3) 0.0101(19)
F10 0.056(2) 0.114(4) 0.047(2) -0.005(2) 0.0108(17) 0.025(2)
F17A 0.083(6) 0.123(10) 0.027(3) 0.007(5) 0.011(4) 0.029(6)
C27A 0.022(2) 0.046(3) 0.031(2) 0.0029(19) 0.0112(17) 0.0008(18)
F6 0.097(3) 0.115(3) 0.049(2) 0.023(2) 0.045(2) 0.068(3)
O7 0.095(3) 0.045(2) 0.062(3) -0.018(2) 0.050(3) -0.031(2)
C9 0.0228(19) 0.037(2) 0.027(2) -0.0050(17) 0.0076(16) -0.0052(17)
C15 0.0211(19) 0.029(2) 0.0204(17) 0.0008(15) 0.0041(14) 0.0046(15)
C24 0.030(2) 0.052(3) 0.035(2) 0.015(2) 0.0112(19) 0.003(2)
C35A 0.031(2) 0.032(2) 0.035(2) -0.0031(18) 0.0033(18) 0.0050(18)
O8W 0.057(2) 0.0282(17) 0.048(2) -0.0068(14) 0.0265(17) -0.0069(15)
C55 0.027(2) 0.063(4) 0.044(3) -0.005(3) 0.011(2) -0.012(2)
C20 0.035(2) 0.037(2) 0.022(2) 0.0008(17) 0.0095(17) -0.0032(18)
C29 0.028(2) 0.026(2) 0.0242(19) -0.0022(15) 0.0085(16) 0.0029(16)
C7A 0.025(2) 0.038(2) 0.0254(19) -0.0005(17) 0.0054(16) -0.0004(17)
C1 0.0236(19) 0.044(3) 0.029(2) 0.0005(18) 0.0095(16) -0.0014(18)
F11A 0.042(3) 0.063(3) 0.054(3) 0.000(2) 0.000(2) 0.019(2)
C32 0.0226(19) 0.032(2) 0.026(2) -0.0049(16) 0.0090(16) 0.0045(16)
C34A 0.025(2) 0.034(2) 0.030(2) -0.0042(18) 0.0031(17) 0.0052(17)
C51 0.0198(19) 0.061(3) 0.031(2) -0.015(2) 0.0044(17) -0.0040(19)
C22 0.025(2) 0.033(2) 0.029(2) 0.0065(17) 0.0083(16) 0.0056(17)
C23A 0.0197(19) 0.042(3) 0.031(2) 0.0103(19) 0.0116(16) 0.0067(17)
C30 0.038(2) 0.037(2) 0.029(2) -0.0040(18) 0.0173(18) -0.0006(19)
C14A 0.041(3) 0.034(3) 0.048(3) -0.003(2) 0.023(2) 0.0016(19)
C34 0.024(2) 0.032(2) 0.029(2) -0.0050(17) 0.0012(16) 0.0039(16)
C56A 0.051(3) 0.039(3) 0.031(2) 0.002(2) 0.019(2) 0.002(2)
C47 0.025(2) 0.040(2) 0.0246(19) -0.0013(17) 0.0093(16) -0.0021(17)
C6 0.034(2) 0.037(3) 0.038(2) 0.0041(19) 0.0162(19) 0.0080(19)
F12 0.149(5) 0.090(4) 0.245(8) -0.109(5) 0.147(6) -0.054(4)
C8A 0.028(2) 0.036(2) 0.035(2) -0.0050(18) 0.0107(18) -0.0024(18)
C21 0.030(2) 0.032(2) 0.0230(19) -0.0001(15) 0.0100(16) -0.0009(16)
C18A 0.034(2) 0.040(3) 0.027(2) 0.0040(18) 0.0092(18) 0.0051(19)
F13 0.078(3) 0.150(6) 0.165(6) -0.021(4) 0.060(4) 0.058(4)
C18 0.028(2) 0.032(2) 0.035(2) -0.0096(18) 0.0156(18) -0.0035(17)
F13A 0.055(3) 0.065(4) 0.142(5) -0.015(3) 0.071(3) 0.001(3)
F14 0.094(3) 0.141(5) 0.122(4) -0.069(4) 0.076(3) -0.027(3)
C10A 0.026(2) 0.041(3) 0.030(2) -0.0042(18) 0.0104(17) 0.0047(18)
C46 0.0197(19) 0.046(3) 0.033(2) -0.0015(18) 0.0040(16) 0.0039(17)
C14 0.025(2) 0.034(2) 0.033(2) -0.0068(18) 0.0111(17) 0.0002(17)
C37A 0.028(2) 0.034(2) 0.027(2) -0.0012(17) -0.0010(17) 0.0055(17)
C5A 0.028(2) 0.037(2) 0.046(2) 0.005(2) 0.0106(18) 0.003(2)
C26A 0.034(2) 0.056(3) 0.025(2) 0.005(2) 0.0127(18) 0.004(2)
C33A 0.0198(18) 0.036(2) 0.0235(19) 0.0005(16) 0.0031(15) 0.0053(16)
C12A 0.0220(19) 0.039(2) 0.0212(18) 0.0011(16) 0.0057(15) 0.0078(17)
C10 0.031(2) 0.032(2) 0.031(2) -0.0026(17) 0.0136(17) -0.0055(17)
F17 0.101(4) 0.062(3) 0.045(2) 0.020(2) 0.045(3) 0.020(3)
C7 0.0222(19) 0.036(2) 0.029(2) -0.0002(17) 0.0079(16) -0.0027(16)
C56 0.043(3) 0.034(3) 0.028(2) 0.0016(18) 0.0132(19) -0.005(2)
C42A 0.030(3) 0.048(5) 0.018(3) 0.005(3) 0.008(3) 0.020(3)
C25 0.039(3) 0.069(4) 0.027(2) 0.017(2) 0.011(2) -0.003(2)
C33 0.0218(18) 0.027(2) 0.0240(19) -0.0008(15) 0.0053(15) 0.0017(15)
C52 0.022(2) 0.069(3) 0.026(2) -0.012(2) 0.0036(17) -0.004(2)
C30A 0.030(2) 0.031(2) 0.032(2) -0.0045(17) 0.0151(17) -0.0024(17)
C22A 0.027(2) 0.039(3) 0.033(2) 0.0074(18) 0.0121(18) 0.0114(18)
C57A 0.065(3) 0.055(3) 0.036(3) 0.008(2) 0.027(2) 0.013(3)
C8 0.028(2) 0.031(2) 0.036(2) -0.0035(17) 0.0116(17) -0.0064(17)
C15A 0.022(2) 0.039(3) 0.0205(18) -0.0002(16) 0.0036(15) 0.0046(17)
C50 0.020(2) 0.062(4) 0.042(3) -0.006(2) 0.0008(17) 0.006(2)
C36 0.0218(19) 0.039(2) 0.036(2) -0.0122(19) 0.0058(17) 0.0091(17)
C3A 0.028(2) 0.033(2) 0.033(2) 0.0010(18) 0.0110(17) 0.0010(17)
C36A 0.031(2) 0.034(2) 0.030(2) 0.0010(18) -0.0008(17) 0.0038(17)
C43 0.026(2) 0.031(2) 0.065(3) -0.002(2) 0.015(2) 0.0004(18)
C3 0.033(2) 0.035(3) 0.056(3) 0.001(2) 0.024(2) 0.0056(19)
C54 0.023(2) 0.083(4) 0.042(3) -0.018(3) 0.001(2) -0.006(2)
F12A 0.101(5) 0.061(4) 0.088(5) -0.031(4) 0.047(5) 0.011(4)
C32A 0.026(2) 0.035(2) 0.0240(19) 0.0001(17) 0.0031(16) 0.0036(17)
C20A 0.032(2) 0.060(3) 0.026(2) -0.013(2) 0.0104(18) -0.005(2)
C44 0.035(3) 0.051(3) 0.065(4) -0.021(3) 0.021(2) -0.009(2)
C38 0.024(2) 0.043(3) 0.041(3) -0.007(2) 0.0045(18) -0.0001(18)
C46A 0.020(3) 0.055(5) 0.012(3) 0.005(3) 0.011(2) 0.002(3)
C13 0.024(2) 0.032(2) 0.028(2) -0.0014(17) 0.0092(16) -0.0013(16)
C2 0.036(2) 0.034(2) 0.050(3) 0.009(2) 0.019(2) 0.000(2)
C21A 0.034(2) 0.048(3) 0.033(2) -0.011(2) 0.0173(19) -0.001(2)
C29A 0.0222(18) 0.032(2) 0.0238(19) -0.0014(16) 0.0064(15) 0.0033(15)
C42 0.027(2) 0.033(2) 0.040(2) -0.0003(19) 0.0140(18) 0.0015(17)
C13A 0.039(3) 0.042(3) 0.046(3) -0.001(2) 0.024(2) 0.008(2)
C9A 0.025(2) 0.042(3) 0.0249(19) -0.0055(17) 0.0060(16) 0.0004(18)
C31A 0.040(2) 0.044(3) 0.035(2) -0.002(2) 0.021(2) -0.001(2)
C40A 0.032(2) 0.039(3) 0.044(3) 0.002(2) 0.003(2) 0.0052(19)
C5 0.032(2) 0.035(2) 0.035(2) 0.0061(18) 0.0135(18) 0.0027(18)
C41 0.035(2) 0.041(3) 0.029(2) -0.0014(19) -0.0035(18) 0.008(2)
C35 0.029(2) 0.034(2) 0.037(2) -0.0079(19) -0.0003(18) 0.0071(18)
C6A 0.032(2) 0.041(3) 0.047(3) 0.012(2) 0.0085(19) 0.000(2)
C24A 0.034(2) 0.046(3) 0.034(2) 0.013(2) 0.0140(19) 0.009(2)
C47A 0.024(3) 0.044(5) 0.016(3) 0.008(3) 0.012(2) 0.004(3)
C53 0.031(2) 0.091(5) 0.049(3) -0.044(3) 0.011(2) -0.013(3)
C25A 0.038(3) 0.060(3) 0.029(2) 0.017(2) 0.013(2) 0.006(2)
C40 0.041(3) 0.031(2) 0.045(3) 0.003(2) -0.001(2) 0.004(2)
C39A 0.025(2) 0.031(2) 0.035(2) -0.0026(18) 0.0000(17) 0.0048(16)
C31 0.058(3) 0.062(4) 0.029(2) 0.004(2) 0.023(2) 0.018(3)
C19 0.033(2) 0.050(3) 0.022(2) -0.0106(19) 0.0115(17) -0.005(2)
C48 0.037(3) 0.108(5) 0.027(2) 0.006(3) -0.0008(19) -0.007(3)
C43A 0.023(2) 0.031(3) 0.026(3) -0.004(2) 0.009(2) -0.002(2)
C17A 0.030(2) 0.035(2) 0.029(2) -0.0028(18) 0.0161(18) 0.0039(18)
C41A 0.024(2) 0.043(3) 0.050(3) 0.000(2) -0.002(2) 0.0079(19)
F14A 0.067(3) 0.049(3) 0.130(5) 0.004(3) 0.049(3) 0.031(3)
C44A 0.029(3) 0.032(3) 0.047(4) -0.005(3) 0.018(3) 0.005(3)
C38A 0.041(2) 0.041(3) 0.026(2) -0.0019(19) -0.0081(18) 0.009(2)
C28A 0.0233(19) 0.030(2) 0.0224(19) 0.0004(16) 0.0085(15) 0.0023(16)
C26 0.028(2) 0.071(4) 0.026(2) 0.001(2) 0.0108(18) -0.008(2)
C37 0.027(2) 0.055(3) 0.042(3) -0.009(2) 0.0137(19) 0.004(2)
C1A 0.030(2) 0.057(3) 0.034(2) 0.006(2) 0.0115(18) -0.005(2)
C4A 0.0206(19) 0.035(2) 0.0250(19) -0.0030(16) 0.0034(15) -0.0007(16)
C19A 0.029(2) 0.060(3) 0.023(2) 0.001(2) 0.0066(17) 0.005(2)
C39 0.035(2) 0.041(3) 0.057(3) -0.014(2) -0.004(2) 0.014(2)
C16A 0.038(2) 0.037(3) 0.029(2) -0.0020(18) 0.0170(19) 0.0088(19)
C57 0.046(3) 0.042(3) 0.038(2) 0.003(2) 0.022(2) -0.001(2)
F15A 0.112(7) 0.049(4) 0.053(4) 0.015(3) 0.051(5) 0.037(4)
C27 0.023(2) 0.050(3) 0.026(2) -0.0016(19) 0.0091(16) -0.0034(19)
C48A 0.024(3) 0.049(4) 0.027(3) -0.004(3) 0.008(2) 0.001(3)
C49 0.039(3) 0.085(5) 0.054(4) 0.022(3) -0.006(3) 0.010(3)
C52A 0.034(7) 0.057(8) 0.029(5) -0.008(4) 0.008(4) 0.003(5)
C45A 0.049(4) 0.044(4) 0.085(5) -0.013(4) 0.046(4) 0.004(3)
C51A 0.023(3) 0.050(4) 0.029(3) -0.010(3) 0.010(2) 0.000(3)
F16A 0.107(6) 0.076(5) 0.102(6) -0.024(4) 0.084(5) -0.031(4)
C45 0.047(4) 0.086(5) 0.099(6) -0.050(4) 0.037(4) -0.011(3)
C2A 0.029(2) 0.043(3) 0.043(3) -0.002(2) 0.0157(19) 0.0012(19)
C54A 0.048(5) 0.051(6) 0.037(5) 0.001(4) -0.005(4) 0.007(4)
C55A 0.030(4) 0.081(7) 0.048(5) -0.028(5) -0.007(3) 0.007(4)
C53A 0.023(3) 0.054(4) 0.031(3) -0.008(3) 0.003(2) 0.003(3)
C49A 0.027(3) 0.051(5) 0.037(3) -0.009(3) 0.011(3) -0.005(3)
C50A 0.029(3) 0.055(5) 0.044(4) -0.012(3) 0.018(3) -0.008(3)
F35 0.038(6) 0.044(6) 0.053(6) 0.006(5) 0.021(6) 0.018(5)
F36 0.032(4) 0.034(4) 0.070(6) -0.022(4) 0.028(4) -0.008(3)
F37 0.043(6) 0.047(7) 0.055(6) -0.029(5) 0.025(5) -0.024(5)
F38 0.063(6) 0.041(5) 0.047(5) 0.004(4) 0.029(5) 0.007(5)
F39 0.035(5) 0.063(7) 0.066(7) -0.037(6) 0.023(5) -0.019(5)
F40 0.057(6) 0.071(7) 0.080(6) -0.030(6) 0.024(5) 0.016(6)
C115 0.028(5) 0.038(5) 0.039(5) -0.003(5) 0.013(4) 0.007(5)
F41 0.068(7) 0.083(8) 0.088(8) -0.044(6) 0.061(6) -0.031(6)
C116 0.034(5) 0.037(5) 0.045(5) -0.013(4) 0.027(4) -0.005(4)
C117 0.043(6) 0.047(7) 0.070(7) -0.024(6) 0.039(5) -0.002(5)
C118 0.024(6) 0.052(8) 0.020(6) 0.009(6) 0.005(5) 0.026(6)
F42 0.149(13) 0.064(8) 0.067(9) 0.042(7) 0.073(8) 0.038(8)
F43 0.092(7) 0.079(6) 0.062(6) -0.027(5) 0.039(5) -0.005(6)
F44 0.070(6) 0.112(10) 0.082(7) -0.012(7) 0.036(5) 0.018(6)
F45 0.098(14) 0.067(14) 0.052(12) -0.007(11) 0.025(11) -0.010(12)
F46 0.061(12) 0.054(12) 0.055(12) 0.008(10) 0.025(10) -0.002(11)
F47 0.077(14) 0.075(15) 0.077(13) -0.001(13) 0.034(12) 0.027(13)
C119 0.024(5) 0.058(6) 0.033(5) -0.005(5) 0.017(4) 0.001(5)
C120 0.027(5) 0.055(6) 0.040(5) -0.008(5) 0.009(4) -0.007(5)
C121 0.024(4) 0.055(6) 0.029(5) -0.001(5) 0.009(4) 0.003(5)
C122 0.034(7) 0.083(10) 0.036(7) -0.018(7) 0.002(6) 0.011(7)
C123 0.052(10) 0.077(13) 0.035(8) 0.018(8) 0.011(7) 0.017(9)
C124 0.022(8) 0.065(14) 0.038(10) -0.011(9) 0.013(8) 0.009(9)
C125 0.025(4) 0.054(6) 0.027(4) 0.000(5) 0.012(4) 0.004(5)
C126 0.026(4) 0.053(6) 0.025(4) -0.002(5) 0.012(4) 0.004(5)
C127 0.022(5) 0.060(7) 0.013(5) 0.017(5) 0.011(4) 0.002(5)
C128 0.025(5) 0.056(7) 0.018(5) 0.007(6) 0.010(4) -0.003(5)

_geom_special_details            
;
 All esds (except the esd in the dihedral angle between two l.s. planes)
 are estimated using the full covariance matrix.  The cell esds are taken
 into account individually in the estimation of esds in distances, angles
 and torsion angles; correlations between esds in cell parameters are only
 used when they are defined by crystal symmetry.  An approximate (isotropic)
 treatment of cell esds is used for estimating esds involving l.s. planes.
;
loop_
_geom_bond_atom_site_label_1
_geom_bond_atom_site_label_2
_geom_bond_distance
_geom_bond_site_symmetry_2
_geom_bond_publ_flag
La1 O3 2.549(3) . ?
La1 O6 2.428(3) . ?
La1 O2 2.436(3) . ?
La1 N2 2.853(4) . ?
La1 O5 2.533(3) . ?
La1 O1 2.535(3) . ?
La1 O4 2.479(3) . ?
La1 N3 2.718(4) . ?
La1 N1 2.697(3) . ?
La2 N3A 2.719(4) . ?
La2 O1A 2.538(3) . ?
La2 O5A 2.499(3) . ?
La2 O4A 2.485(3) . ?
La2 O2A 2.459(3) . ?
La2 O3A 2.529(3) . ?
La2 O6A 2.442(3) . ?
La2 N2A 2.839(4) . ?
La2 N1A 2.681(4) . ?
F1A C29A 1.357(5) . ?
F2A C29A 1.355(5) . ?
F2 C29 1.354(5) . ?
N3A C27A 1.340(6) . ?
N3A C23A 1.345(7) . ?
F1 C29 1.354(5) . ?
O1A C15A 1.244(6) . ?
O3 C33 1.250(5) . ?
F4A C30A 1.342(5) . ?
F3A C30A 1.355(5) . ?
O6 C56 1.256(6) . ?
F3 C30 1.350(6) . ?
O2 C28 1.288(5) . ?
O8AW H8AA 0.8700 . ?
O8AW H8AB 0.8683 . ?
O5A C47A 1.255(9) . ?
O5A C128 1.255(15) . ?
O4A C42A 1.292(9) . ?
O4A C118 1.305(16) . ?
F11 C44 1.333(7) . ?
F16 C57 1.331(7) . ?
F8 C43 1.346(6) . ?
F9 C43 1.367(6) . ?
F6A C31A 1.327(6) . ?
O2A C28A 1.284(5) . ?
N4 H4 0.8800 . ?
N4 N2 1.431(5) . ?
N4 C15 1.345(5) . ?
N2 C16 1.473(5) . ?
N2 C22 1.490(5) . ?
F5A C31A 1.301(6) . ?
O5 C47 1.247(5) . ?
F8A C43A 1.348(7) . ?
O3A C32A 1.238(5) . ?
F7 C31 1.324(6) . ?
O1 C15 1.238(5) . ?
F4 C30 1.329(6) . ?
F7A C31A 1.313(6) . ?
O6A C56A 1.237(6) . ?
C16 H16C 0.9900 . ?
C16 H16D 0.9900 . ?
C16 C17 1.509(6) . ?
O4 C42 1.275(5) . ?
F15 C57 1.344(7) . ?
N2A N4A 1.428(5) . ?
N2A C22A 1.487(6) . ?
N2A C16A 1.488(5) . ?
C23 N3 1.353(6) . ?
C23 C24 1.380(6) . ?
C23 C22 1.511(6) . ?
F9A C43A 1.374(8) . ?
C4 C7 1.477(6) . ?
C4 C3 1.383(7) . ?
C4 C5 1.385(6) . ?
C12 C11 1.399(6) . ?
C12 C15 1.492(5) . ?
C12 C13 1.400(6) . ?
C17 N1 1.336(6) . ?
C17 C18 1.392(6) . ?
N1A C18A 1.346(6) . ?
N1A C17A 1.349(6) . ?
O7A C56A 1.214(7) . ?
N3 C27 1.340(6) . ?
C11 H11 0.9500 . ?
C11 C10 1.386(6) . ?
C28 C29 1.534(5) . ?
C28 C32 1.363(6) . ?
N4A H4A 0.8800 . ?
N4A C15A 1.345(6) . ?
N1 C21 1.342(5) . ?
C11A H11A 0.9500 . ?
C11A C10A 1.385(6) . ?
C11A C12A 1.399(6) . ?
F5 C31 1.330(8) . ?
F10A C44A 1.331(9) . ?
F10 C44 1.334(7) . ?
F17A C57A 1.332(11) . ?
C27A H27A 0.9500 . ?
C27A C26A 1.374(6) . ?
F6 C31 1.325(6) . ?
O7 C56 1.225(6) . ?
C9 C14 1.400(7) . ?
C9 C10 1.396(6) . ?
C9 C8 1.466(6) . ?
C24 H24 0.9500 . ?
C24 C25 1.390(8) . ?
C35A H35A 0.9900 . ?
C35A H35B 0.9900 . ?
C35A C34A 1.543(7) . ?
C35A C36A 1.555(6) . ?
O8W H8WA 0.8695 . ?
O8W H8WB 0.8698 . ?
C55 H55D 0.9800 . ?
C55 H55E 0.9800 . ?
C55 H55F 0.9800 . ?
C55 C51 1.522(8) . ?
C20 H20 0.9500 . ?
C20 C21 1.386(6) . ?
C20 C19 1.383(7) . ?
C29 C30 1.552(6) . ?
C7A H7A 0.9500 . ?
C7A C8A 1.326(6) . ?
C7A C4A 1.467(6) . ?
C1 H1 0.9500 . ?
C1 C6 1.373(7) . ?
C1 C2 1.373(7) . ?
F11A C44A 1.353(10) . ?
C32 C33 1.449(6) . ?
C32 C36 1.537(5) . ?
C34A H34A 1.0000 . ?
C34A C33A 1.535(6) . ?
C34A C39A 1.552(6) . ?
C51 C52 1.558(6) . ?
C51 C50 1.550(8) . ?
C51 C54 1.529(6) . ?
C22 H22C 0.9900 . ?
C22 H22D 0.9900 . ?
C23A C22A 1.499(6) . ?
C23A C24A 1.399(6) . ?
C30 C31 1.522(6) . ?
C14A H14A 0.9500 . ?
C14A C13A 1.381(7) . ?
C14A C9A 1.398(6) . ?
C34 C33 1.519(5) . ?
C34 C38 1.564(7) . ?
C34 C41 1.507(6) . ?
C34 C35 1.563(6) . ?
C56A C57A 1.547(7) . ?
C47 C46 1.442(6) . ?
C47 C52 1.516(6) . ?
C6 H6 0.9500 . ?
C6 C5 1.388(6) . ?
F12 C45 1.293(9) . ?
C8A H8A 0.9500 . ?
C8A C9A 1.468(6) . ?
C21 H21 0.9500 . ?
C18A H18A 0.9500 . ?
C18A C19A 1.374(7) . ?
F13 C45 1.275(10) . ?
C18 H18 0.9500 . ?
C18 C19 1.379(7) . ?
F13A C45A 1.319(7) . ?
F14 C45 1.329(11) . ?
C10A H10A 0.9500 . ?
C10A C9A 1.399(7) . ?
C46 C50 1.527(6) . ?
C46 C42 1.368(7) . ?
C14 H14 0.9500 . ?
C14 C13 1.380(6) . ?
C37A C36A 1.559(6) . ?
C37A C32A 1.525(6) . ?
C37A C39A 1.558(7) . ?
C37A C38A 1.512(6) . ?
C5A H5A 0.9500 . ?
C5A C6A 1.384(7) . ?
C5A C4A 1.397(7) . ?
C26A H26A 0.9500 . ?
C26A C25A 1.378(8) . ?
C33A C32A 1.444(6) . ?
C33A C28A 1.368(6) . ?
C12A C15A 1.488(6) . ?
C12A C13A 1.393(7) . ?
C10 H10 0.9500 . ?
F17 C57 1.306(6) . ?
C7 H7 0.9500 . ?
C7 C8 1.326(6) . ?
C56 C57 1.536(7) . ?
C42A C46A 1.385(10) . ?
C42A C43A 1.548(10) . ?
C25 H25 0.9500 . ?
C25 C26 1.382(9) . ?
C52 C53 1.508(8) . ?
C52 C48 1.549(9) . ?
C30A C29A 1.546(6) . ?
C30A C31A 1.543(6) . ?
C22A H22A 0.9900 . ?
C22A H22B 0.9900 . ?
C57A F15A 1.233(8) . ?
C57A F16A 1.388(9) . ?
C57A F42 1.197(14) . ?
C57A F43 1.474(12) . ?
C57A F44 1.254(12) . ?
C8 H8 0.9500 . ?
C50 H50 1.0000 . ?
C50 C49 1.545(8) . ?
C36 H36 1.0000 . ?
C36 C35 1.545(7) . ?
C36 C37 1.550(7) . ?
C3A H3A 0.9500 . ?
C3A C4A 1.394(6) . ?
C3A C2A 1.389(6) . ?
C36A H36A 0.9900 . ?
C36A H36B 0.9900 . ?
C43 C44 1.526(8) . ?
C43 C42 1.549(6) . ?
C3 H3 0.9500 . ?
C3 C2 1.393(6) . ?
C54 H54D 0.9800 . ?
C54 H54E 0.9800 . ?
C54 H54F 0.9800 . ?
F12A C45A 1.319(8) . ?
C20A H20A 0.9500 . ?
C20A C21A 1.388(8) . ?
C20A C19A 1.380(8) . ?
C44 C45 1.531(8) . ?
C38 H38D 0.9900 . ?
C38 H38E 0.9900 . ?
C38 C37 1.545(7) . ?
C46A C47A 1.428(10) . ?
C46A C51A 1.529(10) . ?
C13 H13 0.9500 . ?
C2 H2 0.9500 . ?
C21A H21A 0.9500 . ?
C21A C17A 1.388(7) . ?
C29A C28A 1.528(5) . ?
C13A H13A 0.9500 . ?
C40A H40A 0.9800 . ?
C40A H40B 0.9800 . ?
C40A H40C 0.9800 . ?
C40A C39A 1.530(7) . ?
C5 H5 0.9500 . ?
C41 H41D 0.9800 . ?
C41 H41E 0.9800 . ?
C41 H41F 0.9800 . ?
C35 C40 1.519(7) . ?
C35 C39 1.537(6) . ?
C6A H6A 0.9500 . ?
C6A C1A 1.379(8) . ?
C24A H24A 0.9500 . ?
C24A C25A 1.377(8) . ?
C47A C48A 1.524(10) . ?
C53 H53A 0.9800 . ?
C53 H53B 0.9800 . ?
C53 H53C 0.9800 . ?
C25A H25A 0.9500 . ?
C40 H40D 0.9800 . ?
C40 H40E 0.9800 . ?
C40 H40F 0.9800 . ?
C39A C41A 1.541(6) . ?
C19 H19 0.9500 . ?
C48 H48A 0.9900 . ?
C48 H48B 0.9900 . ?
C48 C49 1.544(10) . ?
C43A C44A 1.531(10) . ?
C17A C16A 1.498(6) . ?
C41A H41A 0.9800 . ?
C41A H41B 0.9800 . ?
C41A H41C 0.9800 . ?
F14A C45A 1.318(8) . ?
C44A C45A 1.550(10) . ?
C38A H38A 0.9800 . ?
C38A H38B 0.9800 . ?
C38A H38C 0.9800 . ?
C26 H26 0.9500 . ?
C26 C27 1.386(7) . ?
C37 H37A 0.9900 . ?
C37 H37B 0.9900 . ?
C1A H1A 0.9500 . ?
C1A C2A 1.374(8) . ?
C19A H19A 0.9500 . ?
C39 H39A 0.9800 . ?
C39 H39B 0.9800 . ?
C39 H39C 0.9800 . ?
C16A H16A 0.9900 . ?
C16A H16B 0.9900 . ?
C57 F45 1.30(2) . ?
C57 F46 1.37(2) . ?
C57 F47 1.29(2) . ?
C27 H27 0.9500 . ?
C48A C52A 1.507(12) . ?
C48A C53A 1.566(11) . ?
C48A C49A 1.541(12) . ?
C49 H49C 0.9900 . ?
C49 H49D 0.9900 . ?
C52A H52A 0.9800 . ?
C52A H52B 0.9800 . ?
C52A H52C 0.9800 . ?
C51A H51A 1.0000 . ?
C51A C53A 1.543(10) . ?
C51A C50A 1.574(13) . ?
C2A H2A 0.9500 . ?
C54A H54A 0.9800 . ?
C54A H54B 0.9800 . ?
C54A H54C 0.9800 . ?
C54A C53A 1.515(14) . ?
C55A H55A 0.9800 . ?
C55A H55B 0.9800 . ?
C55A H55C 0.9800 . ?
C55A C53A 1.548(10) . ?
C49A H49A 0.9900 . ?
C49A H49B 0.9900 . ?
C49A C50A 1.544(11) . ?
C50A H50A 0.9900 . ?
C50A H50B 0.9900 . ?
F35 C115 1.380(16) . ?
F36 C115 1.398(15) . ?
F37 C116 1.339(16) . ?
F38 C116 1.336(16) . ?
F39 C117 1.314(11) . ?
F40 C117 1.315(11) . ?
C115 C116 1.544(16) . ?
C115 C118 1.567(17) . ?
F41 C117 1.318(10) . ?
C116 C117 1.533(16) . ?
C118 C127 1.328(18) . ?
C119 H11B 0.9900 . ?
C119 H11C 0.9900 . ?
C119 C120 1.539(19) . ?
C119 C126 1.56(2) . ?
C120 H12A 0.9900 . ?
C120 H12B 0.9900 . ?
C120 C125 1.525(19) . ?
C121 C122 1.534(17) . ?
C121 C123 1.54(2) . ?
C121 C125 1.58(2) . ?
C121 C126 1.535(16) . ?
C122 H12C 0.9800 . ?
C122 H12D 0.9800 . ?
C122 H12E 0.9800 . ?
C123 H12F 0.9800 . ?
C123 H12G 0.9800 . ?
C123 H12H 0.9800 . ?
C124 H12I 0.9800 . ?
C124 H12J 0.9800 . ?
C124 H12K 0.9800 . ?
C124 C125 1.512(18) . ?
C125 C128 1.501(18) . ?
C126 H126 1.0000 . ?
C126 C127 1.521(16) . ?
C127 C128 1.424(18) . ?

loop_
_geom_angle_atom_site_label_1
_geom_angle_atom_site_label_2
_geom_angle_atom_site_label_3
_geom_angle
_geom_angle_site_symmetry_1
_geom_angle_site_symmetry_3
_geom_angle_publ_flag
O3 La1 N2 111.79(10) . . ?
O3 La1 N3 134.27(10) . . ?
O3 La1 N1 72.79(10) . . ?
O6 La1 O3 74.62(10) . . ?
O6 La1 O2 95.23(11) . . ?
O6 La1 N2 135.02(10) . . ?
O6 La1 O5 76.14(11) . . ?
O6 La1 O1 141.78(11) . . ?
O6 La1 O4 81.55(11) . . ?
O6 La1 N3 144.80(11) . . ?
O6 La1 N1 81.16(11) . . ?
O2 La1 O3 69.99(9) . . ?
O2 La1 N2 129.38(10) . . ?
O2 La1 O5 70.19(9) . . ?
O2 La1 O1 77.54(10) . . ?
O2 La1 O4 139.98(10) . . ?
O2 La1 N3 81.36(11) . . ?
O2 La1 N1 142.18(10) . . ?
O5 La1 O3 127.30(10) . . ?
O5 La1 N2 119.94(10) . . ?
O5 La1 O1 132.66(9) . . ?
O5 La1 N3 69.73(11) . . ?
O5 La1 N1 142.45(9) . . ?
O1 La1 O3 67.60(10) . . ?
O1 La1 N2 59.70(10) . . ?
O1 La1 N3 71.98(10) . . ?
O1 La1 N1 82.41(10) . . ?
O4 La1 O3 143.89(10) . . ?
O4 La1 N2 68.11(10) . . ?
O4 La1 O5 70.34(10) . . ?
O4 La1 O1 127.50(11) . . ?
O4 La1 N3 79.21(11) . . ?
O4 La1 N1 77.09(10) . . ?
N3 La1 N2 61.52(11) . . ?
N1 La1 N2 60.72(10) . . ?
N1 La1 N3 122.15(12) . . ?
N3A La2 N2A 61.08(11) . . ?
O1A La2 N3A 71.78(10) . . ?
O1A La2 N2A 60.11(10) . . ?
O1A La2 N1A 82.42(11) . . ?
O5A La2 N3A 68.50(11) . . ?
O5A La2 O1A 131.61(10) . . ?
O5A La2 O3A 126.85(11) . . ?
O5A La2 N2A 118.19(11) . . ?
O5A La2 N1A 143.12(10) . . ?
O4A La2 N3A 82.08(10) . . ?
O4A La2 O1A 129.34(12) . . ?
O4A La2 O5A 70.61(11) . . ?
O4A La2 O3A 139.01(10) . . ?
O4A La2 N2A 69.32(11) . . ?
O4A La2 N1A 76.17(11) . . ?
O2A La2 N3A 81.32(11) . . ?
O2A La2 O1A 75.75(11) . . ?
O2A La2 O5A 72.01(10) . . ?
O2A La2 O4A 142.46(10) . . ?
O2A La2 O3A 69.96(9) . . ?
O2A La2 N2A 128.23(10) . . ?
O2A La2 N1A 140.41(10) . . ?
O3A La2 N3A 137.19(10) . . ?
O3A La2 O1A 70.83(11) . . ?
O3A La2 N2A 114.34(11) . . ?
O3A La2 N1A 71.82(11) . . ?
O6A La2 N3A 143.48(11) . . ?
O6A La2 O1A 143.34(11) . . ?
O6A La2 O5A 76.13(11) . . ?
O6A La2 O4A 77.82(12) . . ?
O6A La2 O2A 96.54(12) . . ?
O6A La2 O3A 72.86(11) . . ?
O6A La2 N2A 134.97(11) . . ?
O6A La2 N1A 81.70(12) . . ?
N1A La2 N3A 122.49(13) . . ?
N1A La2 N2A 61.46(11) . . ?
C27A N3A La2 120.6(3) . . ?
C27A N3A C23A 117.9(4) . . ?
C23A N3A La2 121.2(3) . . ?
C15A O1A La2 127.1(3) . . ?
C33 O3 La1 132.1(3) . . ?
C56 O6 La1 157.7(3) . . ?
C28 O2 La1 138.2(3) . . ?
H8AA O8AW H8AB 104.5 . . ?
C47A O5A La2 134.7(5) . . ?
C128 O5A La2 129.4(9) . . ?
C42A O4A La2 132.1(4) . . ?
C118 O4A La2 140.5(7) . . ?
C28A O2A La2 137.1(3) . . ?
N2 N4 H4 120.8 . . ?
C15 N4 H4 120.8 . . ?
C15 N4 N2 118.3(4) . . ?
N4 N2 La1 110.9(2) . . ?
N4 N2 C16 109.4(3) . . ?
N4 N2 C22 107.1(3) . . ?
C16 N2 La1 111.3(2) . . ?
C16 N2 C22 109.4(3) . . ?
C22 N2 La1 108.6(3) . . ?
C47 O5 La1 133.3(3) . . ?
C32A O3A La2 133.2(3) . . ?
C15 O1 La1 128.2(3) . . ?
C56A O6A La2 153.6(3) . . ?
N2 C16 H16C 108.8 . . ?
N2 C16 H16D 108.8 . . ?
N2 C16 C17 113.8(3) . . ?
H16C C16 H16D 107.7 . . ?
C17 C16 H16C 108.8 . . ?
C17 C16 H16D 108.8 . . ?
C42 O4 La1 136.5(3) . . ?
N4A N2A La2 110.9(2) . . ?
N4A N2A C22A 107.4(3) . . ?
N4A N2A C16A 110.2(4) . . ?
C22A N2A La2 107.7(3) . . ?
C22A N2A C16A 109.7(3) . . ?
C16A N2A La2 110.9(3) . . ?
N3 C23 C24 122.1(5) . . ?
N3 C23 C22 115.8(4) . . ?
C24 C23 C22 121.9(5) . . ?
C3 C4 C7 122.9(4) . . ?
C3 C4 C5 118.2(4) . . ?
C5 C4 C7 118.7(4) . . ?
C11 C12 C15 124.0(4) . . ?
C11 C12 C13 118.4(4) . . ?
C13 C12 C15 117.3(4) . . ?
N1 C17 C16 118.4(4) . . ?
N1 C17 C18 121.6(4) . . ?
C18 C17 C16 119.7(4) . . ?
C18A N1A La2 118.7(3) . . ?
C18A N1A C17A 117.7(4) . . ?
C17A N1A La2 123.6(3) . . ?
C23 N3 La1 121.9(3) . . ?
C27 N3 La1 119.3(3) . . ?
C27 N3 C23 118.0(4) . . ?
C12 C11 H11 119.9 . . ?
C10 C11 C12 120.2(4) . . ?
C10 C11 H11 119.9 . . ?
O2 C28 C29 112.0(3) . . ?
O2 C28 C32 126.4(4) . . ?
C32 C28 C29 121.5(4) . . ?
N2A N4A H4A 120.5 . . ?
C15A N4A N2A 118.9(4) . . ?
C15A N4A H4A 120.5 . . ?
C17 N1 La1 123.4(3) . . ?
C17 N1 C21 118.8(4) . . ?
C21 N1 La1 117.4(3) . . ?
C10A C11A H11A 119.7 . . ?
C10A C11A C12A 120.7(5) . . ?
C12A C11A H11A 119.7 . . ?
N3A C27A H27A 118.5 . . ?
N3A C27A C26A 123.1(5) . . ?
C26A C27A H27A 118.5 . . ?
C14 C9 C8 123.0(4) . . ?
C10 C9 C14 117.7(4) . . ?
C10 C9 C8 119.2(4) . . ?
N4 C15 C12 118.1(4) . . ?
O1 C15 N4 121.8(4) . . ?
O1 C15 C12 120.1(4) . . ?
C23 C24 H24 120.3 . . ?
C23 C24 C25 119.4(5) . . ?
C25 C24 H24 120.3 . . ?
H35A C35A H35B 109.2 . . ?
C34A C35A H35A 111.2 . . ?
C34A C35A H35B 111.2 . . ?
C34A C35A C36A 102.6(4) . . ?
C36A C35A H35A 111.2 . . ?
C36A C35A H35B 111.2 . . ?
H8WA O8W H8WB 104.5 . . ?
H55D C55 H55E 109.5 . . ?
H55D C55 H55F 109.5 . . ?
H55E C55 H55F 109.5 . . ?
C51 C55 H55D 109.5 . . ?
C51 C55 H55E 109.5 . . ?
C51 C55 H55F 109.5 . . ?
C21 C20 H20 121.0 . . ?
C19 C20 H20 121.0 . . ?
C19 C20 C21 118.0(4) . . ?
F2 C29 C28 112.9(3) . . ?
F2 C29 C30 107.6(3) . . ?
F1 C29 F2 106.0(3) . . ?
F1 C29 C28 110.4(3) . . ?
F1 C29 C30 106.3(3) . . ?
C28 C29 C30 113.2(4) . . ?
C8A C7A H7A 116.4 . . ?
C8A C7A C4A 127.2(5) . . ?
C4A C7A H7A 116.4 . . ?
C6 C1 H1 120.2 . . ?
C2 C1 H1 120.2 . . ?
C2 C1 C6 119.7(4) . . ?
C28 C32 C33 122.7(4) . . ?
C28 C32 C36 132.9(4) . . ?
C33 C32 C36 104.3(3) . . ?
C35A C34A H34A 115.2 . . ?
C35A C34A C39A 102.5(4) . . ?
C33A C34A C35A 105.6(4) . . ?
C33A C34A H34A 115.2 . . ?
C33A C34A C39A 101.4(3) . . ?
C39A C34A H34A 115.2 . . ?
C55 C51 C52 112.7(4) . . ?
C55 C51 C50 114.0(4) . . ?
C55 C51 C54 108.4(5) . . ?
C50 C51 C52 93.3(4) . . ?
C54 C51 C52 113.7(4) . . ?
C54 C51 C50 114.4(4) . . ?
N2 C22 C23 112.0(4) . . ?
N2 C22 H22C 109.2 . . ?
N2 C22 H22D 109.2 . . ?
C23 C22 H22C 109.2 . . ?
C23 C22 H22D 109.2 . . ?
H22C C22 H22D 107.9 . . ?
N3A C23A C22A 116.7(4) . . ?
N3A C23A C24A 122.0(5) . . ?
C24A C23A C22A 121.3(5) . . ?
F3 C30 C29 108.3(3) . . ?
F3 C30 C31 106.3(4) . . ?
F4 C30 F3 108.2(4) . . ?
F4 C30 C29 109.9(4) . . ?
F4 C30 C31 107.1(4) . . ?
C31 C30 C29 116.6(4) . . ?
C13A C14A H14A 119.1 . . ?
C13A C14A C9A 121.8(5) . . ?
C9A C14A H14A 119.1 . . ?
C33 C34 C38 103.1(4) . . ?
C33 C34 C35 99.9(3) . . ?
C41 C34 C33 114.8(4) . . ?
C41 C34 C38 115.2(4) . . ?
C41 C34 C35 119.7(4) . . ?
C35 C34 C38 101.6(4) . . ?
O6A C56A C57A 115.4(5) . . ?
O7A C56A O6A 130.0(5) . . ?
O7A C56A C57A 114.5(5) . . ?
O5 C47 C46 128.7(4) . . ?
O5 C47 C52 124.2(4) . . ?
C46 C47 C52 107.1(4) . . ?
C1 C6 H6 119.9 . . ?
C1 C6 C5 120.3(4) . . ?
C5 C6 H6 119.9 . . ?
C7A C8A H8A 116.8 . . ?
C7A C8A C9A 126.5(5) . . ?
C9A C8A H8A 116.8 . . ?
N1 C21 C20 122.8(4) . . ?
N1 C21 H21 118.6 . . ?
C20 C21 H21 118.6 . . ?
N1A C18A H18A 118.2 . . ?
N1A C18A C19A 123.6(5) . . ?
C19A C18A H18A 118.2 . . ?
C17 C18 H18 120.4 . . ?
C19 C18 C17 119.2(4) . . ?
C19 C18 H18 120.4 . . ?
C11A C10A H10A 119.5 . . ?
C11A C10A C9A 121.0(4) . . ?
C9A C10A H10A 119.5 . . ?
C47 C46 C50 104.1(4) . . ?
C42 C46 C47 123.0(4) . . ?
C42 C46 C50 132.8(4) . . ?
C9 C14 H14 119.5 . . ?
C13 C14 C9 121.0(4) . . ?
C13 C14 H14 119.5 . . ?
C32A C37A C36A 103.2(3) . . ?
C32A C37A C39A 100.2(3) . . ?
C39A C37A C36A 102.0(4) . . ?
C38A C37A C36A 115.7(4) . . ?
C38A C37A C32A 113.8(4) . . ?
C38A C37A C39A 119.6(4) . . ?
C6A C5A H5A 119.5 . . ?
C6A C5A C4A 121.0(5) . . ?
C4A C5A H5A 119.5 . . ?
C27A C26A H26A 120.5 . . ?
C27A C26A C25A 119.0(5) . . ?
C25A C26A H26A 120.5 . . ?
C32A C33A C34A 104.4(3) . . ?
C28A C33A C34A 133.2(4) . . ?
C28A C33A C32A 122.4(4) . . ?
C11A C12A C15A 117.4(4) . . ?
C13A C12A C11A 118.7(4) . . ?
C13A C12A C15A 123.8(4) . . ?
C11 C10 C9 121.7(4) . . ?
C11 C10 H10 119.1 . . ?
C9 C10 H10 119.1 . . ?
C4 C7 H7 116.6 . . ?
C8 C7 C4 126.8(4) . . ?
C8 C7 H7 116.6 . . ?
O6 C56 C57 115.5(4) . . ?
O7 C56 O6 128.9(5) . . ?
O7 C56 C57 115.7(4) . . ?
O4A C42A C46A 129.4(7) . . ?
O4A C42A C43A 113.9(6) . . ?
C46A C42A C43A 116.5(7) . . ?
C24 C25 H25 120.8 . . ?
C26 C25 C24 118.5(5) . . ?
C26 C25 H25 120.8 . . ?
O3 C33 C32 128.6(4) . . ?
O3 C33 C34 124.3(4) . . ?
C32 C33 C34 107.0(3) . . ?
C47 C52 C51 99.5(3) . . ?
C47 C52 C48 103.8(4) . . ?
C53 C52 C51 119.0(5) . . ?
C53 C52 C47 115.2(4) . . ?
C53 C52 C48 114.9(5) . . ?
C48 C52 C51 102.0(4) . . ?
F4A C30A F3A 107.6(4) . . ?
F4A C30A C29A 109.7(4) . . ?
F4A C30A C31A 107.1(3) . . ?
F3A C30A C29A 108.4(3) . . ?
F3A C30A C31A 106.3(4) . . ?
C31A C30A C29A 117.3(4) . . ?
N2A C22A C23A 111.3(4) . . ?
N2A C22A H22A 109.4 . . ?
N2A C22A H22B 109.4 . . ?
C23A C22A H22A 109.4 . . ?
C23A C22A H22B 109.4 . . ?
H22A C22A H22B 108.0 . . ?
F17A C57A C56A 111.7(8) . . ?
F17A C57A F16A 97.9(8) . . ?
F15A C57A F17A 112.2(9) . . ?
F15A C57A C56A 116.8(5) . . ?
F15A C57A F16A 106.7(7) . . ?
F16A C57A C56A 109.7(5) . . ?
F42 C57A C56A 114.7(10) . . ?
F42 C57A F43 100.6(11) . . ?
F42 C57A F44 117.7(13) . . ?
F43 C57A C56A 106.8(6) . . ?
F44 C57A C56A 113.4(7) . . ?
F44 C57A F43 101.2(10) . . ?
C9 C8 H8 117.0 . . ?
C7 C8 C9 125.9(4) . . ?
C7 C8 H8 117.0 . . ?
O1A C15A N4A 121.3(4) . . ?
O1A C15A C12A 120.7(4) . . ?
N4A C15A C12A 117.9(4) . . ?
C51 C50 H50 114.9 . . ?
C46 C50 C51 101.8(4) . . ?
C46 C50 H50 114.9 . . ?
C46 C50 C49 105.8(4) . . ?
C49 C50 C51 102.8(5) . . ?
C49 C50 H50 114.9 . . ?
C32 C36 H36 115.3 . . ?
C32 C36 C35 101.4(3) . . ?
C32 C36 C37 105.5(4) . . ?
C35 C36 H36 115.3 . . ?
C35 C36 C37 102.2(4) . . ?
C37 C36 H36 115.3 . . ?
C4A C3A H3A 119.5 . . ?
C2A C3A H3A 119.5 . . ?
C2A C3A C4A 121.0(4) . . ?
C35A C36A C37A 104.0(4) . . ?
C35A C36A H36A 111.0 . . ?
C35A C36A H36B 111.0 . . ?
C37A C36A H36A 111.0 . . ?
C37A C36A H36B 111.0 . . ?
H36A C36A H36B 109.0 . . ?
F8 C43 F9 105.0(4) . . ?
F8 C43 C44 107.8(5) . . ?
F8 C43 C42 110.5(4) . . ?
F9 C43 C44 106.8(4) . . ?
F9 C43 C42 112.4(4) . . ?
C44 C43 C42 113.9(4) . . ?
C4 C3 H3 119.6 . . ?
C4 C3 C2 120.8(4) . . ?
C2 C3 H3 119.6 . . ?
C51 C54 H54D 109.5 . . ?
C51 C54 H54E 109.5 . . ?
C51 C54 H54F 109.5 . . ?
H54D C54 H54E 109.5 . . ?
H54D C54 H54F 109.5 . . ?
H54E C54 H54F 109.5 . . ?
O3A C32A C37A 123.9(4) . . ?
O3A C32A C33A 129.1(4) . . ?
C33A C32A C37A 107.0(4) . . ?
C21A C20A H20A 120.6 . . ?
C19A C20A H20A 120.6 . . ?
C19A C20A C21A 118.9(4) . . ?
F11 C44 F10 106.7(6) . . ?
F11 C44 C43 109.7(4) . . ?
F11 C44 C45 108.0(5) . . ?
F10 C44 C43 107.4(4) . . ?
F10 C44 C45 107.9(5) . . ?
C43 C44 C45 116.7(6) . . ?
C34 C38 H38D 110.9 . . ?
C34 C38 H38E 110.9 . . ?
H38D C38 H38E 108.9 . . ?
C37 C38 C34 104.5(4) . . ?
C37 C38 H38D 110.9 . . ?
C37 C38 H38E 110.9 . . ?
C42A C46A C47A 120.9(7) . . ?
C42A C46A C51A 136.1(7) . . ?
C47A C46A C51A 103.0(6) . . ?
C12 C13 H13 119.5 . . ?
C14 C13 C12 121.1(4) . . ?
C14 C13 H13 119.5 . . ?
C1 C2 C3 120.1(5) . . ?
C1 C2 H2 119.9 . . ?
C3 C2 H2 119.9 . . ?
C20A C21A H21A 120.3 . . ?
C20A C21A C17A 119.3(5) . . ?
C17A C21A H21A 120.3 . . ?
F1A C29A C30A 106.6(3) . . ?
F1A C29A C28A 110.4(3) . . ?
F2A C29A F1A 106.5(3) . . ?
F2A C29A C30A 107.0(3) . . ?
F2A C29A C28A 112.8(3) . . ?
C28A C29A C30A 113.1(4) . . ?
O4 C42 C46 127.3(4) . . ?
O4 C42 C43 113.3(4) . . ?
C46 C42 C43 119.4(4) . . ?
C14A C13A C12A 120.2(4) . . ?
C14A C13A H13A 119.9 . . ?
C12A C13A H13A 119.9 . . ?
C14A C9A C8A 119.1(4) . . ?
C14A C9A C10A 117.6(4) . . ?
C10A C9A C8A 123.2(4) . . ?
F6A C31A C30A 109.4(4) . . ?
F5A C31A F6A 106.8(4) . . ?
F5A C31A F7A 110.5(4) . . ?
F5A C31A C30A 113.0(4) . . ?
F7A C31A F6A 106.4(4) . . ?
F7A C31A C30A 110.4(4) . . ?
H40A C40A H40B 109.5 . . ?
H40A C40A H40C 109.5 . . ?
H40B C40A H40C 109.5 . . ?
C39A C40A H40A 109.5 . . ?
C39A C40A H40B 109.5 . . ?
C39A C40A H40C 109.5 . . ?
C4 C5 C6 120.8(4) . . ?
C4 C5 H5 119.6 . . ?
C6 C5 H5 119.6 . . ?
C34 C41 H41D 109.5 . . ?
C34 C41 H41E 109.5 . . ?
C34 C41 H41F 109.5 . . ?
H41D C41 H41E 109.5 . . ?
H41D C41 H41F 109.5 . . ?
H41E C41 H41F 109.5 . . ?
C36 C35 C34 94.1(4) . . ?
C40 C35 C34 113.0(4) . . ?
C40 C35 C36 113.8(4) . . ?
C40 C35 C39 108.2(4) . . ?
C39 C35 C34 113.8(4) . . ?
C39 C35 C36 113.6(4) . . ?
C5A C6A H6A 119.8 . . ?
C1A C6A C5A 120.4(5) . . ?
C1A C6A H6A 119.8 . . ?
C23A C24A H24A 120.6 . . ?
C25A C24A C23A 118.9(5) . . ?
C25A C24A H24A 120.6 . . ?
O5A C47A C46A 128.6(8) . . ?
O5A C47A C48A 122.8(7) . . ?
C46A C47A C48A 108.6(6) . . ?
C52 C53 H53A 109.5 . . ?
C52 C53 H53B 109.5 . . ?
C52 C53 H53C 109.5 . . ?
H53A C53 H53B 109.5 . . ?
H53A C53 H53C 109.5 . . ?
H53B C53 H53C 109.5 . . ?
C26A C25A H25A 120.5 . . ?
C24A C25A C26A 119.0(4) . . ?
C24A C25A H25A 120.5 . . ?
C35 C40 H40D 109.5 . . ?
C35 C40 H40E 109.5 . . ?
C35 C40 H40F 109.5 . . ?
H40D C40 H40E 109.5 . . ?
H40D C40 H40F 109.5 . . ?
H40E C40 H40F 109.5 . . ?
C34A C39A C37A 93.7(3) . . ?
C40A C39A C34A 113.9(4) . . ?
C40A C39A C37A 113.1(4) . . ?
C40A C39A C41A 108.4(4) . . ?
C41A C39A C34A 113.4(4) . . ?
C41A C39A C37A 113.9(4) . . ?
F7 C31 F5 108.5(5) . . ?
F7 C31 F6 108.5(5) . . ?
F7 C31 C30 110.7(5) . . ?
F5 C31 C30 112.1(4) . . ?
F6 C31 F5 105.7(5) . . ?
F6 C31 C30 111.1(4) . . ?
C20 C19 H19 120.2 . . ?
C18 C19 C20 119.5(4) . . ?
C18 C19 H19 120.2 . . ?
C52 C48 H48A 110.8 . . ?
C52 C48 H48B 110.8 . . ?
H48A C48 H48B 108.8 . . ?
C49 C48 C52 105.0(4) . . ?
C49 C48 H48A 110.8 . . ?
C49 C48 H48B 110.8 . . ?
F8A C43A F9A 106.7(5) . . ?
F8A C43A C42A 107.9(5) . . ?
F8A C43A C44A 107.5(6) . . ?
F9A C43A C42A 112.4(6) . . ?
F9A C43A C44A 107.7(5) . . ?
C44A C43A C42A 114.3(6) . . ?
N1A C17A C21A 121.9(5) . . ?
N1A C17A C16A 117.3(4) . . ?
C21A C17A C16A 120.5(4) . . ?
C39A C41A H41A 109.5 . . ?
C39A C41A H41B 109.5 . . ?
C39A C41A H41C 109.5 . . ?
H41A C41A H41B 109.5 . . ?
H41A C41A H41C 109.5 . . ?
H41B C41A H41C 109.5 . . ?
F10A C44A F11A 108.7(8) . . ?
F10A C44A C43A 109.4(6) . . ?
F10A C44A C45A 106.0(6) . . ?
F11A C44A C43A 109.5(6) . . ?
F11A C44A C45A 106.1(6) . . ?
C43A C44A C45A 116.8(7) . . ?
C37A C38A H38A 109.5 . . ?
C37A C38A H38B 109.5 . . ?
C37A C38A H38C 109.5 . . ?
H38A C38A H38B 109.5 . . ?
H38A C38A H38C 109.5 . . ?
H38B C38A H38C 109.5 . . ?
O2A C28A C33A 126.6(4) . . ?
O2A C28A C29A 112.9(3) . . ?
C33A C28A C29A 120.5(4) . . ?
C25 C26 H26 120.5 . . ?
C25 C26 C27 119.0(5) . . ?
C27 C26 H26 120.5 . . ?
C36 C37 H37A 111.3 . . ?
C36 C37 H37B 111.3 . . ?
C38 C37 C36 102.5(4) . . ?
C38 C37 H37A 111.3 . . ?
C38 C37 H37B 111.3 . . ?
H37A C37 H37B 109.2 . . ?
C6A C1A H1A 120.2 . . ?
C2A C1A C6A 119.6(4) . . ?
C2A C1A H1A 120.2 . . ?
C5A C4A C7A 123.0(4) . . ?
C3A C4A C7A 119.2(4) . . ?
C3A C4A C5A 117.7(4) . . ?
C18A C19A C20A 118.6(5) . . ?
C18A C19A H19A 120.7 . . ?
C20A C19A H19A 120.7 . . ?
C35 C39 H39A 109.5 . . ?
C35 C39 H39B 109.5 . . ?
C35 C39 H39C 109.5 . . ?
H39A C39 H39B 109.5 . . ?
H39A C39 H39C 109.5 . . ?
H39B C39 H39C 109.5 . . ?
N2A C16A C17A 113.6(4) . . ?
N2A C16A H16A 108.8 . . ?
N2A C16A H16B 108.8 . . ?
C17A C16A H16A 108.8 . . ?
C17A C16A H16B 108.8 . . ?
H16A C16A H16B 107.7 . . ?
F16 C57 F15 105.7(5) . . ?
F16 C57 C56 110.8(5) . . ?
F15 C57 C56 113.1(4) . . ?
F17 C57 F16 108.6(5) . . ?
F17 C57 F15 105.2(5) . . ?
F17 C57 C56 113.0(5) . . ?
F45 C57 C56 112.2(16) . . ?
F45 C57 F46 102(2) . . ?
F46 C57 C56 106.0(14) . . ?
F47 C57 C56 113.5(19) . . ?
F47 C57 F45 116(3) . . ?
F47 C57 F46 106(3) . . ?
N3 C27 C26 122.8(5) . . ?
N3 C27 H27 118.6 . . ?
C26 C27 H27 118.6 . . ?
C47A C48A C53A 99.8(7) . . ?
C47A C48A C49A 103.1(7) . . ?
C52A C48A C47A 114.2(10) . . ?
C52A C48A C53A 120.1(9) . . ?
C52A C48A C49A 114.8(10) . . ?
C49A C48A C53A 102.4(7) . . ?
C50 C49 H49C 111.4 . . ?
C50 C49 H49D 111.4 . . ?
C48 C49 C50 101.7(5) . . ?
C48 C49 H49C 111.4 . . ?
C48 C49 H49D 111.4 . . ?
H49C C49 H49D 109.3 . . ?
C48A C52A H52A 109.5 . . ?
C48A C52A H52B 109.5 . . ?
C48A C52A H52C 109.5 . . ?
H52A C52A H52B 109.5 . . ?
H52A C52A H52C 109.5 . . ?
H52B C52A H52C 109.5 . . ?
F13A C45A C44A 111.7(6) . . ?
F12A C45A F13A 105.9(8) . . ?
F12A C45A C44A 111.8(7) . . ?
F14A C45A F13A 108.8(7) . . ?
F14A C45A F12A 108.6(7) . . ?
F14A C45A C44A 110.0(7) . . ?
C46A C51A H51A 115.0 . . ?
C46A C51A C53A 102.3(6) . . ?
C46A C51A C50A 106.2(7) . . ?
C53A C51A H51A 115.0 . . ?
C53A C51A C50A 101.9(7) . . ?
C50A C51A H51A 115.0 . . ?
F12 C45 F14 106.6(7) . . ?
F12 C45 C44 111.2(5) . . ?
F13 C45 F12 115.2(9) . . ?
F13 C45 F14 103.2(6) . . ?
F13 C45 C44 110.4(6) . . ?
F14 C45 C44 109.7(7) . . ?
C3A C2A H2A 119.8 . . ?
C1A C2A C3A 120.4(5) . . ?
C1A C2A H2A 119.8 . . ?
H54A C54A H54B 109.5 . . ?
H54A C54A H54C 109.5 . . ?
H54B C54A H54C 109.5 . . ?
C53A C54A H54A 109.5 . . ?
C53A C54A H54B 109.5 . . ?
C53A C54A H54C 109.5 . . ?
H55A C55A H55B 109.5 . . ?
H55A C55A H55C 109.5 . . ?
H55B C55A H55C 109.5 . . ?
C53A C55A H55A 109.5 . . ?
C53A C55A H55B 109.5 . . ?
C53A C55A H55C 109.5 . . ?
C51A C53A C48A 93.1(6) . . ?
C51A C53A C55A 114.0(7) . . ?
C54A C53A C48A 113.7(7) . . ?
C54A C53A C51A 112.9(8) . . ?
C54A C53A C55A 108.7(8) . . ?
C55A C53A C48A 113.9(8) . . ?
C48A C49A H49A 110.9 . . ?
C48A C49A H49B 110.9 . . ?
C48A C49A C50A 104.1(8) . . ?
H49A C49A H49B 109.0 . . ?
C50A C49A H49A 110.9 . . ?
C50A C49A H49B 110.9 . . ?
C51A C50A H50A 111.3 . . ?
C51A C50A H50B 111.3 . . ?
C49A C50A C51A 102.4(6) . . ?
C49A C50A H50A 111.3 . . ?
C49A C50A H50B 111.3 . . ?
H50A C50A H50B 109.2 . . ?
F35 C115 F36 104.4(12) . . ?
F35 C115 C116 107.1(11) . . ?
F35 C115 C118 110.2(12) . . ?
F36 C115 C116 104.7(10) . . ?
F36 C115 C118 116.0(11) . . ?
C116 C115 C118 113.8(14) . . ?
F37 C116 C115 106.0(11) . . ?
F37 C116 C117 105.6(10) . . ?
F38 C116 F37 111.2(13) . . ?
F38 C116 C115 107.1(11) . . ?
F38 C116 C117 108.7(10) . . ?
C117 C116 C115 118.3(11) . . ?
F39 C117 F40 105.5(12) . . ?
F39 C117 F41 106.5(11) . . ?
F39 C117 C116 110.1(11) . . ?
F40 C117 F41 111.8(13) . . ?
F40 C117 C116 113.2(11) . . ?
F41 C117 C116 109.6(10) . . ?
O4A C118 C115 109.3(11) . . ?
O4A C118 C127 119.3(13) . . ?
C127 C118 C115 130.3(14) . . ?
H11B C119 H11C 109.2 . . ?
C120 C119 H11B 111.3 . . ?
C120 C119 H11C 111.3 . . ?
C120 C119 C126 102.6(11) . . ?
C126 C119 H11B 111.3 . . ?
C126 C119 H11C 111.3 . . ?
C119 C120 H12A 110.6 . . ?
C119 C120 H12B 110.6 . . ?
H12A C120 H12B 108.7 . . ?
C125 C120 C119 105.9(14) . . ?
C125 C120 H12A 110.6 . . ?
C125 C120 H12B 110.6 . . ?
C122 C121 C123 109.4(15) . . ?
C122 C121 C125 112.5(16) . . ?
C122 C121 C126 113.0(12) . . ?
C123 C121 C125 114.6(13) . . ?
C126 C121 C123 111.9(15) . . ?
C126 C121 C125 95.0(12) . . ?
C121 C122 H12C 109.5 . . ?
C121 C122 H12D 109.5 . . ?
C121 C122 H12E 109.5 . . ?
H12C C122 H12D 109.5 . . ?
H12C C122 H12E 109.5 . . ?
H12D C122 H12E 109.5 . . ?
C121 C123 H12F 109.5 . . ?
C121 C123 H12G 109.5 . . ?
C121 C123 H12H 109.5 . . ?
H12F C123 H12G 109.5 . . ?
H12F C123 H12H 109.5 . . ?
H12G C123 H12H 109.5 . . ?
H12I C124 H12J 109.5 . . ?
H12I C124 H12K 109.5 . . ?
H12J C124 H12K 109.5 . . ?
C125 C124 H12I 109.5 . . ?
C125 C124 H12J 109.5 . . ?
C125 C124 H12K 109.5 . . ?
C120 C125 C121 102.1(13) . . ?
C124 C125 C120 119.5(19) . . ?
C124 C125 C121 114.6(16) . . ?
C128 C125 C120 103.3(14) . . ?
C128 C125 C121 99.5(13) . . ?
C128 C125 C124 115.1(18) . . ?
C119 C126 H126 116.9 . . ?
C121 C126 C119 102.7(13) . . ?
C121 C126 H126 116.9 . . ?
C127 C126 C119 103.2(12) . . ?
C127 C126 C121 97.4(9) . . ?
C127 C126 H126 116.9 . . ?
C118 C127 C126 123.1(14) . . ?
C118 C127 C128 127.7(14) . . ?
C128 C127 C126 109.2(11) . . ?
O5A C128 C125 123.6(14) . . ?
O5A C128 C127 131.5(15) . . ?
C127 C128 C125 104.4(12) . . ?

loop_
_geom_hbond_atom_site_label_D
_geom_hbond_atom_site_label_H
_geom_hbond_atom_site_label_A
_geom_hbond_distance_DH
_geom_hbond_distance_HA
_geom_hbond_distance_DA
_geom_hbond_angle_DHA
_geom_hbond_site_symmetry_A
O8AW H8AB O7A 0.87 1.88 2.746(5) 171.2 .
N4 H4 O8W 0.88 2.13 2.859(5) 139.5 4_557
N4A H4A O8AW 0.88 2.14 2.879(5) 141.1 4_546
O8W H8WA O7 0.87 1.92 2.750(5) 159.2 .

loop_
_geom_torsion_atom_site_label_1
_geom_torsion_atom_site_label_2
_geom_torsion_atom_site_label_3
_geom_torsion_atom_site_label_4
_geom_torsion
_geom_torsion_site_symmetry_1
_geom_torsion_site_symmetry_2
_geom_torsion_site_symmetry_3
_geom_torsion_site_symmetry_4
_geom_torsion_publ_flag
La1 O3 C33 C32 -13.7(7) . . . . ?
La1 O3 C33 C34 164.9(3) . . . . ?
La1 O6 C56 O7 82.8(11) . . . . ?
La1 O6 C56 C57 -97.1(8) . . . . ?
La1 O2 C28 C29 -171.6(3) . . . . ?
La1 O2 C28 C32 6.3(7) . . . . ?
La1 N2 C16 C17 39.2(4) . . . . ?
La1 N2 C22 C23 -49.2(4) . . . . ?
La1 O5 C47 C46 -8.2(7) . . . . ?
La1 O5 C47 C52 168.7(3) . . . . ?
La1 O1 C15 N4 8.5(6) . . . . ?
La1 O1 C15 C12 -168.7(2) . . . . ?
La1 O4 C42 C46 10.0(8) . . . . ?
La1 O4 C42 C43 -171.0(3) . . . . ?
La1 N3 C27 C26 -170.9(3) . . . . ?
La1 N1 C21 C20 -172.1(3) . . . . ?
La2 N3A C27A C26A 175.5(3) . . . . ?
La2 N3A C23A C22A 11.4(5) . . . . ?
La2 N3A C23A C24A -172.2(3) . . . . ?
La2 O1A C15A N4A -15.2(6) . . . . ?
La2 O1A C15A C12A 162.8(3) . . . . ?
La2 O5A C47A C46A 0.9(16) . . . . ?
La2 O5A C47A C48A 177.5(5) . . . . ?
La2 O5A C128 C125 -175.2(13) . . . . ?
La2 O5A C128 C127 14(4) . . . . ?
La2 O4A C42A C46A 24.7(13) . . . . ?
La2 O4A C42A C43A -160.6(4) . . . . ?
La2 O4A C118 C115 169.1(6) . . . . ?
La2 O4A C118 C127 0(3) . . . . ?
La2 O2A C28A C33A -10.4(7) . . . . ?
La2 O2A C28A C29A 167.8(3) . . . . ?
La2 O3A C32A C37A -172.7(3) . . . . ?
La2 O3A C32A C33A 8.3(8) . . . . ?
La2 O6A C56A O7A -62.6(12) . . . . ?
La2 O6A C56A C57A 117.3(7) . . . . ?
La2 N2A N4A C15A -7.5(4) . . . . ?
La2 N2A C22A C23A 51.9(4) . . . . ?
La2 N2A C16A C17A -40.8(5) . . . . ?
La2 N1A C18A C19A -179.4(4) . . . . ?
La2 N1A C17A C21A 177.4(3) . . . . ?
La2 N1A C17A C16A -8.7(5) . . . . ?
F1A C29A C28A O2A 30.7(5) . . . . ?
F1A C29A C28A C33A -150.9(4) . . . . ?
F2A C29A C28A O2A 149.7(4) . . . . ?
F2A C29A C28A C33A -31.9(6) . . . . ?
F2 C29 C30 F3 158.9(3) . . . . ?
F2 C29 C30 F4 -83.0(4) . . . . ?
F2 C29 C30 C31 39.1(5) . . . . ?
N3A C27A C26A C25A -3.5(7) . . . . ?
N3A C23A C22A N2A -44.8(5) . . . . ?
N3A C23A C24A C25A -2.9(7) . . . . ?
F1 C29 C30 F3 45.7(4) . . . . ?
F1 C29 C30 F4 163.8(4) . . . . ?
F1 C29 C30 C31 -74.1(5) . . . . ?
F4A C30A C29A F1A -170.7(3) . . . . ?
F4A C30A C29A F2A 75.7(4) . . . . ?
F4A C30A C29A C28A -49.2(5) . . . . ?
F4A C30A C31A F6A -47.7(5) . . . . ?
F4A C30A C31A F5A -166.5(4) . . . . ?
F4A C30A C31A F7A 69.1(5) . . . . ?
F3A C30A C29A F1A -53.4(4) . . . . ?
F3A C30A C29A F2A -167.0(3) . . . . ?
F3A C30A C29A C28A 68.1(4) . . . . ?
F3A C30A C31A F6A -162.5(4) . . . . ?
F3A C30A C31A F5A 78.6(5) . . . . ?
F3A C30A C31A F7A -45.8(5) . . . . ?
O6 C56 C57 F16 112.4(6) . . . . ?
O6 C56 C57 F15 -6.0(7) . . . . ?
O6 C56 C57 F17 -125.4(6) . . . . ?
O6 C56 C57 F45 -57.5(19) . . . . ?
O6 C56 C57 F46 -167.8(17) . . . . ?
O6 C56 C57 F47 77(3) . . . . ?
F3 C30 C31 F7 47.3(6) . . . . ?
F3 C30 C31 F5 -74.0(5) . . . . ?
F3 C30 C31 F6 167.9(5) . . . . ?
O2 C28 C29 F2 -152.0(3) . . . . ?
O2 C28 C29 F1 -33.6(5) . . . . ?
O2 C28 C29 C30 85.5(4) . . . . ?
O2 C28 C32 C33 4.3(7) . . . . ?
O2 C28 C32 C36 -175.5(4) . . . . ?
O5A C47A C48A C52A 20.9(14) . . . . ?
O5A C47A C48A C53A 150.4(10) . . . . ?
O5A C47A C48A C49A -104.3(10) . . . . ?
O4A C42A C46A C47A -6.3(15) . . . . ?
O4A C42A C46A C51A 170.7(9) . . . . ?
O4A C42A C43A F8A 32.1(9) . . . . ?
O4A C42A C43A F9A 149.5(6) . . . . ?
O4A C42A C43A C44A -87.4(8) . . . . ?
O4A C118 C127 C126 179.9(15) . . . . ?
O4A C118 C127 C128 -1(3) . . . . ?
F11 C44 C45 F12 175.6(8) . . . . ?
F11 C44 C45 F13 -55.2(9) . . . . ?
F11 C44 C45 F14 57.9(7) . . . . ?
F8 C43 C44 F11 -179.6(4) . . . . ?
F8 C43 C44 F10 -64.0(6) . . . . ?
F8 C43 C44 C45 57.2(6) . . . . ?
F8 C43 C42 O4 31.7(6) . . . . ?
F8 C43 C42 C46 -149.1(5) . . . . ?
F9 C43 C44 F11 68.0(6) . . . . ?
F9 C43 C44 F10 -176.4(4) . . . . ?
F9 C43 C44 C45 -55.2(6) . . . . ?
F9 C43 C42 O4 148.6(4) . . . . ?
F9 C43 C42 C46 -32.2(6) . . . . ?
N4 N2 C16 C17 -83.8(4) . . . . ?
N4 N2 C22 C23 70.6(4) . . . . ?
N2 N4 C15 O1 -12.7(6) . . . . ?
N2 N4 C15 C12 164.7(3) . . . . ?
N2 C16 C17 N1 -27.4(5) . . . . ?
N2 C16 C17 C18 158.4(4) . . . . ?
O5 C47 C46 C50 -179.9(5) . . . . ?
O5 C47 C46 C42 3.7(8) . . . . ?
O5 C47 C52 C51 145.6(5) . . . . ?
O5 C47 C52 C53 17.1(7) . . . . ?
O5 C47 C52 C48 -109.4(5) . . . . ?
F8A C43A C44A F10A -66.5(7) . . . . ?
F8A C43A C44A F11A 174.5(5) . . . . ?
F8A C43A C44A C45A 53.9(7) . . . . ?
F4 C30 C31 F7 -68.3(6) . . . . ?
F4 C30 C31 F5 170.4(4) . . . . ?
F4 C30 C31 F6 52.4(6) . . . . ?
O6A C56A C57A F17A 81.9(9) . . . . ?
O6A C56A C57A F15A -49.2(9) . . . . ?
O6A C56A C57A F16A -170.7(6) . . . . ?
O6A C56A C57A F42 114.4(13) . . . . ?
O6A C56A C57A F43 4.0(8) . . . . ?
O6A C56A C57A F44 -106.6(11) . . . . ?
C16 N2 C22 C23 -170.9(3) . . . . ?
C16 C17 N1 La1 -1.4(5) . . . . ?
C16 C17 N1 C21 -174.3(4) . . . . ?
C16 C17 C18 C19 173.1(4) . . . . ?
N2A N4A C15A O1A 14.7(6) . . . . ?
N2A N4A C15A C12A -163.3(3) . . . . ?
C23 N3 C27 C26 -0.4(6) . . . . ?
C23 C24 C25 C26 -1.6(7) . . . . ?
F9A C43A C44A F10A 178.8(6) . . . . ?
F9A C43A C44A F11A 59.8(7) . . . . ?
F9A C43A C44A C45A -60.8(7) . . . . ?
C4 C7 C8 C9 174.5(4) . . . . ?
C4 C3 C2 C1 -0.5(8) . . . . ?
C12 C11 C10 C9 -0.4(7) . . . . ?
C17 N1 C21 C20 1.2(6) . . . . ?
C17 C18 C19 C20 1.0(7) . . . . ?
N1A C18A C19A C20A 1.7(7) . . . . ?
N1A C17A C16A N2A 34.7(6) . . . . ?
O7A C56A C57A F17A -98.2(9) . . . . ?
O7A C56A C57A F15A 130.7(8) . . . . ?
O7A C56A C57A F16A 9.2(8) . . . . ?
O7A C56A C57A F42 -65.7(13) . . . . ?
O7A C56A C57A F43 -176.2(7) . . . . ?
O7A C56A C57A F44 73.3(11) . . . . ?
N3 C23 C24 C25 3.9(7) . . . . ?
N3 C23 C22 N2 46.4(5) . . . . ?
C11 C12 C15 N4 -7.8(6) . . . . ?
C11 C12 C15 O1 169.6(4) . . . . ?
C11 C12 C13 C14 -1.9(6) . . . . ?
C28 C29 C30 F3 -75.6(5) . . . . ?
C28 C29 C30 F4 42.5(5) . . . . ?
C28 C29 C30 C31 164.6(4) . . . . ?
C28 C32 C33 O3 0.2(7) . . . . ?
C28 C32 C33 C34 -178.5(4) . . . . ?
C28 C32 C36 C35 -146.7(5) . . . . ?
C28 C32 C36 C37 107.0(6) . . . . ?
N4A N2A C22A C23A -67.6(5) . . . . ?
N4A N2A C16A C17A 82.4(5) . . . . ?
N1 C17 C18 C19 -0.9(6) . . . . ?
C11A C10A C9A C14A -1.0(7) . . . . ?
C11A C10A C9A C8A 175.9(4) . . . . ?
C11A C12A C15A O1A -2.5(6) . . . . ?
C11A C12A C15A N4A 175.6(4) . . . . ?
C11A C12A C13A C14A -1.4(7) . . . . ?
F10A C44A C45A F13A -178.7(7) . . . . ?
F10A C44A C45A F12A 62.8(9) . . . . ?
F10A C44A C45A F14A -57.8(9) . . . . ?
F10 C44 C45 F12 60.6(10) . . . . ?
F10 C44 C45 F13 -170.2(7) . . . . ?
F10 C44 C45 F14 -57.1(7) . . . . ?
C27A N3A C23A C22A -173.8(4) . . . . ?
C27A N3A C23A C24A 2.6(6) . . . . ?
C27A C26A C25A C24A 3.1(7) . . . . ?
O7 C56 C57 F16 -67.5(7) . . . . ?
O7 C56 C57 F15 174.2(5) . . . . ?
O7 C56 C57 F17 54.7(7) . . . . ?
O7 C56 C57 F45 122.6(19) . . . . ?
O7 C56 C57 F46 12.3(17) . . . . ?
O7 C56 C57 F47 -103(3) . . . . ?
C9 C14 C13 C12 -0.1(7) . . . . ?
C15 N4 N2 La1 10.0(4) . . . . ?
C15 N4 N2 C16 133.2(4) . . . . ?
C15 N4 N2 C22 -108.4(4) . . . . ?
C15 C12 C11 C10 -171.1(4) . . . . ?
C15 C12 C13 C14 171.8(4) . . . . ?
C24 C23 N3 La1 167.3(3) . . . . ?
C24 C23 N3 C27 -2.9(6) . . . . ?
C24 C23 C22 N2 -138.0(4) . . . . ?
C24 C25 C26 C27 -1.6(7) . . . . ?
C35A C34A C33A C32A -72.2(4) . . . . ?
C35A C34A C33A C28A 104.9(6) . . . . ?
C35A C34A C39A C37A 56.0(4) . . . . ?
C35A C34A C39A C40A 173.3(4) . . . . ?
C35A C34A C39A C41A -62.1(5) . . . . ?
C55 C51 C52 C47 -64.1(5) . . . . ?
C55 C51 C52 C53 61.8(6) . . . . ?
C55 C51 C52 C48 -170.6(4) . . . . ?
C55 C51 C50 C46 63.6(5) . . . . ?
C55 C51 C50 C49 173.0(4) . . . . ?
C29 C28 C32 C33 -178.0(4) . . . . ?
C29 C28 C32 C36 2.2(8) . . . . ?
C29 C30 C31 F7 168.1(4) . . . . ?
C29 C30 C31 F5 46.8(6) . . . . ?
C29 C30 C31 F6 -71.2(6) . . . . ?
C7A C8A C9A C14A -171.9(5) . . . . ?
C7A C8A C9A C10A 11.3(7) . . . . ?
C1 C6 C5 C4 -0.9(7) . . . . ?
F11A C44A C45A F13A -63.3(9) . . . . ?
F11A C44A C45A F12A 178.2(7) . . . . ?
F11A C44A C45A F14A 57.6(8) . . . . ?
C32 C28 C29 F2 30.0(6) . . . . ?
C32 C28 C29 F1 148.4(4) . . . . ?
C32 C28 C29 C30 -92.6(5) . . . . ?
C32 C36 C35 C34 -52.6(4) . . . . ?
C32 C36 C35 C40 64.8(5) . . . . ?
C32 C36 C35 C39 -170.8(4) . . . . ?
C32 C36 C37 C38 67.6(4) . . . . ?
C34A C35A C36A C37A 2.6(4) . . . . ?
C34A C33A C32A O3A 179.4(5) . . . . ?
C34A C33A C32A C37A 0.3(5) . . . . ?
C34A C33A C28A O2A -178.0(5) . . . . ?
C34A C33A C28A C29A 3.8(8) . . . . ?
C51 C52 C48 C49 31.9(5) . . . . ?
C51 C50 C49 C48 -38.4(5) . . . . ?
C22 N2 C16 C17 159.2(3) . . . . ?
C22 C23 N3 La1 -17.1(5) . . . . ?
C22 C23 N3 C27 172.7(4) . . . . ?
C22 C23 C24 C25 -171.4(4) . . . . ?
C23A N3A C27A C26A 0.6(6) . . . . ?
C23A C24A C25A C26A -0.1(7) . . . . ?
C34 C38 C37 C36 3.5(5) . . . . ?
C47 C46 C50 C51 32.8(5) . . . . ?
C47 C46 C50 C49 -74.3(6) . . . . ?
C47 C46 C42 O4 -4.2(8) . . . . ?
C47 C46 C42 C43 176.7(4) . . . . ?
C47 C52 C48 C49 -71.3(5) . . . . ?
C6 C1 C2 C3 0.4(7) . . . . ?
C8A C7A C4A C5A 8.5(7) . . . . ?
C8A C7A C4A C3A -174.9(4) . . . . ?
C21 C20 C19 C18 0.0(7) . . . . ?
C18A N1A C17A C21A -1.4(7) . . . . ?
C18A N1A C17A C16A 172.4(4) . . . . ?
C18 C17 N1 La1 172.8(3) . . . . ?
C18 C17 N1 C21 -0.1(6) . . . . ?
C10A C11A C12A C15A -174.9(4) . . . . ?
C10A C11A C12A C13A 0.9(6) . . . . ?
C46 C47 C52 C51 -37.0(5) . . . . ?
C46 C47 C52 C53 -165.4(5) . . . . ?
C46 C47 C52 C48 68.0(5) . . . . ?
C46 C50 C49 C48 68.0(6) . . . . ?
C14 C9 C10 C11 -1.6(6) . . . . ?
C14 C9 C8 C7 -5.3(7) . . . . ?
C5A C6A C1A C2A -1.0(8) . . . . ?
C33A C34A C39A C37A -53.0(4) . . . . ?
C33A C34A C39A C40A 64.3(5) . . . . ?
C33A C34A C39A C41A -171.1(4) . . . . ?
C12A C11A C10A C9A 0.3(7) . . . . ?
C10 C9 C14 C13 1.9(6) . . . . ?
C10 C9 C8 C7 178.6(4) . . . . ?
C7 C4 C3 C2 -175.9(4) . . . . ?
C7 C4 C5 C6 176.8(4) . . . . ?
C42A C46A C47A O5A -7.0(16) . . . . ?
C42A C46A C47A C48A 175.9(8) . . . . ?
C42A C46A C51A C53A -140.8(11) . . . . ?
C42A C46A C51A C50A 112.8(12) . . . . ?
C42A C43A C44A F10A 53.3(8) . . . . ?
C42A C43A C44A F11A -65.8(7) . . . . ?
C42A C43A C44A C45A 173.6(6) . . . . ?
C25 C26 C27 N3 2.7(7) . . . . ?
C33 C32 C36 C35 33.5(4) . . . . ?
C33 C32 C36 C37 -72.8(4) . . . . ?
C33 C34 C38 C37 -71.6(4) . . . . ?
C33 C34 C35 C36 52.7(4) . . . . ?
C33 C34 C35 C40 -65.3(4) . . . . ?
C33 C34 C35 C39 170.8(4) . . . . ?
C52 C51 C50 C46 -53.0(4) . . . . ?
C52 C51 C50 C49 56.4(4) . . . . ?
C52 C47 C46 C50 2.8(5) . . . . ?
C52 C47 C46 C42 -173.6(5) . . . . ?
C52 C48 C49 C50 3.6(6) . . . . ?
C30A C29A C28A O2A -88.7(4) . . . . ?
C30A C29A C28A C33A 89.7(5) . . . . ?
C22A N2A N4A C15A 110.0(4) . . . . ?
C22A N2A C16A C17A -159.6(4) . . . . ?
C22A C23A C24A C25A 173.4(4) . . . . ?
C8 C9 C14 C13 -174.3(4) . . . . ?
C8 C9 C10 C11 174.7(4) . . . . ?
C15A C12A C13A C14A 174.1(4) . . . . ?
C50 C51 C52 C47 53.6(4) . . . . ?
C50 C51 C52 C53 179.5(4) . . . . ?
C50 C51 C52 C48 -52.9(4) . . . . ?
C50 C46 C42 O4 -179.5(5) . . . . ?
C50 C46 C42 C43 1.5(8) . . . . ?
C36 C32 C33 O3 -180.0(4) . . . . ?
C36 C32 C33 C34 1.3(5) . . . . ?
C36A C35A C34A C33A 68.4(4) . . . . ?
C36A C35A C34A C39A -37.4(4) . . . . ?
C36A C37A C32A O3A -108.7(5) . . . . ?
C36A C37A C32A C33A 70.5(4) . . . . ?
C36A C37A C39A C34A -53.5(4) . . . . ?
C36A C37A C39A C40A -171.5(4) . . . . ?
C36A C37A C39A C41A 64.1(4) . . . . ?
C43 C44 C45 F12 -60.4(10) . . . . ?
C43 C44 C45 F13 68.8(8) . . . . ?
C43 C44 C45 F14 -178.1(5) . . . . ?
C3 C4 C7 C8 -11.3(7) . . . . ?
C3 C4 C5 C6 0.8(7) . . . . ?
C54 C51 C52 C47 172.1(5) . . . . ?
C54 C51 C52 C53 -62.0(7) . . . . ?
C54 C51 C52 C48 65.6(6) . . . . ?
C54 C51 C50 C46 -170.9(4) . . . . ?
C54 C51 C50 C49 -61.4(5) . . . . ?
C32A C37A C36A C35A -70.9(4) . . . . ?
C32A C37A C39A C34A 52.4(4) . . . . ?
C32A C37A C39A C40A -65.5(4) . . . . ?
C32A C37A C39A C41A 170.1(4) . . . . ?
C32A C33A C28A O2A -1.3(7) . . . . ?
C32A C33A C28A C29A -179.4(4) . . . . ?
C20A C21A C17A N1A 2.1(7) . . . . ?
C20A C21A C17A C16A -171.6(4) . . . . ?
C44 C43 C42 O4 -89.8(5) . . . . ?
C44 C43 C42 C46 89.4(6) . . . . ?
C38 C34 C33 O3 -109.4(5) . . . . ?
C38 C34 C33 C32 69.4(4) . . . . ?
C38 C34 C35 C36 -53.0(4) . . . . ?
C38 C34 C35 C40 -171.1(4) . . . . ?
C38 C34 C35 C39 65.1(5) . . . . ?
C46A C42A C43A F8A -152.5(7) . . . . ?
C46A C42A C43A F9A -35.1(10) . . . . ?
C46A C42A C43A C44A 88.0(9) . . . . ?
C46A C47A C48A C52A -161.9(10) . . . . ?
C46A C47A C48A C53A -32.4(9) . . . . ?
C46A C47A C48A C49A 72.9(9) . . . . ?
C46A C51A C53A C48A -53.9(8) . . . . ?
C46A C51A C53A C54A 63.5(9) . . . . ?
C46A C51A C53A C55A -171.9(8) . . . . ?
C46A C51A C50A C49A 69.6(7) . . . . ?
C13 C12 C11 C10 2.2(6) . . . . ?
C13 C12 C15 N4 178.9(4) . . . . ?
C13 C12 C15 O1 -3.8(6) . . . . ?
C2 C1 C6 C5 0.3(7) . . . . ?
C21A C20A C19A C18A -1.0(7) . . . . ?
C21A C17A C16A N2A -151.3(4) . . . . ?
C29A C30A C31A F6A 76.1(5) . . . . ?
C29A C30A C31A F5A -42.8(6) . . . . ?
C29A C30A C31A F7A -167.2(4) . . . . ?
C42 C46 C50 C51 -151.3(5) . . . . ?
C42 C46 C50 C49 101.6(7) . . . . ?
C42 C43 C44 F11 -56.6(6) . . . . ?
C42 C43 C44 F10 58.9(6) . . . . ?
C42 C43 C44 C45 -179.8(5) . . . . ?
C13A C14A C9A C8A -176.5(5) . . . . ?
C13A C14A C9A C10A 0.5(7) . . . . ?
C13A C12A C15A O1A -178.1(4) . . . . ?
C13A C12A C15A N4A 0.0(6) . . . . ?
C9A C14A C13A C12A 0.7(8) . . . . ?
C31A C30A C29A F1A 66.9(5) . . . . ?
C31A C30A C29A F2A -46.8(5) . . . . ?
C31A C30A C29A C28A -171.6(4) . . . . ?
C5 C4 C7 C8 172.9(4) . . . . ?
C5 C4 C3 C2 -0.1(7) . . . . ?
C41 C34 C33 O3 16.8(6) . . . . ?
C41 C34 C33 C32 -164.5(4) . . . . ?
C41 C34 C38 C37 162.5(4) . . . . ?
C41 C34 C35 C36 178.9(4) . . . . ?
C41 C34 C35 C40 60.8(5) . . . . ?
C41 C34 C35 C39 -63.0(6) . . . . ?
C35 C34 C33 O3 146.2(4) . . . . ?
C35 C34 C33 C32 -35.0(4) . . . . ?
C35 C34 C38 C37 31.6(4) . . . . ?
C35 C36 C37 C38 -38.1(4) . . . . ?
C6A C5A C4A C7A 176.3(4) . . . . ?
C6A C5A C4A C3A -0.3(7) . . . . ?
C6A C1A C2A C3A 0.6(8) . . . . ?
C24A C23A C22A N2A 138.8(4) . . . . ?
C47A C46A C51A C53A 36.5(10) . . . . ?
C47A C46A C51A C50A -69.9(8) . . . . ?
C47A C48A C53A C51A 50.9(8) . . . . ?
C47A C48A C53A C54A -65.8(8) . . . . ?
C47A C48A C53A C55A 169.0(8) . . . . ?
C47A C48A C49A C50A -69.4(7) . . . . ?
C53 C52 C48 C49 162.0(5) . . . . ?
C39A C34A C33A C32A 34.4(5) . . . . ?
C39A C34A C33A C28A -148.5(5) . . . . ?
C39A C37A C36A C35A 32.7(4) . . . . ?
C39A C37A C32A O3A 146.3(4) . . . . ?
C39A C37A C32A C33A -34.5(4) . . . . ?
C19 C20 C21 N1 -1.1(7) . . . . ?
C43A C42A C46A C47A 179.0(8) . . . . ?
C43A C42A C46A C51A -4.0(16) . . . . ?
C43A C44A C45A F13A 59.1(9) . . . . ?
C43A C44A C45A F12A -59.4(9) . . . . ?
C43A C44A C45A F14A 180.0(6) . . . . ?
C17A N1A C18A C19A -0.5(7) . . . . ?
C38A C37A C36A C35A 164.1(4) . . . . ?
C38A C37A C32A O3A 17.4(7) . . . . ?
C38A C37A C32A C33A -163.4(4) . . . . ?
C38A C37A C39A C34A 177.4(4) . . . . ?
C38A C37A C39A C40A 59.5(5) . . . . ?
C38A C37A C39A C41A -64.9(5) . . . . ?
C28A C33A C32A O3A 1.9(8) . . . . ?
C28A C33A C32A C37A -177.3(4) . . . . ?
C37 C36 C35 C34 56.3(4) . . . . ?
C37 C36 C35 C40 173.7(4) . . . . ?
C37 C36 C35 C39 -62.0(5) . . . . ?
C4A C7A C8A C9A -173.9(4) . . . . ?
C4A C5A C6A C1A 0.8(8) . . . . ?
C4A C3A C2A C1A -0.1(7) . . . . ?
C19A C20A C21A C17A -0.8(7) . . . . ?
C16A N2A N4A C15A -130.6(4) . . . . ?
C16A N2A C22A C23A 172.7(4) . . . . ?
C48A C49A C50A C51A 1.6(7) . . . . ?
C52A C48A C53A C51A 176.4(11) . . . . ?
C52A C48A C53A C54A 59.7(13) . . . . ?
C52A C48A C53A C55A -65.5(14) . . . . ?
C52A C48A C49A C50A 165.7(10) . . . . ?
C51A C46A C47A O5A 175.1(11) . . . . ?
C51A C46A C47A C48A -1.9(10) . . . . ?
C2A C3A C4A C7A -176.8(4) . . . . ?
C2A C3A C4A C5A -0.1(7) . . . . ?
C53A C48A C49A C50A 33.9(7) . . . . ?
C53A C51A C50A C49A -37.2(7) . . . . ?
C49A C48A C53A C51A -55.0(7) . . . . ?
C49A C48A C53A C54A -171.7(6) . . . . ?
C49A C48A C53A C55A 63.1(9) . . . . ?
C50A C51A C53A C48A 55.8(7) . . . . ?
C50A C51A C53A C54A 173.2(7) . . . . ?
C50A C51A C53A C55A -62.2(9) . . . . ?
F35 C115 C116 F37 -58.5(15) . . . . ?
F35 C115 C116 F38 -177.3(11) . . . . ?
F35 C115 C116 C117 59.6(15) . . . . ?
F35 C115 C118 O4A -133.0(15) . . . . ?
F35 C115 C118 C127 35(3) . . . . ?
F36 C115 C116 F37 -168.9(12) . . . . ?
F36 C115 C116 F38 72.3(13) . . . . ?
F36 C115 C116 C117 -50.8(15) . . . . ?
F36 C115 C118 O4A -15(2) . . . . ?
F36 C115 C118 C127 153(2) . . . . ?
F37 C116 C117 F39 -174.7(12) . . . . ?
F37 C116 C117 F40 67.6(15) . . . . ?
F37 C116 C117 F41 -57.9(15) . . . . ?
F38 C116 C117 F39 -55.3(15) . . . . ?
F38 C116 C117 F40 -173.1(12) . . . . ?
F38 C116 C117 F41 61.4(14) . . . . ?
C115 C116 C117 F39 67.0(16) . . . . ?
C115 C116 C117 F40 -50.8(17) . . . . ?
C115 C116 C117 F41 -176.2(12) . . . . ?
C115 C118 C127 C126 13(3) . . . . ?
C115 C118 C127 C128 -168(2) . . . . ?
C116 C115 C118 O4A 106.8(17) . . . . ?
C116 C115 C118 C127 -86(3) . . . . ?
C118 C115 C116 F37 63.5(15) . . . . ?
C118 C115 C116 F38 -55.4(15) . . . . ?
C118 C115 C116 C117 -178.5(11) . . . . ?
C118 C127 C128 O5A -7(4) . . . . ?
C118 C127 C128 C125 -179(2) . . . . ?
C119 C120 C125 C121 30.9(15) . . . . ?
C119 C120 C125 C124 158.6(19) . . . . ?
C119 C120 C125 C128 -72.1(15) . . . . ?
C119 C126 C127 C118 109(2) . . . . ?
C119 C126 C127 C128 -70.3(16) . . . . ?
C120 C119 C126 C121 -35.8(13) . . . . ?
C120 C119 C126 C127 65.1(13) . . . . ?
C120 C125 C128 O5A -102(2) . . . . ?
C120 C125 C128 C127 70.5(19) . . . . ?
C121 C125 C128 O5A 153(2) . . . . ?
C121 C125 C128 C127 -34.5(19) . . . . ?
C121 C126 C127 C118 -146.0(19) . . . . ?
C121 C126 C127 C128 34.7(19) . . . . ?
C122 C121 C125 C120 66.1(16) . . . . ?
C122 C121 C125 C124 -65(2) . . . . ?
C122 C121 C125 C128 172.0(15) . . . . ?
C122 C121 C126 C119 -64.0(18) . . . . ?
C122 C121 C126 C127 -169.4(17) . . . . ?
C123 C121 C125 C120 -168.0(13) . . . . ?
C123 C121 C125 C124 61(2) . . . . ?
C123 C121 C125 C128 -62.2(17) . . . . ?
C123 C121 C126 C119 172.0(12) . . . . ?
C123 C121 C126 C127 66.7(15) . . . . ?
C124 C125 C128 O5A 30(3) . . . . ?
C124 C125 C128 C127 -157(2) . . . . ?
C125 C121 C126 C119 53.0(12) . . . . ?
C125 C121 C126 C127 -52.4(14) . . . . ?
C126 C119 C120 C125 2.2(15) . . . . ?
C126 C121 C125 C120 -51.2(14) . . . . ?
C126 C121 C125 C124 178(2) . . . . ?
C126 C121 C125 C128 54.6(15) . . . . ?
C126 C127 C128 O5A 172(2) . . . . ?
C126 C127 C128 C125 0(2) . . . . ?

_shelx_res_file                  
;
    la.res created by SHELXL-2014/7

TITL 1_a.res in C2
REM Old TITL 1 in C50A
REM SHELXT solution in C2: R1 0.088, Rweak 0.034, Alpha 0.014
REM <I/s> 0.000 for 0 systematic absences, Orientation as input
REM Flack x = 0.099 ( 0.002 ) from 10399 Parsons' quotients
REM Formula found by SHELXT: C45A N18 O7 F14A La2
CELL 1.54184 29.7748 20.1297 20.6698 90 108.433 90
ZERR 8 0.0002 0.0001 0.0001 0 0.001 0
LATT -7
SYMM -X,+Y,-Z
SFAC C H F La N O
UNIT 456 432 136 8 32 64
EQIV $1 0.5-X,0.5+Y,2-Z
EQIV $2 0.5-X,-0.5+Y,1-Z
SADI O4A C42A O4A C118
SADI 0.04 F13A F12A F39 F40
SIMU 0.01 0.02 2 F9A F10A F11A F13A C42A F12A C43A F14A C44A C45A F35 F36 =
 F37 F39 F40 C115 F41 C116 C117 C118 F8A F38
SADI F8A C43A F35 C115
SADI 0.04 F12A F14A F40 F41
SADI F12A C45A F40 C117
SADI 0.04 F12A C44A F40 C116
SADI 0.04 F11A C45A F38 C117
SADI 0.01 F39 C117 F40 C117 F41 C117
DANG 2.15 F41 F40
SADI F15 C57 F47 C57
DANG 2.15 F39 F40
ISOR 0.004 0.008 F13A F40
SADI F9A C43A F36 C115
SADI F10A C44A F37 C116
SADI F11A C44A F38 C116
SADI 0.04 F13A C44A F39 C116
SADI F13A C45A F39 C117
SADI 0.04 C46A C43A C46A C115
SADI C42A C46A C118 C46A
SADI C42A C43A C118 C115
SADI C43A C44A C115 C116
SADI C57A F16A C57A F42
SADI F16 C57 F46 C57
SADI F17 C57 F45 C57
SADI 0.04 F11A C43A F38 C115
SADI F14A C45A F41 C117
SADI C44A C45A C116 C117
SADI 0.04 F13A F14A F39 F41
SADI 0.04 C42A C44A C118 C116
SADI 0.04 O4A C43A O4A C115
SADI 0.04 F8A F9A F35 F36
SADI 0.04 C43A C45A C115 C117
SADI 0.04 F8A C42A F35 C118
SADI 0.04 F8A C44A F35 C116
SADI 0.04 F14A C44A F41 C116
SADI 0.04 F9A C42A F36 C118
SADI 0.04 F9A C44A F36 C116
SADI F17A C57A F43 C57A
SADI C57A F15A C57A F44
SADI 0.04 F10A F11A F37 F38
SADI 0.04 F10A C43A F37 C115
SADI 0.04 F10A C45A F37 C117
SIMU 0.01 0.02 2 F17A C57A F15A F16A F42 F43 F44 C56A
SIMU 0.01 0.02 2 F16 F15 F17 C57 F45 F46 F47
SADI C46A C47A C127 C128
SADI C46A C51A C127 C126
SADI C46A C118 C127 C118
SADI 0.04 C48A C54A C125 C123
SADI C47A C48A C128 C125
SADI 0.04 C51A C54A C126 C123
SADI C48A C52A C125 C124
SADI C48A C53A C125 C121
SADI C48A C49A C125 C120
SADI C51A C53A C126 C121
SADI 0.04 C48A C50A C125 C119
SADI C51A C50A C126 C119
SADI 0.04 C52A C53A C124 C121
SADI 0.04 C51A C49A C126 C120
SADI C54A C53A C123 C121
SADI 0.04 C53A C49A C121 C120
SIMU 0.01 0.02 2 C46A C47A C48A C52A C51A C54A C55A C53A C49A C50A C119 =
 C120 C121 C122 C123 C124 C125 C126 C127 C128
SADI C55A C53A C122 C121
SADI O5A C47A O5A C128
SADI 0.04 C48A C51A C125 C126
SADI 0.04 C48A C55A C125 C122
SADI C49A C50A C120 C119
SADI 0.04 C52A C49A C124 C120
SADI 0.04 O5A C46A O5A C127
SADI 0.04 C51A C55A C126 C122
SADI 0.04 O5A C48A O5A C125
SADI 0.04 C51A C118 C126 C118
SADI 0.04 C42A C47A C42A C128
SADI 0.04 C42A C51A C42A C126
SADI 0.04 C54A C55A C123 C122
SADI 0.04 C46A C48A C127 C125
SADI 0.04 C46A C53A C127 C121
SADI 0.04 C46A C50A C127 C119
SADI 0.04 C53A C50A C121 C119
SADI 0.04 C47A C52A C128 C124
SADI 0.04 C47A C51A C128 C126
SADI 0.04 C47A C53A C128 C121
SADI 0.04 C47A C49A C128 C120
SADI C42A C46A C42A C127
SADI 0.04 C47A C118 C128 C118
DANG 1.9 H8Wa O7
DANG 2.2 F37 F38
DANG 2.8 O5 H8Wb
SADI 0.01 F12A C45A F13A C45A F14A C45A
DANG 2.15 F13A F14A
DANG 2.15 F12A F14A
DANG 2.15 F39 F41
DANG 2.15 F12A F13A

L.S. 20
PLAN  4
SIZE 0.4 0.3 0.2
TEMP -173
CONF
HTAB O8AW O7A
HTAB N4 O8W_$1
HTAB N4A O8AW_$2
HTAB O8W O7
list 4
MORE -1
BOND $H
fmap 2
acta
OMIT 1 -5 4
OMIT 3 1 10
OMIT 6 4 0
OMIT 1 -5 5
OMIT 2 8 0
OMIT 2 -6 3
REM <olex2.extras>
REM <HklSrc "%.\\La.hkl">
REM </olex2.extras>

WGHT    0.039300   14.174900
FVAR       0.11494   0.68755   0.57892   0.87030   0.65759
LA1   4    0.252489    0.641279    1.040035    11.00000    0.01737    0.02377 =
         0.01841   -0.00143    0.00672    0.00126
LA2   4    0.247870    0.372151    0.448565    11.00000    0.02165    0.03028 =
         0.01865    0.00167    0.00654    0.00652
F1A   3    0.231304    0.530424    0.622234    11.00000    0.02379    0.04521 =
         0.02431   -0.00501    0.00526   -0.00365
F2A   3    0.163544    0.578398    0.574301    11.00000    0.04128    0.02937 =
         0.03167   -0.00363    0.01127    0.00833
F2    3    0.324370    0.432035    0.902193    11.00000    0.04523    0.02863 =
         0.03109   -0.00713    0.00665    0.00740
N3A   5    0.275166    0.304164    0.568345    11.00000    0.02129    0.04246 =
         0.02492    0.00332    0.00913    0.00371
F1    3    0.254575    0.475991    0.866648    11.00000    0.03087    0.03801 =
         0.02304   -0.00489    0.00523   -0.00526
O1A   6    0.174891    0.319758    0.465541    11.00000    0.02668    0.03405 =
         0.03192    0.00172    0.00977    0.00680
O3    6    0.328628    0.580802    1.104958    11.00000    0.02815    0.02940 =
         0.02211   -0.00070    0.00883    0.00591
F4A   3    0.120990    0.452470    0.582694    11.00000    0.04009    0.06963 =
         0.04396   -0.01439    0.01966   -0.02184
F3A   3    0.191184    0.419887    0.644286    11.00000    0.06915    0.03401 =
         0.05615    0.00931    0.03994    0.01264
O6    6    0.229321    0.558940    1.109291    11.00000    0.03626    0.03539 =
         0.02829    0.00371    0.01335   -0.00503
F3    3    0.282408    0.581547    0.821507    11.00000    0.06664    0.03733 =
         0.04475    0.01101    0.03533    0.01472
O2    6    0.272774    0.560832    0.965733    11.00000    0.02024    0.03009 =
         0.02327   -0.00239    0.00734    0.00305
AFIX   6
O8AW  6    0.290099    0.573285    0.514753    11.00000    0.05314    0.03551 =
         0.04791   -0.00590    0.02592   -0.00651
H8AA  2    0.286014    0.534301    0.530189    11.00000   -1.50000
H8AB  2    0.294710    0.565253    0.476062    11.00000   -1.50000
AFIX   0

O5A   6    0.320391    0.421720    0.531217    11.00000    0.02352    0.03901 =
         0.02893    0.00067    0.01176    0.00184
O4A   6    0.319283    0.317866    0.434862    11.00000    0.02862    0.04087 =
         0.03130    0.00368    0.01359    0.00896
F11   3    0.065966    0.681359    1.087119    11.00000    0.07325    0.05564 =
         0.06793   -0.02341    0.04968   -0.02817
PART 1
F16   3    0.137310    0.558917    1.159801    41.00000    0.04142    0.08595 =
         0.06481   -0.01481    0.01954    0.00257
PART 0
F8    3    0.139484    0.808908    1.067224    11.00000    0.04540    0.03158 =
         0.12368   -0.02142    0.04870   -0.01225
F9    3    0.072879    0.778489    0.995869    11.00000    0.05273    0.04506 =
         0.06998    0.01000    0.01111    0.01735

F6A   3    0.118345    0.544398    0.668999    11.00000    0.06938    0.08460 =
         0.06120   -0.00280    0.03644    0.02971
O2A   6    0.222500    0.452702    0.519446    11.00000    0.02142    0.04078 =
         0.02069    0.00126    0.00547    0.00945
N4    5    0.309386    0.800070    1.039056    11.00000    0.01975    0.03073 =
         0.02837   -0.00003    0.01115    0.00065
AFIX  43
H4    2    0.319940    0.841109    1.046558    11.00000   -1.20000
AFIX   0
N2    5    0.264695    0.781995    1.046150    11.00000    0.02099    0.02878 =
         0.02428    0.00181    0.00930    0.00256

F5A   3    0.191182    0.538507    0.724094    11.00000    0.06877    0.08228 =
         0.03900   -0.02366    0.02546   -0.02054
O5    6    0.177684    0.590976    0.959404    11.00000    0.02163    0.03649 =
         0.02737   -0.00634    0.00872   -0.00146
PART 1
F8A   3    0.362971    0.284381    0.350101    21.00000    0.03840    0.04885 =
         0.02781   -0.01335    0.00922    0.00019
PART 0
O3A   6    0.175069    0.433748    0.376986    11.00000    0.03381    0.03893 =
         0.02161    0.00016    0.00467    0.01253

F7    3    0.325995    0.543874    0.738061    11.00000    0.08351    0.06740 =
         0.04088    0.00834    0.04066    0.01854
O1    6    0.324953    0.693124    1.021224    11.00000    0.02372    0.02603 =
         0.03326   -0.00089    0.01164    0.00056
F4    3    0.356583    0.565080    0.877478    11.00000    0.06319    0.10892 =
         0.03715   -0.00838    0.02366   -0.04696
F7A   3    0.144831    0.456804    0.724349    11.00000    0.11079    0.05331 =
         0.06236   -0.00030    0.06558   -0.00874
O6A   6    0.274109    0.453616    0.380685    11.00000    0.04298    0.03950 =
         0.03284    0.00808    0.00890   -0.00418
C16   1    0.261216    0.809137    1.110600    11.00000    0.02955    0.02406 =
         0.02952   -0.00001    0.01492    0.00443
AFIX  23
H16C  2    0.227366    0.814813    1.106295    11.00000   -1.20000
H16D  2    0.276157    0.853618    1.118192    11.00000   -1.20000
AFIX   0
O4    6    0.182341    0.699344    1.052825    11.00000    0.01989    0.03243 =
         0.03649   -0.00722    0.00973   -0.00243
PART 1
F15   3    0.203215    0.606447    1.209253    41.00000    0.08082    0.04808 =
         0.06527   -0.02494    0.04419   -0.01456

PART 0
N2A   5    0.238028    0.231806    0.445828    11.00000    0.02499    0.03652 =
         0.02695    0.00347    0.01106    0.00936

C23   1    0.223878    0.778751    0.920960    11.00000    0.01877    0.03999 =
         0.02863    0.00751    0.00813    0.00281
PART 1
F9A   3    0.427933    0.337590    0.404109    21.00000    0.03796    0.03765 =
         0.04078   -0.00935    0.02515   -0.00456

PART 0
C4    1    0.531627    0.798326    0.829652    11.00000    0.02075    0.03363 =
         0.02612   -0.00200    0.00541   -0.00421
C12   1    0.374653    0.774213    0.996153    11.00000    0.01997    0.02967 =
         0.02124   -0.00079    0.00618   -0.00105
C17   1    0.284311    0.766218    1.171950    11.00000    0.02217    0.02838 =
         0.02469   -0.00420    0.01133   -0.00198

N1A   5    0.215410    0.311303    0.327276    11.00000    0.03130    0.03669 =
         0.02429    0.00012    0.00909    0.00680
O7A   6    0.314693    0.548194    0.399783    11.00000    0.09576    0.05955 =
         0.06122   -0.02220    0.04754   -0.02966
N3    5    0.223569    0.711521    0.921718    11.00000    0.02061    0.03869 =
         0.02482    0.00211    0.00670    0.00286
C11   1    0.383749    0.840313    0.983561    11.00000    0.02795    0.03100 =
         0.02853   -0.00208    0.01140    0.00030
AFIX  43
H11   2    0.366894    0.875161    0.996622    11.00000   -1.20000
AFIX   0
C28   1    0.308251    0.524094    0.965965    11.00000    0.02410    0.02967 =
         0.02062   -0.00046    0.00899   -0.00275

N4A   5    0.194431    0.212759    0.455612    11.00000    0.02866    0.03156 =
         0.02975    0.00217    0.01337    0.00678
AFIX  43
H4A   2    0.185176    0.171018    0.450936    11.00000   -1.20000
AFIX   0

N1    5    0.287317    0.700899    1.162636    11.00000    0.02515    0.02900 =
         0.02181   -0.00072    0.00986    0.00086
C11A  1    0.104906    0.286770    0.521990    11.00000    0.02616    0.03699 =
         0.02565   -0.00074    0.00699    0.00486
AFIX  43
H11A  2    0.110337    0.332207    0.514499    11.00000   -1.20000
AFIX   0

F5    3    0.286102    0.459673    0.753874    11.00000    0.10875    0.04968 =
         0.03196   -0.01374    0.01986   -0.00039
PART 1
F10A  3    0.380802    0.195642    0.456857    21.00000    0.04555    0.03721 =
         0.08033    0.01181    0.03900    0.01009

PART 0
F10   3    0.131456    0.715650    1.156819    11.00000    0.05588    0.11358 =
         0.04743   -0.00518    0.01076    0.02455

PART 1
F17A  3    0.295789    0.492669    0.253645    31.00000    0.08313    0.12257 =
         0.02674    0.00710    0.01087    0.02868
PART 0
C27A  1    0.281407    0.335711    0.627655    11.00000    0.02218    0.04620 =
         0.03052    0.00289    0.01116    0.00079
AFIX  43
H27A  2    0.278338    0.382699    0.627144    11.00000   -1.20000
AFIX   0

F6    3    0.360375    0.461882    0.800995    11.00000    0.09694    0.11490 =
         0.04903    0.02322    0.04474    0.06812
O7    6    0.188601    0.464987    1.106876    11.00000    0.09532    0.04521 =
         0.06187   -0.01813    0.05020   -0.03063
C9    1    0.443046    0.805373    0.932466    11.00000    0.02280    0.03711 =
         0.02731   -0.00496    0.00764   -0.00517
C15   1    0.334848    0.752792    1.020646    11.00000    0.02110    0.02908 =
         0.02036    0.00082    0.00406    0.00461
C24   1    0.218088    0.814463    0.861895    11.00000    0.02971    0.05246 =
         0.03464    0.01466    0.01123    0.00281
AFIX  43
H24   2    0.220429    0.861541    0.863355    11.00000   -1.20000
AFIX   0

C35A  1    0.112126    0.602601    0.401056    11.00000    0.03088    0.03168 =
         0.03457   -0.00305    0.00328    0.00503
AFIX  23
H35A  2    0.142836    0.623968    0.425032    11.00000   -1.20000
H35B  2    0.086466    0.635747    0.394102    11.00000   -1.20000
AFIX   6

O8W   6    0.202871    0.439892    0.984054    11.00000    0.05665    0.02820 =
         0.04763   -0.00681    0.02652   -0.00687
H8WA  2    0.200140    0.457900    1.020864    11.00000   -1.50000
H8WB  2    0.214374    0.471338    0.965087    11.00000   -1.50000
AFIX   0

C55   1    0.063657    0.533839    0.976499    11.00000    0.02681    0.06323 =
         0.04431   -0.00477    0.01063   -0.01157
AFIX 137
H55D  2    0.061079    0.487030    0.962778    11.00000   -1.50000
H55E  2    0.040104    0.543825    0.999197    11.00000   -1.50000
H55F  2    0.095459    0.542467    1.007972    11.00000   -1.50000
AFIX   0
C20   1    0.317587    0.685649    1.283677    11.00000    0.03497    0.03714 =
         0.02244    0.00076    0.00951   -0.00321
AFIX  43
H20   2    0.328774    0.656534    1.321556    11.00000   -1.20000
AFIX   0
C29   1    0.300915    0.490421    0.896798    11.00000    0.02830    0.02632 =
         0.02423   -0.00220    0.00854    0.00287

C7A   1    0.001176    0.221985    0.621459    11.00000    0.02494    0.03818 =
         0.02543   -0.00049    0.00541   -0.00039
AFIX  43
H7A   2   -0.001873    0.266246    0.604674    11.00000   -1.20000
AFIX   0

C1    1    0.584621    0.821455    0.742082    11.00000    0.02360    0.04378 =
         0.02869    0.00046    0.00949   -0.00141
AFIX  43
H1    2    0.602742    0.829345    0.712388    11.00000   -1.20000
AFIX   0

PART 1
F11A  3    0.447198    0.246944    0.507120    21.00000    0.04200    0.06328 =
         0.05368    0.00039    0.00021    0.01910

PART 0
C32   1    0.348995    0.515861    1.018902    11.00000    0.02256    0.03181 =
         0.02622   -0.00486    0.00904    0.00448

C34A  1    0.103477    0.541636    0.440784    11.00000    0.02541    0.03383 =
         0.03025   -0.00424    0.00312    0.00519
AFIX  13
H34A  2    0.092966    0.552030    0.481071    11.00000   -1.20000
AFIX   0

C51   1    0.054850    0.577635    0.913666    11.00000    0.01980    0.06058 =
         0.03100   -0.01484    0.00439   -0.00404
C22   1    0.227278    0.812304    0.987739    11.00000    0.02465    0.03348 =
         0.02890    0.00649    0.00833    0.00557
AFIX  23
H22C  2    0.234376    0.860029    0.984668    11.00000   -1.20000
H22D  2    0.196375    0.808881    0.996010    11.00000   -1.20000
AFIX   0

C23A  1    0.279159    0.237593    0.569630    11.00000    0.01974    0.04250 =
         0.03137    0.01034    0.01160    0.00668
C30   1    0.315952    0.534688    0.845685    11.00000    0.03781    0.03686 =
         0.02884   -0.00401    0.01727   -0.00061
C14A  1    0.088568    0.154909    0.543585    11.00000    0.04126    0.03365 =
         0.04833   -0.00338    0.02344    0.00164
AFIX  43
H14A  2    0.083097    0.109432    0.550842    11.00000   -1.20000
AFIX   0

C34   1    0.405949    0.526520    1.129511    11.00000    0.02422    0.03243 =
         0.02898   -0.00497    0.00123    0.00395
C56A  1    0.302022    0.495362    0.371570    11.00000    0.05126    0.03944 =
         0.03062    0.00183    0.01938    0.00212
C47   1    0.135071    0.606837    0.942657    11.00000    0.02476    0.03968 =
         0.02458   -0.00130    0.00931   -0.00213
C6    1    0.588503    0.762010    0.776028    11.00000    0.03386    0.03742 =
         0.03778    0.00414    0.01621    0.00800
AFIX  43
H6    2    0.609468    0.728796    0.769915    11.00000   -1.20000
AFIX   0
F12   3    0.093397    0.838338    1.155491    11.00000    0.14906    0.08961 =
         0.24461   -0.10925    0.14662   -0.05410

C8A   1    0.031292    0.183238    0.603568    11.00000    0.02824    0.03583 =
         0.03492   -0.00496    0.01073   -0.00235
AFIX  43
H8A   2    0.032169    0.137805    0.616348    11.00000   -1.20000
AFIX   0

C21   1    0.304019    0.661592    1.217447    11.00000    0.03000    0.03196 =
         0.02303   -0.00015    0.00996   -0.00086
AFIX  43
H21   2    0.306661    0.615281    1.210571    11.00000   -1.20000
AFIX   0

C18A  1    0.197338    0.348682    0.271005    11.00000    0.03423    0.04047 =
         0.02662    0.00401    0.00920    0.00510
AFIX  43
H18A  2    0.196992    0.395549    0.276228    11.00000   -1.20000
AFIX   0

F13   3    0.027107    0.799514    1.088341    11.00000    0.07774    0.14957 =
         0.16477   -0.02111    0.05972    0.05763
C18   1    0.297954    0.794171    1.236845    11.00000    0.02813    0.03241 =
         0.03469   -0.00961    0.01561   -0.00347
AFIX  43
H18   2    0.296000    0.840814    1.242427    11.00000   -1.20000
AFIX   0

PART 1
F13A  3    0.474274    0.222905    0.393614    21.00000    0.05498    0.06465 =
         0.14179   -0.01529    0.07128    0.00076

PART 0
F14   3    0.055343    0.762304    1.184528    11.00000    0.09439    0.14127 =
         0.12237   -0.06861    0.07620   -0.02750

C10A  1    0.072044    0.269992    0.553970    11.00000    0.02593    0.04077 =
         0.03022   -0.00419    0.01035    0.00474
AFIX  43
H10A  2    0.055103    0.304124    0.567968    11.00000   -1.20000
AFIX   0

C46   1    0.112925    0.657642    0.971322    11.00000    0.01966    0.04555 =
         0.03311   -0.00149    0.00399    0.00392
C14   1    0.434779    0.739504    0.947284    11.00000    0.02521    0.03364 =
         0.03291   -0.00682    0.01110    0.00021
AFIX  43
H14   2    0.452474    0.704763    0.935776    11.00000   -1.20000
AFIX   0

C37A  1    0.101280    0.496819    0.339072    11.00000    0.02811    0.03381 =
         0.02699   -0.00119   -0.00101    0.00546
C5A   1   -0.022955    0.144014    0.699767    11.00000    0.02812    0.03672 =
         0.04610    0.00545    0.01057    0.00322
AFIX  43
H5A   2   -0.001099    0.111786    0.694383    11.00000   -1.20000
AFIX   0
C26A  1    0.292036    0.303278    0.689160    11.00000    0.03371    0.05594 =
         0.02498    0.00542    0.01271    0.00351
AFIX  43
H26A  2    0.297915    0.327649    0.730368    11.00000   -1.20000
AFIX   0
C33A  1    0.148553    0.499379    0.456264    11.00000    0.01983    0.03607 =
         0.02347    0.00051    0.00311    0.00534
C12A  1    0.130193    0.237466    0.500595    11.00000    0.02202    0.03873 =
         0.02119    0.00109    0.00573    0.00780

C10   1    0.417299    0.855094    0.952067    11.00000    0.03081    0.03245 =
         0.03104   -0.00264    0.01360   -0.00555
AFIX  43
H10   2    0.422923    0.900223    0.943598    11.00000   -1.20000
AFIX   0
PART 1
F17   3    0.192318    0.508457    1.236588    41.00000    0.10142    0.06229 =
         0.04458    0.01963    0.04465    0.01982
PART 0
C7    1    0.502253    0.782104    0.873253    11.00000    0.02224    0.03567 =
         0.02879   -0.00021    0.00789   -0.00266
AFIX  43
H7    2    0.502945    0.737285    0.887932    11.00000   -1.20000
AFIX   0
C56   1    0.202264    0.520788    1.127699    11.00000    0.04306    0.03373 =
         0.02844    0.00162    0.01323   -0.00451

PART 1
C42A  1    0.363064    0.336191    0.451721    21.00000    0.02953    0.04781 =
         0.01844    0.00519    0.00762    0.02033

PART 0
C25   1    0.208799    0.780970    0.800230    11.00000    0.03879    0.06867 =
         0.02679    0.01664    0.01123   -0.00272
AFIX  43
H25   2    0.203929    0.804683    0.758836    11.00000   -1.20000
AFIX   0
C33   1    0.356289    0.545318    1.085394    11.00000    0.02182    0.02743 =
         0.02403   -0.00083    0.00528    0.00166
C52   1    0.096660    0.576146    0.883598    11.00000    0.02211    0.06889 =
         0.02553   -0.01180    0.00356   -0.00423

C30A  1    0.163208    0.473858    0.623130    11.00000    0.02952    0.03136 =
         0.03233   -0.00449    0.01513   -0.00243
C22A  1    0.277046    0.204355    0.503840    11.00000    0.02688    0.03860 =
         0.03289    0.00743    0.01215    0.01136
AFIX  23
H22A  2    0.307560    0.210740    0.495011    11.00000   -1.20000
H22B  2    0.272145    0.156052    0.507629    11.00000   -1.20000
AFIX   0
C57A  1    0.324537    0.477906    0.315745    11.00000    0.06464    0.05526 =
         0.03578    0.00845    0.02721    0.01282

C8    1    0.475015    0.823549    0.894056    11.00000    0.02809    0.03149 =
         0.03577   -0.00353    0.01157   -0.00645
AFIX  43
H8    2    0.476349    0.869175    0.883057    11.00000   -1.20000
AFIX   0

C15A  1    0.167741    0.259616    0.472082    11.00000    0.02246    0.03943 =
         0.02050   -0.00021    0.00364    0.00458
C50   1    0.060570    0.652946    0.929726    11.00000    0.01970    0.06222 =
         0.04216   -0.00650    0.00081    0.00561
AFIX  13
H50   2    0.038318    0.671471    0.952613    11.00000   -1.20000
AFIX   0
C36   1    0.395216    0.478171    1.026220    11.00000    0.02182    0.03858 =
         0.03637   -0.01219    0.00584    0.00908
AFIX  13
H36   2    0.392778    0.441980    0.992135    11.00000   -1.20000
AFIX   0

C3A   1   -0.060528    0.249867    0.673374    11.00000    0.02757    0.03345 =
         0.03344    0.00101    0.01099    0.00097
AFIX  43
H3A   2   -0.064633    0.291144    0.649942    11.00000   -1.20000
AFIX   0
C36A  1    0.112289    0.571701    0.332183    11.00000    0.03099    0.03445 =
         0.03012    0.00103   -0.00076    0.00378
AFIX  23
H36A  2    0.143550    0.577332    0.325471    11.00000   -1.20000
H36B  2    0.087723    0.592381    0.293401    11.00000   -1.20000
AFIX   0

C43   1    0.111377    0.755526    1.046629    11.00000    0.02633    0.03067 =
         0.06505   -0.00198    0.01511    0.00039
C3    1    0.528105    0.857988    0.795171    11.00000    0.03318    0.03457 =
         0.05556    0.00114    0.02359    0.00560
AFIX  43
H3    2    0.507478    0.891577    0.801514    11.00000   -1.20000
AFIX   0
C54   1    0.007210    0.558267    0.862375    11.00000    0.02279    0.08262 =
         0.04215   -0.01788    0.00106   -0.00555
AFIX 137
H54D  2    0.006862    0.510422    0.853465    11.00000   -1.50000
H54E  2    0.002515    0.582663    0.819711    11.00000   -1.50000
H54F  2   -0.018285    0.569301    0.881068    11.00000   -1.50000
AFIX   0

PART 1
F12A  3    0.410219    0.172917    0.346038    21.00000    0.10149    0.06065 =
         0.08832   -0.03060    0.04657    0.01136
PART 0
C32A  1    0.146536    0.471125    0.391209    11.00000    0.02562    0.03503 =
         0.02402    0.00011    0.00313    0.00363
C20A  1    0.178575    0.254645    0.198564    11.00000    0.03232    0.06042 =
         0.02588   -0.01297    0.01037   -0.00451
AFIX  43
H20A  2    0.165928    0.235220    0.154649    11.00000   -1.20000
AFIX   0

C44   1    0.093777    0.734541    1.105340    11.00000    0.03525    0.05124 =
         0.06450   -0.02092    0.02075   -0.00933
C38   1    0.438272    0.567283    1.097344    11.00000    0.02414    0.04279 =
         0.04085   -0.00680    0.00452   -0.00009
AFIX  23
H38D  2    0.427738    0.614123    1.090093    11.00000   -1.20000
H38E  2    0.471658    0.566145    1.127081    11.00000   -1.20000
AFIX   0

PART 1
C46A  1    0.387735    0.379917    0.502182    51.00000    0.02021    0.05482 =
         0.01218    0.00480    0.01090    0.00246

PART 0
C13   1    0.401302    0.724293    0.978364    11.00000    0.02382    0.03189 =
         0.02800   -0.00136    0.00917   -0.00131
AFIX  43
H13   2    0.396266    0.679222    0.987833    11.00000   -1.20000
AFIX   0
C2    1    0.554422    0.869420    0.751273    11.00000    0.03595    0.03447 =
         0.04996    0.00882    0.01913    0.00045
AFIX  43
H2    2    0.551471    0.910488    0.727646    11.00000   -1.20000
AFIX   0

C21A  1    0.196571    0.214987    0.255902    11.00000    0.03368    0.04761 =
         0.03298   -0.01132    0.01726   -0.00062
AFIX  43
H21A  2    0.196016    0.167967    0.251781    11.00000   -1.20000
AFIX   0
C29A  1    0.186203    0.519111    0.582000    11.00000    0.02223    0.03167 =
         0.02375   -0.00136    0.00637    0.00330

C42   1    0.137936    0.699993    1.021620    11.00000    0.02692    0.03291 =
         0.03999   -0.00029    0.01397    0.00153
C13A  1    0.121169    0.171144    0.511189    11.00000    0.03875    0.04242 =
         0.04628   -0.00097    0.02370    0.00825
AFIX  43
H13A  2    0.137482    0.136965    0.496092    11.00000   -1.20000
AFIX   0
C9A   1    0.063411    0.203563    0.565977    11.00000    0.02455    0.04155 =
         0.02485   -0.00548    0.00604    0.00036
C31A  1    0.155318    0.503756    0.687435    11.00000    0.04000    0.04421 =
         0.03497   -0.00233    0.02095   -0.00059
C40A  1    0.057447    0.431466    0.407954    11.00000    0.03235    0.03870 =
         0.04366    0.00239    0.00253    0.00516
AFIX 137
H40A  2    0.086882    0.405938    0.424789    11.00000   -1.50000
H40B  2    0.035161    0.407833    0.369684    11.00000   -1.50000
H40C  2    0.043474    0.436788    0.444676    11.00000   -1.50000
AFIX   0

C5    1    0.561922    0.750261    0.819232    11.00000    0.03171    0.03490 =
         0.03465    0.00614    0.01351    0.00274
AFIX  43
H5    2    0.564539    0.708723    0.841947    11.00000   -1.20000
AFIX   0
C41   1    0.415693    0.536668    1.204950    11.00000    0.03517    0.04075 =
         0.02872   -0.00142   -0.00351    0.00843
AFIX 137
H41D  2    0.410405    0.583375    1.213795    11.00000   -1.50000
H41E  2    0.448609    0.524699    1.229358    11.00000   -1.50000
H41F  2    0.394402    0.508528    1.220753    11.00000   -1.50000
AFIX   0
C35   1    0.409462    0.455323    1.101380    11.00000    0.02910    0.03398 =
         0.03671   -0.00793   -0.00032    0.00711

C6A   1   -0.049376    0.130759    0.742644    11.00000    0.03187    0.04134 =
         0.04671    0.01194    0.00846   -0.00031
AFIX  43
H6A   2   -0.045209    0.089889    0.766809    11.00000   -1.20000
AFIX   0
C24A  1    0.287593    0.201204    0.629953    11.00000    0.03358    0.04588 =
         0.03446    0.01322    0.01404    0.00939
AFIX  43
H24A  2    0.288852    0.154058    0.629375    11.00000   -1.20000
AFIX   0
PART 1
C47A  1    0.364002    0.417356    0.540277    51.00000    0.02350    0.04395 =
         0.01618    0.00757    0.01164    0.00359

PART 0
C53   1    0.109648    0.511184    0.857772    11.00000    0.03127    0.09128 =
         0.04936   -0.04381    0.01058   -0.01304
AFIX 137
H53A  2    0.114617    0.477256    0.893353    11.00000   -1.50000
H53B  2    0.138796    0.516877    0.845939    11.00000   -1.50000
H53C  2    0.083970    0.497210    0.817243    11.00000   -1.50000
AFIX   0

C25A  1    0.294041    0.234893    0.690181    11.00000    0.03826    0.05988 =
         0.02876    0.01712    0.01336    0.00579
AFIX  43
H25A  2    0.299788    0.211329    0.731838    11.00000   -1.20000
AFIX   0

C40   1    0.374954    0.406485    1.115870    11.00000    0.04058    0.03104 =
         0.04514    0.00340   -0.00137    0.00360
AFIX 137
H40D  2    0.342646    0.423735    1.097117    11.00000   -1.50000
H40E  2    0.382695    0.400550    1.165250    11.00000   -1.50000
H40F  2    0.377254    0.363657    1.094594    11.00000   -1.50000
AFIX   0

C39A  1    0.068098    0.499900    0.384091    11.00000    0.02538    0.03089 =
         0.03487   -0.00257    0.00002    0.00482
C31   1    0.322112    0.499941    0.783635    11.00000    0.05834    0.06237 =
         0.02857    0.00433    0.02335    0.01843
C19   1    0.314345    0.753321    1.292942    11.00000    0.03268    0.04986 =
         0.02228   -0.01056    0.01146   -0.00547
AFIX  43
H19   2    0.323344    0.771517    1.337626    11.00000   -1.20000
AFIX   0
C48   1    0.082921    0.632518    0.829935    11.00000    0.03721    0.10801 =
         0.02702    0.00555   -0.00082   -0.00720
AFIX  23
H48A  2    0.111506    0.652650    0.823367    11.00000   -1.20000
H48B  2    0.062333    0.615395    0.785567    11.00000   -1.20000
AFIX   0

PART 1
C43A  1    0.392214    0.299077    0.412905    21.00000    0.02280    0.03055 =
         0.02631   -0.00361    0.00942   -0.00152
PART 0
C17A  1    0.215388    0.244769    0.319332    11.00000    0.02993    0.03530 =
         0.02926   -0.00278    0.01612    0.00392
C41A  1    0.020784    0.535712    0.349908    11.00000    0.02424    0.04256 =
         0.05040    0.00048   -0.00234    0.00787
AFIX 137
H41A  2    0.004290    0.542789    0.383534    11.00000   -1.50000
H41B  2    0.001046    0.508434    0.312376    11.00000   -1.50000
H41C  2    0.026921    0.578691    0.332072    11.00000   -1.50000
AFIX   0
PART 1
F14A  3    0.456544    0.136401    0.440999    21.00000    0.06678    0.04929 =
         0.12985    0.00430    0.04859    0.03082
C44A  1    0.414282    0.233889    0.446310    21.00000    0.02870    0.03246 =
         0.04700   -0.00458    0.01809    0.00453
PART 0
C38A  1    0.086201    0.457664    0.273263    11.00000    0.04074    0.04057 =
         0.02586   -0.00194   -0.00808    0.00896
AFIX 137
H38A  2    0.057429    0.477356    0.241880    11.00000   -1.50000
H38B  2    0.079873    0.411540    0.282847    11.00000   -1.50000
H38C  2    0.111529    0.458722    0.252414    11.00000   -1.50000
AFIX   0
C28A  1    0.185861    0.488642    0.514132    11.00000    0.02331    0.03035 =
         0.02240    0.00040    0.00847    0.00228

C26   1    0.206811    0.712367    0.800538    11.00000    0.02804    0.07149 =
         0.02615    0.00056    0.01082   -0.00795
AFIX  43
H26   2    0.199745    0.688081    0.759113    11.00000   -1.20000
AFIX   0
C37   1    0.432649    0.532448    1.028606    11.00000    0.02677    0.05511 =
         0.04236   -0.00867    0.01370    0.00362
AFIX  23
H37A  2    0.462897    0.512551    1.027895    11.00000   -1.20000
H37B  2    0.421202    0.563774    0.989947    11.00000   -1.20000
AFIX   0

C1A   1   -0.081715    0.176569    0.750468    11.00000    0.03009    0.05669 =
         0.03391    0.00603    0.01153   -0.00548
AFIX  43
H1A   2   -0.100162    0.167079    0.779368    11.00000   -1.20000
AFIX   0
C4A   1   -0.027941    0.204064    0.664289    11.00000    0.02055    0.03498 =
         0.02495   -0.00298    0.00343   -0.00072
C19A  1    0.179367    0.322763    0.206433    11.00000    0.02935    0.06019 =
         0.02294    0.00112    0.00659    0.00516
AFIX  43
H19A  2    0.167735    0.351132    0.168022    11.00000   -1.20000
AFIX   0

C39   1    0.459347    0.424996    1.127660    11.00000    0.03548    0.04110 =
         0.05720   -0.01410   -0.00428    0.01376
AFIX 137
H39A  2    0.461461    0.387283    1.098779    11.00000   -1.50000
H39B  2    0.465565    0.409740    1.174707    11.00000   -1.50000
H39C  2    0.482812    0.458633    1.126245    11.00000   -1.50000
AFIX   0

C16A  1    0.240980    0.204082    0.380575    11.00000    0.03797    0.03745 =
         0.02928   -0.00202    0.01705    0.00883
AFIX  23
H16A  2    0.227597    0.158627    0.374606    11.00000   -1.20000
H16B  2    0.274711    0.200663    0.383368    11.00000   -1.20000
AFIX   0

C57   1    0.183731    0.547944    1.183930    11.00000    0.04592    0.04169 =
         0.03767    0.00323    0.02208   -0.00148
PART 1
F15A  3    0.341952    0.421984    0.318311    31.00000    0.11167    0.04902 =
         0.05349    0.01529    0.05116    0.03696

PART 0
C27   1    0.215281    0.679549    0.862192    11.00000    0.02328    0.05021 =
         0.02612   -0.00162    0.00912   -0.00336
AFIX  43
H27   2    0.215211    0.632356    0.862271    11.00000   -1.20000
AFIX   0

PART 1
C48A  1    0.400804    0.456753    0.594938    51.00000    0.02365    0.04930 =
         0.02662   -0.00364    0.00758    0.00065

PART 0
C49   1    0.056167    0.683822    0.859576    11.00000    0.03902    0.08540 =
         0.05355    0.02169   -0.00633    0.00992
AFIX  23
H49C  2    0.022647    0.687829    0.830878    11.00000   -1.20000
H49D  2    0.071390    0.728073    0.864491    11.00000   -1.20000
AFIX   0

PART 1
C52A  1    0.383755    0.481276    0.652008    51.00000    0.03401    0.05662 =
         0.02911   -0.00822    0.00813    0.00328
AFIX 137
H52A  2    0.357780    0.512889    0.633855    51.00000   -1.50000
H52B  2    0.409860    0.503307    0.686589    51.00000   -1.50000
H52C  2    0.372540    0.443577    0.672690    51.00000   -1.50000
AFIX   0
C45A  1    0.439370    0.190570    0.406100    21.00000    0.04898    0.04449 =
         0.08465   -0.01318    0.04642    0.00359
C51A  1    0.439505    0.400296    0.534401    51.00000    0.02309    0.04978 =
         0.02904   -0.00995    0.00989    0.00032
AFIX  13
H51A  2    0.463076    0.369551    0.524976    51.00000   -1.20000
AFIX   0
F16A  3    0.360271    0.522972    0.317830    31.00000    0.10699    0.07559 =
         0.10250   -0.02444    0.08408   -0.03074

PART 0
C45   1    0.067077    0.787041    1.132471    11.00000    0.04692    0.08604 =
         0.09903   -0.04989    0.03666   -0.01051

C2A   1   -0.087084    0.236040    0.716185    11.00000    0.02947    0.04336 =
         0.04302   -0.00225    0.01566    0.00120
AFIX  43
H2A   2   -0.109102    0.267886    0.721813    11.00000   -1.20000
AFIX   0
PART 1
C54A  1    0.435496    0.342714    0.642241    51.00000    0.04798    0.05115 =
         0.03653    0.00056   -0.00519    0.00737
AFIX 137
H54A  2    0.436844    0.350580    0.689608    51.00000   -1.50000
H54B  2    0.460066    0.310726    0.641186    51.00000   -1.50000
H54C  2    0.404323    0.324908    0.616536    51.00000   -1.50000
AFIX   0
C55A  1    0.491141    0.437731    0.655013    51.00000    0.02977    0.08057 =
         0.04783   -0.02769   -0.00663    0.00657
AFIX 137
H55A  2    0.497298    0.479006    0.634125    51.00000   -1.50000
H55B  2    0.516813    0.406086    0.658507    51.00000   -1.50000
H55C  2    0.489391    0.447213    0.700659    51.00000   -1.50000
AFIX   0
C53A  1    0.443619    0.407539    0.610381    51.00000    0.02298    0.05351 =
         0.03088   -0.00771    0.00331    0.00300
C49A  1    0.415381    0.511845    0.553807    51.00000    0.02666    0.05121 =
         0.03683   -0.00852    0.01136   -0.00546
AFIX  23
H49A  2    0.435737    0.545271    0.584539    51.00000   -1.20000
H49B  2    0.387192    0.534400    0.522870    51.00000   -1.20000
AFIX   0
C50A  1    0.442914    0.474670    0.512936    51.00000    0.02899    0.05489 =
         0.04417   -0.01189    0.01830   -0.00805
AFIX  23
H50A  2    0.476240    0.489727    0.525933    51.00000   -1.20000
H50B  2    0.427885    0.480819    0.463238    51.00000   -1.20000
AFIX   0
PART 2
F35   3    0.418796    0.223948    0.484554   -21.00000    0.03765    0.04448 =
         0.05279    0.00610    0.02075    0.01762
F36   3    0.353970    0.209166    0.398358   -21.00000    0.03233    0.03408 =
         0.06961   -0.02213    0.02766   -0.00819
F37   3    0.448665    0.315851    0.416334   -21.00000    0.04315    0.04718 =
         0.05499   -0.02928    0.02499   -0.02419
F38   3    0.380973    0.313924    0.332224   -21.00000    0.06268    0.04129 =
         0.04711    0.00385    0.02943    0.00715
F39   3    0.398518    0.187727    0.307054   -21.00000    0.03508    0.06322 =
         0.06611   -0.03671    0.02309   -0.01916
F40   3    0.459638    0.181886    0.391817   -21.00000    0.05733    0.07114 =
         0.08017   -0.02968    0.02384    0.01614
C115  1    0.386289    0.257834    0.432441   -21.00000    0.02830    0.03764 =
         0.03877   -0.00348    0.01306    0.00739
F41   3    0.455343    0.251023    0.308909   -21.00000    0.06763    0.08331 =
         0.08759   -0.04391    0.06085   -0.03058
C116  1    0.411799    0.278574    0.381147   -21.00000    0.03405    0.03670 =
         0.04473   -0.01268    0.02690   -0.00498
C117  1    0.432677    0.223870    0.347630   -21.00000    0.04291    0.04677 =
         0.06972   -0.02351    0.03885   -0.00208
C118  1    0.365263    0.317662    0.461897   -21.00000    0.02398    0.05156 =
         0.01955    0.00860    0.00497    0.02638
F42   3    0.313422    0.513955    0.267199   -31.00000    0.14925    0.06418 =
         0.06659    0.04243    0.07338    0.03844
F43   3    0.302703    0.415146    0.284306   -31.00000    0.09161    0.07871 =
         0.06156   -0.02746    0.03895   -0.00463
F44   3    0.367216    0.461277    0.339260   -31.00000    0.06956    0.11207 =
         0.08245   -0.01192    0.03591    0.01766

F45   3    0.217983    0.563972    1.238873   -41.00000    0.09806    0.06727 =
         0.05189   -0.00710    0.02533   -0.01000
F46   3    0.163630    0.495111    1.206067   -41.00000    0.06062    0.05372 =
         0.05472    0.00777    0.02532   -0.00229
F47   3    0.150388    0.590902    1.162280   -41.00000    0.07653    0.07546 =
         0.07658   -0.00086    0.03386    0.02676
C119  1    0.452362    0.429637    0.527407   -51.00000    0.02396    0.05818 =
         0.03263   -0.00506    0.01718    0.00056
AFIX  23
H11B  2    0.487049    0.436563    0.544418   -51.00000   -1.20000
H11C  2    0.441079    0.434601    0.477180   -51.00000   -1.20000
AFIX   0
C120  1    0.426647    0.477997    0.561434   -51.00000    0.02734    0.05500 =
         0.03956   -0.00808    0.00887   -0.00662
AFIX  23
H12A  2    0.449499    0.508753    0.592375   -51.00000   -1.20000
H12B  2    0.402908    0.504435    0.526565   -51.00000   -1.20000
AFIX   0
C121  1    0.437455    0.373520    0.621985   -51.00000    0.02446    0.05503 =
         0.02855   -0.00053    0.00921    0.00328
C122  1    0.485968    0.392678    0.671672   -51.00000    0.03407    0.08287 =
         0.03649   -0.01827    0.00220    0.01117
AFIX 137
H12C  2    0.482236    0.407857    0.714731   -51.00000   -1.50000
H12D  2    0.499686    0.428463    0.651806   -51.00000   -1.50000
H12E  2    0.506984    0.353956    0.680231   -51.00000   -1.50000
AFIX   0
C123  1    0.417701    0.313680    0.650724   -51.00000    0.05156    0.07691 =
         0.03529    0.01767    0.01097    0.01688
AFIX 137
H12F  2    0.441815    0.278754    0.663950   -51.00000   -1.50000
H12G  2    0.389550    0.296532    0.615788   -51.00000   -1.50000
H12H  2    0.409166    0.327668    0.690726   -51.00000   -1.50000
AFIX   0
C124  1    0.388956    0.464931    0.659580   -51.00000    0.02224    0.06532 =
         0.03830   -0.01143    0.01280    0.00862
AFIX 137
H12I  2    0.417613    0.478080    0.696089   -51.00000   -1.50000
H12J  2    0.371398    0.432145    0.677129   -51.00000   -1.50000
H12K  2    0.369023    0.504072    0.643226   -51.00000   -1.50000
AFIX   0
C125  1    0.402589    0.434833    0.601390   -51.00000    0.02541    0.05446 =
         0.02678   -0.00018    0.01155    0.00405
C126  1    0.438628    0.360415    0.549400   -51.00000    0.02609    0.05295 =
         0.02525   -0.00157    0.01153    0.00448
AFIX  13
H126  2    0.457597    0.321404    0.543029   -51.00000   -1.20000
AFIX   0
C127  1    0.385404    0.357302    0.514448   -51.00000    0.02152    0.05996 =
         0.01323    0.01699    0.01081    0.00159
C128  1    0.362695    0.403024    0.546564   -51.00000    0.02472    0.05625 =
         0.01842    0.00749    0.01025   -0.00295
HKLF 4

REM  1_a.res in C2
REM R1 =  0.0277 for   22623 Fo > 4sig(Fo)  and  0.0281 for all   22929 data
REM   1835 parameters refined using    906 restraints

END

WGHT      0.0393     14.1751

REM Highest difference peak  0.583,  deepest hole -0.789,  1-sigma level  0.058
Q1    1   0.0503  0.8786  1.0735  11.00000  0.05    0.58
Q2    1   0.1631  0.4127  0.6034  11.00000  0.05    0.51
Q3    1   0.0484  0.8419  1.0860  11.00000  0.05    0.49
Q4    1   0.2024  0.4798  0.7303  11.00000  0.05    0.48
;
_shelx_res_checksum              8252
_olex2_submission_special_instructions 'No special instructions were received'
_oxdiff_exptl_absorpt_empirical_details 
;
Empirical correction (ABSPACK) includes:
- Absorption correction using spherical harmonics
- Frame scaling
;
_oxdiff_exptl_absorpt_empirical_full_max 1.430
_oxdiff_exptl_absorpt_empirical_full_min 0.759
####################################################################### 
# 
# This file contains crystal structure data downloaded from the 
# Cambridge Structural Database (CSD) hosted by the Cambridge 
# Crystallographic Data Centre (CCDC).
# 
# Full information about CCDC data access policies and citation 
# guidelines are available at http://www.ccdc.cam.ac.uk/access/V1 
# 
# Audit and citation data items may have been added by the CCDC. 
# Please retain this information to preserve the provenance of 
# this file and to allow appropriate attribution of the data. 
# 
#######################################################################

data_exp_9694_auto
_database_code_depnum_ccdc_archive 'CCDC 2207711'
loop_
_audit_author_name
_audit_author_address
'Li-Rong Lin'
;Xiamen University
China
;
_audit_update_record             
;
2022-09-16 deposited with the CCDC.	2023-01-02 downloaded from the CCDC.
;
_audit_creation_date             2022-09-16
_audit_creation_method           
;
Olex2 1.5
(compiled 2022.04.07 svn.rca3783a0 for OlexSys, GUI svn.r6498)
;
_shelx_SHELXL_version_number     2018/3
_chemical_name_common            ?
_chemical_name_systematic        ?
_chemical_formula_moiety         'C57 H52 F17 La N4 O7, H2 O'
_chemical_formula_sum            'C57 H54 F17 La N4 O8'
_chemical_formula_weight         1384.95
_chemical_absolute_configuration ad
_chemical_melting_point          ?
_chemical_oxdiff_formula         'La F18 O15 C60 N12'
loop_
_atom_type_symbol
_atom_type_description
_atom_type_scat_dispersion_real
_atom_type_scat_dispersion_imag
_atom_type_scat_source
C C 0.0181 0.0091 'International Tables Vol C Tables 4.2.6.8 and 6.1.1.4'
H H 0.0000 0.0000 'International Tables Vol C Tables 4.2.6.8 and 6.1.1.4'
F F 0.0727 0.0534 'International Tables Vol C Tables 4.2.6.8 and 6.1.1.4'
La La -1.4094 9.0376 'International Tables Vol C Tables 4.2.6.8 and 6.1.1.4'
N N 0.0311 0.0180 'International Tables Vol C Tables 4.2.6.8 and 6.1.1.4'
O O 0.0492 0.0322 'International Tables Vol C Tables 4.2.6.8 and 6.1.1.4'

_shelx_space_group_comment       
;
The symmetry employed for this shelxl refinement is uniquely defined
by the following loop, which should always be used as a source of
symmetry information in preference to the above space-group names.
They are only intended as comments.
;
_space_group_crystal_system      monoclinic
_space_group_IT_number           5
_space_group_name_H-M_alt        'C 1 2 1'
_space_group_name_Hall           'C 2y'
loop_
_space_group_symop_operation_xyz
'x, y, z'
'-x, y, -z'
'x+1/2, y+1/2, z'
'-x+1/2, y+1/2, -z'

_cell_length_a                   29.7500(6)
_cell_length_b                   20.1395(5)
_cell_length_c                   20.6309(4)
_cell_angle_alpha                90
_cell_angle_beta                 108.312(2)
_cell_angle_gamma                90
_cell_volume                     11735.0(4)
_cell_formula_units_Z            8
_cell_measurement_reflns_used    17836
_cell_measurement_temperature    100.01(10)
_cell_measurement_theta_max      75.1910
_cell_measurement_theta_min      2.6840
_shelx_estimated_absorpt_T_max   0.351
_shelx_estimated_absorpt_T_min   0.177
_exptl_absorpt_coefficient_mu    6.616
_exptl_absorpt_correction_T_max  1.00000
_exptl_absorpt_correction_T_min  0.71718
_exptl_absorpt_correction_type   multi-scan
_exptl_absorpt_process_details   
;
CrysAlisPro 1.171.41.110a (Rigaku Oxford Diffraction, 2021)
Empirical absorption correction using spherical harmonics,
implemented in SCALE3 ABSPACK scaling algorithm.
;
_exptl_absorpt_special_details   ?
_exptl_crystal_colour            colourless
_exptl_crystal_colour_primary    colourless
_exptl_crystal_density_diffrn    1.568
_exptl_crystal_density_meas      ?
_exptl_crystal_density_method    ?
_exptl_crystal_description       block
_exptl_crystal_F_000             5584
_exptl_crystal_size_max          0.4
_exptl_crystal_size_mid          0.3
_exptl_crystal_size_min          0.2
_exptl_transmission_factor_max   ?
_exptl_transmission_factor_min   ?
_diffrn_reflns_av_R_equivalents  0.0564
_diffrn_reflns_av_unetI/netI     0.0673
_diffrn_reflns_Laue_measured_fraction_full 0.992
_diffrn_reflns_Laue_measured_fraction_max 0.929
_diffrn_reflns_limit_h_max       37
_diffrn_reflns_limit_h_min       -29
_diffrn_reflns_limit_k_max       23
_diffrn_reflns_limit_k_min       -24
_diffrn_reflns_limit_l_max       22
_diffrn_reflns_limit_l_min       -25
_diffrn_reflns_number            40377
_diffrn_reflns_point_group_measured_fraction_full 0.814
_diffrn_reflns_point_group_measured_fraction_max 0.748
_diffrn_reflns_theta_full        67.684
_diffrn_reflns_theta_max         75.453
_diffrn_reflns_theta_min         2.695
_diffrn_ambient_environment      N~2~
_diffrn_ambient_temperature      100.01(10)
_diffrn_detector                 'Hybrid Pixel Array Detector'
_diffrn_detector_area_resol_mean 10.0000
_diffrn_detector_type            HyPix
_diffrn_measured_fraction_theta_full 0.992
_diffrn_measured_fraction_theta_max 0.929
_diffrn_measurement_details      
;
List of Runs (angles in degrees, time in seconds):

  # Type    Start    End  Width  t~exp~   \w     \q     \k     \f   Frames
#--------------------------------------------------------------------------
  1  \w   -122.00 -43.00   0.50    5.00    --  -43.09-173.00  79.00  158
  2  \w    -80.00 -53.00   0.50    5.00    --  -43.09 114.00 -49.00   54
  3  \w    -43.00  -6.00   0.50    5.00    --  -43.09 114.00 -49.00   74
  4  \w     34.00  59.00   0.50    5.00    --   43.09-114.00-140.00   50
  5  \w   -155.00 -77.00   0.50   20.00    --  -96.00-114.00-140.00  156
  6  \w   -102.00 -77.00   0.50   20.00    --  -96.00 173.00  90.00   50
  7  \w     54.00 112.00   0.50   20.00    --  109.59-114.00-140.00  116
  8  \w    113.00 151.00   0.50   20.00    --  109.59-173.00  79.00   76
  9  \w   -118.00 -19.00   0.50    5.00    --  -43.09 -57.00 -60.00  198
 10  \w    -69.00 -44.00   0.50    5.00    --  -43.09-178.00 -30.00   50
 11  \w    -99.00 -70.00   0.50    5.00    --  -43.09-178.00 -30.00   58
 12  \w     15.00  40.00   0.50    5.00    --   43.09 -37.00  90.00   50
 13  \w    -35.00  -3.00   0.50    5.00    --   43.09 -37.00  90.00   64
 14  \w    -91.00 -21.00   0.50   20.00    --  -96.00 125.00 -30.00  140
 15  \w    -47.00 -19.00   0.50   20.00    --  -96.00  45.00  90.00   56
 16  \w    -47.00 -19.00   0.50   20.00    --  -96.00  45.00 -90.00   56
 17  \w    -46.00 -19.00   0.50   20.00    --  -96.00  45.00-180.00   54
 18  \w    -50.00 -19.00   0.50   20.00    --  -96.00  45.00 150.00   62
 19  \w    -70.00 -29.00   0.50   20.00    --  -96.00  61.00 120.00   82
 20  \w    -49.00 -21.00   0.50   20.00    --  -96.00  61.00  60.00   56
 21  \w    -48.00 -19.00   0.50   20.00    --  -96.00  45.00  60.00   58
 22  \w    -51.00 -23.00   0.50   20.00    --  -96.00  45.00 -60.00   56
 23  \w    -50.00 -21.00   0.50   20.00    --  -96.00  45.00 120.00   58
 24  \w    -50.00 -20.00   0.50   20.00    --  -96.00  45.00-120.00   60
 25  \w     48.00  99.00   0.50   20.00    --  109.59 -94.00-120.00  102
 26  \w     36.00  61.00   0.50   20.00    --  109.59 -61.00-120.00   50
 27  \w     43.00  70.00   0.50   20.00    --  109.59 -61.00   0.00   54
 28  \w     95.00 167.00   0.50   20.00    --  109.59 125.00 -30.00  144
 29  \w     36.00  61.00   0.50   20.00    --  109.59 -61.00 -90.00   50
 30  \w     37.00  64.00   0.50   20.00    --  109.59 -61.00  90.00   54
 31  \w     36.00  77.00   0.50   20.00    --  109.59 -77.00 -90.00   82
 32  \w    114.00 139.00   0.50   20.00    --  109.59 114.00 -49.00   50
;
_diffrn_measurement_device       'four-circle diffractometer'
_diffrn_measurement_device_type  'XtaLAB Synergy, Dualflex, HyPix'
_diffrn_measurement_method       '\w scans'
_diffrn_orient_matrix_type       
'CrysAlisPro convention (1999,Acta A55,543-557)'
_diffrn_orient_matrix_UB_11      0.0479598000
_diffrn_orient_matrix_UB_12      -0.0067505000
_diffrn_orient_matrix_UB_13      0.0566114000
_diffrn_orient_matrix_UB_21      -0.0086691000
_diffrn_orient_matrix_UB_22      -0.0751109000
_diffrn_orient_matrix_UB_23      0.0042973000
_diffrn_orient_matrix_UB_31      0.0244867000
_diffrn_orient_matrix_UB_32      -0.0129793000
_diffrn_orient_matrix_UB_33      -0.0543782000
_diffrn_radiation_monochromator  mirror
_diffrn_radiation_probe          x-ray
_diffrn_radiation_type           'Cu K\a'
_diffrn_radiation_wavelength     1.54184
_diffrn_source                   'micro-focus sealed X-ray tube'
_diffrn_source_type              'PhotonJet (Cu) X-ray Source'
_reflns_Friedel_coverage         0.564
_reflns_Friedel_fraction_full    0.626
_reflns_Friedel_fraction_max     0.556
_reflns_number_gt                15710
_reflns_number_total             18230
_reflns_special_details          
;
 Reflections were merged by SHELXL according to the crystal
 class for the calculation of statistics and refinement.
 
 _reflns_Friedel_fraction is defined as the number of unique
 Friedel pairs measured divided by the number that would be
 possible theoretically, ignoring centric projections and
 systematic absences.
;
_reflns_threshold_expression     'I > 2\s(I)'
_computing_cell_refinement       'CrysAlisPro 1.171.41.110a (Rigaku OD, 2021)'
_computing_data_collection       'CrysAlisPro 1.171.41.110a (Rigaku OD, 2021)'
_computing_data_reduction        'CrysAlisPro 1.171.41.110a (Rigaku OD, 2021)'
_computing_molecular_graphics    'Olex2 1.5 (Dolomanov et al., 2009)'
_computing_publication_material  'Olex2 1.5 (Dolomanov et al., 2009)'
_computing_structure_refinement  'SHELXL 2018/3 (Sheldrick, 2015)'
_computing_structure_solution    'SHELXT  (Sheldrick, 2015)'
_refine_diff_density_max         1.410
_refine_diff_density_min         -1.820
_refine_diff_density_rms         0.096
_refine_ls_abs_structure_details 
;
 Flack x determined using 4881 quotients [(I+)-(I-)]/[(I+)+(I-)]
 (Parsons, Flack and Wagner, Acta Cryst. B69 (2013) 249-259).
;
_refine_ls_abs_structure_Flack   -0.005(4)
_refine_ls_extinction_coef       .
_refine_ls_extinction_method     none
_refine_ls_goodness_of_fit_ref   1.071
_refine_ls_hydrogen_treatment    constr
_refine_ls_matrix_type           full
_refine_ls_number_parameters     1832
_refine_ls_number_reflns         18230
_refine_ls_number_restraints     2483
_refine_ls_R_factor_all          0.0679
_refine_ls_R_factor_gt           0.0580
_refine_ls_restrained_S_all      1.047
_refine_ls_shift/su_max          0.001
_refine_ls_shift/su_mean         0.000
_refine_ls_structure_factor_coef Fsqd
_refine_ls_weighting_details     
'w=1/[\s^2^(Fo^2^)+(0.0919P)^2^+15.4408P] where P=(Fo^2^+2Fc^2^)/3'
_refine_ls_weighting_scheme      calc
_refine_ls_wR_factor_gt          0.1506
_refine_ls_wR_factor_ref         0.1588
_refine_special_details          ?
_olex2_refinement_description    
;
1. Fixed Uiso
 At 1.2 times of:
  All C(H) groups, All C(H,H) groups, All N(H) groups
 At 1.5 times of:
  All C(H,H,H) groups, All O(H,H) groups
2. Restrained distances
 F41-F40
 2.15 with sigma of 0.04
 F39-F40
 2.15 with sigma of 0.04
 F37-F38
 2.2 with sigma of 0.04
 F13A-F12A
 2.15 with sigma of 0.04
 F14A-F12A
 2.15 with sigma of 0.04
 F39-F41
 2.15 with sigma of 0.04
 F14A-F13A
 2.15 with sigma of 0.04
 O4A-C42A \\sim O4A-C118
 with sigma of 0.02
 F13A-F14A \\sim F39-F40
 with sigma of 0.04
 F9A-C43A \\sim F35-C115
 with sigma of 0.02
 F14A-F12A \\sim F40-F41
 with sigma of 0.04
 F14A-C45A \\sim F40-C117
 with sigma of 0.02
 F14A-C44A \\sim F40-C116
 with sigma of 0.04
 F10A-C45A \\sim F38-C117
 with sigma of 0.04
 F39-C117 \\sim F40-C117 \\sim F41-C117
 with sigma of 0.01
 F15-C57 \\sim F47-C57
 with sigma of 0.02
 F8A-C43A \\sim F36-C115
 with sigma of 0.02
 F11A-C44A \\sim F37-C116
 with sigma of 0.02
 F10A-C44A \\sim F38-C116
 with sigma of 0.02
 F13A-C44A \\sim F39-C116
 with sigma of 0.04
 F13A-C45A \\sim F39-C117
 with sigma of 0.02
 C51A-C43A \\sim C51A-C115
 with sigma of 0.04
 C42A-C51A \\sim C118-C51A
 with sigma of 0.02
 C42A-C43A \\sim C118-C115
 with sigma of 0.02
 C43A-C44A \\sim C115-C116
 with sigma of 0.02
 C57A-F15A \\sim C57A-F42
 with sigma of 0.02
 F17-C57 \\sim F46-C57
 with sigma of 0.02
 F16-C57 \\sim F45-C57
 with sigma of 0.02
 F10A-C43A \\sim F38-C115
 with sigma of 0.04
 F12A-C45A \\sim F41-C117
 with sigma of 0.02
 C44A-C45A \\sim C116-C117
 with sigma of 0.02
 F13A-F12A \\sim F39-F41
 with sigma of 0.04
 C42A-C44A \\sim C118-C116
 with sigma of 0.04
 O4A-C43A \\sim O4A-C115
 with sigma of 0.04
 F9A-F8A \\sim F35-F36
 with sigma of 0.04
 C43A-C45A \\sim C115-C117
 with sigma of 0.04
 F9A-C42A \\sim F35-C118
 with sigma of 0.04
 F9A-C44A \\sim F35-C116
 with sigma of 0.04
 F12A-C44A \\sim F41-C116
 with sigma of 0.04
 F8A-C42A \\sim F36-C118
 with sigma of 0.04
 F8A-C44A \\sim F36-C116
 with sigma of 0.04
 F16A-C57A \\sim F43-C57A
 with sigma of 0.02
 C57A-F17A \\sim C57A-F44
 with sigma of 0.02
 F11A-F10A \\sim F37-F38
 with sigma of 0.04
 F11A-C43A \\sim F37-C115
 with sigma of 0.04
 F11A-C45A \\sim F37-C117
 with sigma of 0.04
 C51A-C46A \\sim C127-C128
 with sigma of 0.02
 C51A-C50A \\sim C127-C126
 with sigma of 0.02
 C51A-C118 \\sim C127-C118
 with sigma of 0.02
 C47A-C54A \\sim C125-C123
 with sigma of 0.04
 C46A-C47A \\sim C128-C125
 with sigma of 0.02
 C50A-C54A \\sim C126-C123
 with sigma of 0.04
 C47A-C52A \\sim C125-C124
 with sigma of 0.02
 C47A-C53A \\sim C125-C121
 with sigma of 0.02
 C47A-C48A \\sim C125-C120
 with sigma of 0.02
 C50A-C53A \\sim C126-C121
 with sigma of 0.02
 C47A-C49A \\sim C125-C119
 with sigma of 0.04
 C50A-C49A \\sim C126-C119
 with sigma of 0.02
 C52A-C53A \\sim C124-C121
 with sigma of 0.04
 C50A-C48A \\sim C126-C120
 with sigma of 0.04
 C54A-C53A \\sim C123-C121
 with sigma of 0.02
 C53A-C48A \\sim C121-C120
 with sigma of 0.04
 C55A-C53A \\sim C122-C121
 with sigma of 0.02
 O5A-C46A \\sim O5A-C128
 with sigma of 0.02
 C47A-C50A \\sim C125-C126
 with sigma of 0.04
 C47A-C55A \\sim C125-C122
 with sigma of 0.04
 C48A-C49A \\sim C120-C119
 with sigma of 0.02
 C52A-C48A \\sim C124-C120
 with sigma of 0.04
 O5A-C51A \\sim O5A-C127
 with sigma of 0.04
 C50A-C55A \\sim C126-C122
 with sigma of 0.04
 O5A-C47A \\sim O5A-C125
 with sigma of 0.04
 C50A-C118 \\sim C126-C118
 with sigma of 0.04
 C42A-C46A \\sim C42A-C128
 with sigma of 0.04
 C42A-C50A \\sim C42A-C126
 with sigma of 0.04
 C54A-C55A \\sim C123-C122
 with sigma of 0.04
 C51A-C47A \\sim C127-C125
 with sigma of 0.04
 C51A-C53A \\sim C127-C121
 with sigma of 0.04
 C51A-C49A \\sim C127-C119
 with sigma of 0.04
 C53A-C49A \\sim C121-C119
 with sigma of 0.04
 C46A-C52A \\sim C128-C124
 with sigma of 0.04
 C46A-C50A \\sim C128-C126
 with sigma of 0.04
 C46A-C53A \\sim C128-C121
 with sigma of 0.04
 C46A-C48A \\sim C128-C120
 with sigma of 0.04
 C42A-C51A \\sim C42A-C127
 with sigma of 0.02
 C46A-C118 \\sim C128-C118
 with sigma of 0.04
 F14A-C45A \\sim F13A-C45A \\sim F12A-C45A
 with sigma of 0.01
3. Rigid bond restraints
 All non-hydrogen atoms
 with sigma for 1-2 distances of 0.005 and sigma for 1-3 distances of 0.005
4. Uiso/Uaniso restraints and constraints
All non-hydrogen atoms have similar U: within 2A with sigma of 0.01 and sigma
for terminal atoms of 0.02 within 2A
Uanis(F13A) \\sim Ueq, Uanis(F40) \\sim Ueq: with sigma of 0.004 and sigma for
terminal atoms of 0.008
5. Others
 Sof(F35)=Sof(F36)=Sof(F37)=Sof(F38)=Sof(F39)=Sof(F40)=Sof(C115)=Sof(F41)=
 Sof(C116)=Sof(C117)=Sof(C118)=1-FVAR(1)
 Sof(F9A)=Sof(F8A)=Sof(F11A)=Sof(F10A)=Sof(F13A)=Sof(C42A)=Sof(F14A)=Sof(C43A)=
 Sof(F12A)=Sof(C44A)=Sof(C45A)=FVAR(1)
 Sof(F42)=Sof(F43)=Sof(F44)=1-FVAR(2)
 Sof(F16A)=Sof(F17A)=Sof(F15A)=FVAR(2)
 Sof(F45)=Sof(F46)=Sof(F47)=1-FVAR(3)
 Sof(F17)=Sof(F15)=Sof(F16)=FVAR(3)
 Sof(C119)=Sof(H11B)=Sof(H11C)=Sof(C120)=Sof(H12A)=Sof(H12B)=Sof(C121)=
 Sof(C122)=Sof(H12C)=Sof(H12D)=Sof(H12E)=Sof(C123)=Sof(H12F)=Sof(H12G)=
 Sof(H12H)=Sof(C124)=Sof(H12I)=Sof(H12J)=Sof(H12K)=Sof(C125)=Sof(C126)=
 Sof(H126)=Sof(C127)=Sof(C128)=1-FVAR(4)
 Sof(C51A)=Sof(C46A)=Sof(C47A)=Sof(C52A)=Sof(H52A)=Sof(H52B)=Sof(H52C)=
 Sof(C50A)=Sof(H50A)=Sof(C54A)=Sof(H54A)=Sof(H54B)=Sof(H54C)=Sof(C55A)=
 Sof(H55A)=Sof(H55B)=Sof(H55C)=Sof(C53A)=Sof(C48A)=Sof(H48A)=Sof(H48B)=
 Sof(C49A)=Sof(H49A)=Sof(H49B)=FVAR(4)
6.a Riding coordinates:
 OWA(HWAA,HWAB)
6.b Free rotating group:
 OW(HWA,HWB)
6.c Ternary CH refined with riding coordinates:
 C36A(H36A), C50(H50), C36(H36), C50A(H50A), C126(H126)
6.d Secondary CH2 refined with riding coordinates:
 C16(H16C,H16D), C35A(H35A,H35B), C22(H22A,H22B), C34A(H34A,H34B), C34(H34C,
 H34D), C48(H48C,H48D), C35(H35C,H35D), C16A(H16A,H16B), C49(H49C,H49D),
 C48A(H48A,H48B), C49A(H49A,H49B), C119(H11B,H11C), C120(H12A,H12B), C58(H58A,
 H58B)
6.e Aromatic/amide H refined with riding coordinates:
 N4(H4), C11(H11), N4A(H4A), C13A(H13A), C27A(H27A), C24(H24), C20(H20),
 C7A(H7A), C1(H1), C10A(H10A), C6(H6), C8A(H8A), C21(H21), C21A(H21A), C18(H18),
  C14A(H14A), C14(H14), C3A(H3A), C26A(H26A), C10(H10), C7(H7), C25(H25),
 C8(H8), C5A(H5A), C3(H3), C19A(H19A), C13(H13), C2(H2), C18A(H18A), C11A(H11A),
  C5(H5), C2A(H2A), C24A(H24A), C25A(H25A), C19(H19), C26(H26), C1A(H1A),
 C20A(H20A), C27(H27), C6A(H6A)
6.f Idealised Me refined as rotating group:
 C54(H54D,H54E,H54F), C55(H55D,H55E,H55F), C40A(H40A,H40B,H40C), C41(H41D,H41E,
 H41F), C52(H52D,H52E,H52F), C40(H40D,H40E,H40F), C41A(H41A,H41B,H41C),
 C39A(H39A,H39B,H39C), C39(H39D,H39E,H39F), C52A(H52A,H52B,H52C), C54A(H54A,
 H54B,H54C), C55A(H55A,H55B,H55C), C122(H12C,H12D,H12E), C123(H12F,H12G,H12H),
 C124(H12I,H12J,H12K)
;
_atom_sites_solution_hydrogens   mixed
_atom_sites_solution_primary     dual
_atom_sites_solution_secondary   ?
loop_
_atom_site_label
_atom_site_type_symbol
_atom_site_fract_x
_atom_site_fract_y
_atom_site_fract_z
_atom_site_U_iso_or_equiv
_atom_site_adp_type
_atom_site_occupancy
_atom_site_site_symmetry_order
_atom_site_calc_flag
_atom_site_refinement_flags_posn
_atom_site_refinement_flags_adp
_atom_site_refinement_flags_occupancy
_atom_site_disorder_assembly
_atom_site_disorder_group
La1 La 0.24759(2) 0.85774(3) -0.04091(2) 0.04140(15) Uani 1 1 d . U . . .
La2 La 0.24806(2) 0.62853(3) 0.44878(2) 0.04705(17) Uani 1 1 d . U . . .
F1A F 0.2313(2) 0.4691(4) 0.6212(3) 0.0564(15) Uani 1 1 d . U . . .
F2A F 0.1637(2) 0.4214(3) 0.5727(3) 0.0595(14) Uani 1 1 d . U . . .
F2 F 0.1748(2) 1.0677(4) 0.0953(3) 0.0620(15) Uani 1 1 d . U . . .
N3A N 0.2757(3) 0.6961(6) 0.5693(4) 0.0555(16) Uani 1 1 d . U . . .
F1 F 0.2439(2) 1.0223(4) 0.1327(3) 0.0613(15) Uani 1 1 d . U . . .
O1A O 0.1750(3) 0.6816(4) 0.4662(4) 0.0534(14) Uani 1 1 d . U . . .
O3 O 0.1717(2) 0.9180(4) -0.1061(3) 0.0519(14) Uani 1 1 d . U . . .
F4A F 0.1204(3) 0.5452(5) 0.5835(4) 0.088(2) Uani 1 1 d . U . . .
F3A F 0.1899(3) 0.5800(4) 0.6435(4) 0.081(2) Uani 1 1 d . U . . .
O6 O 0.2709(3) 0.9401(5) -0.1102(4) 0.0612(17) Uani 1 1 d . U . . .
F3 F 0.2152(3) 0.9179(4) 0.1756(4) 0.084(2) Uani 1 1 d . U . . .
O2 O 0.2260(2) 0.9380(4) 0.0333(3) 0.0477(14) Uani 1 1 d . U . . .
OWA O 0.2903(3) 0.4279(5) 0.5152(5) 0.074(3) Uani 1 1 d . . . . .
HWAA H 0.297476 0.437709 0.478580 0.112 Uiso 1 1 d R U . . .
HWAB H 0.260186 0.436749 0.504580 0.112 Uiso 1 1 d R U . . .
O5A O 0.3204(3) 0.5794(5) 0.5316(4) 0.0577(15) Uani 1 1 d D U . . .
O4A O 0.3198(3) 0.6832(4) 0.4352(4) 0.0553(15) Uani 1 1 d D U . . .
F10 F 0.4350(3) 0.8186(5) -0.0859(4) 0.093(3) Uani 1 1 d . U . . .
F17 F 0.3622(4) 0.9445(9) -0.1632(8) 0.094(4) Uani 0.779(17) 1 d D U P A 1
F9 F 0.3618(3) 0.6907(5) -0.0673(6) 0.110(3) Uani 1 1 d . U . . .
F8 F 0.4285(4) 0.7219(5) 0.0027(6) 0.112(3) Uani 1 1 d . U . . .
F6A F 0.1193(3) 0.4532(5) 0.6690(4) 0.104(3) Uani 1 1 d . U . . .
O2A O 0.2224(2) 0.5479(4) 0.5189(3) 0.0510(14) Uani 1 1 d . U . . .
N4 N 0.1918(3) 0.6983(5) -0.0380(4) 0.0480(16) Uani 1 1 d . U . . .
H4 H 0.181554 0.657103 -0.044401 0.058 Uiso 1 1 calc R U . . .
N2 N 0.2363(3) 0.7171(5) -0.0455(4) 0.0471(13) Uani 1 1 d . U . . .
F5A F 0.1913(3) 0.4593(6) 0.7227(4) 0.103(3) Uani 1 1 d . U . . .
O5 O 0.3221(2) 0.9086(4) 0.0395(4) 0.0559(15) Uani 1 1 d . U . . .
F9A F 0.3632(4) 0.7164(7) 0.3509(5) 0.068(2) Uani 0.678(7) 1 d D U P B 1
O3A O 0.1756(3) 0.5667(4) 0.3769(3) 0.0583(16) Uani 1 1 d . U . . .
F6 F 0.1723(4) 0.9559(5) 0.2601(4) 0.102(3) Uani 1 1 d . U . . .
O1 O 0.1754(2) 0.8055(4) -0.0222(4) 0.0498(14) Uani 1 1 d . U . . .
F4 F 0.1416(3) 0.9360(6) 0.1209(4) 0.112(3) Uani 1 1 d . U . . .
F7A F 0.1452(4) 0.5402(5) 0.7252(4) 0.101(3) Uani 1 1 d . U . . .
O6A O 0.2743(3) 0.5467(5) 0.3814(4) 0.0705(18) Uani 1 1 d . U . . .
C16 C 0.2399(4) 0.6902(6) -0.1106(5) 0.0496(18) Uani 1 1 d . U . . .
H16C H 0.225779 0.645206 -0.117648 0.060 Uiso 1 1 calc R U . . .
H16D H 0.273858 0.685562 -0.106454 0.060 Uiso 1 1 calc R U . . .
O4 O 0.3177(2) 0.8008(4) -0.0544(4) 0.0550(15) Uani 1 1 d . U . . .
F15 F 0.2968(5) 0.8924(6) -0.2098(6) 0.090(3) Uani 0.779(17) 1 d D U P A 1
N2A N 0.2385(3) 0.7686(5) 0.4469(4) 0.0531(14) Uani 1 1 d . U . . .
C23 C 0.2774(4) 0.7223(7) 0.0796(5) 0.0548(19) Uani 1 1 d . U . . .
F8A F 0.4285(4) 0.6638(6) 0.4047(6) 0.061(2) Uani 0.678(7) 1 d D U P B 1
C4 C -0.0312(4) 0.6985(7) 0.1706(5) 0.057(2) Uani 1 1 d . U . . .
C12 C 0.1259(3) 0.7240(6) 0.0044(5) 0.0472(18) Uani 1 1 d . U . . .
C17 C 0.2161(4) 0.7318(6) -0.1725(5) 0.0482(18) Uani 1 1 d . U . . .
N1A N 0.2156(3) 0.6902(6) 0.3280(4) 0.0563(17) Uani 1 1 d . U . . .
O7A O 0.3142(5) 0.4519(7) 0.3986(6) 0.102(3) Uani 1 1 d . U . . .
N3 N 0.2765(3) 0.7877(6) 0.0781(4) 0.0518(15) Uani 1 1 d . U . . .
C11 C 0.1169(4) 0.6583(6) 0.0171(5) 0.055(2) Uani 1 1 d . U . . .
H11 H 0.133812 0.623380 0.004241 0.065 Uiso 1 1 calc R U . . .
C28 C 0.1909(4) 0.9732(6) 0.0326(5) 0.0501(19) Uani 1 1 d . U . . .
N4A N 0.1948(3) 0.7872(6) 0.4560(4) 0.0537(17) Uani 1 1 d . U . . .
H4A H 0.185210 0.828752 0.450689 0.064 Uiso 1 1 calc R U . . .
N1 N 0.2125(3) 0.7966(5) -0.1636(4) 0.0497(15) Uani 1 1 d . U . . .
C13A C 0.1050(4) 0.7144(7) 0.5220(5) 0.055(2) Uani 1 1 d . U . . .
H13A H 0.110381 0.668966 0.514344 0.066 Uiso 1 1 calc R U . . .
F5 F 0.2120(4) 1.0401(5) 0.2443(4) 0.103(3) Uani 1 1 d . U . . .
F11A F 0.3808(4) 0.8049(6) 0.4582(6) 0.075(3) Uani 0.678(7) 1 d D U P B 1
F11 F 0.3688(4) 0.7849(7) -0.1551(5) 0.122(4) Uani 1 1 d . U . . .
F16A F 0.2949(9) 0.5096(13) 0.2521(9) 0.107(5) Uani 0.537(14) 1 d D U P C 1
C27A C 0.2813(4) 0.6641(7) 0.6285(5) 0.057(2) Uani 1 1 d . U . . .
H27A H 0.277187 0.617280 0.627803 0.068 Uiso 1 1 calc R U . . .
F7 F 0.1397(4) 1.0394(6) 0.1980(4) 0.122(4) Uani 1 1 d . U . . .
O7 O 0.3105(5) 1.0343(6) -0.1085(6) 0.098(3) Uani 1 1 d . U . . .
C9 C 0.0576(4) 0.6936(7) 0.0681(5) 0.057(2) Uani 1 1 d . U . . .
C15 C 0.1660(3) 0.7472(6) -0.0204(5) 0.0454(17) Uani 1 1 d . U . . .
C24 C 0.2828(4) 0.6865(8) 0.1392(6) 0.066(2) Uani 1 1 d . U . . .
H24 H 0.279920 0.639485 0.137488 0.080 Uiso 1 1 calc R U . . .
C35A C 0.1125(4) 0.3987(7) 0.4011(5) 0.060(2) Uani 1 1 d . U . . .
H35A H 0.087197 0.364989 0.394087 0.072 Uiso 1 1 calc R U . . .
H35B H 0.143412 0.378143 0.425263 0.072 Uiso 1 1 calc R U . . .
OW O 0.2958(4) 1.0589(5) 0.0151(5) 0.076(3) Uani 1 1 d G . . . .
HWA H 0.299391 1.045614 -0.023052 0.113 Uiso 1 1 d G U . . .
HWB H 0.295816 1.022488 0.037899 0.113 Uiso 1 1 d G U . . .
C54 C 0.4356(4) 0.9665(9) 0.0216(6) 0.078(3) Uani 1 1 d . U . . .
H54D H 0.403041 0.959523 -0.008196 0.117 Uiso 1 1 calc R U . . .
H54E H 0.457762 0.953894 -0.002768 0.117 Uiso 1 1 calc R U . . .
H54F H 0.440084 1.013499 0.034455 0.117 Uiso 1 1 calc R U . . .
C20 C 0.1821(4) 0.8122(7) -0.2840(5) 0.062(2) Uani 1 1 d . U . . .
H20 H 0.171214 0.840888 -0.322307 0.074 Uiso 1 1 calc R U . . .
C29 C 0.1974(4) 1.0091(6) 0.1016(5) 0.0542(17) Uani 1 1 d . U . . .
C7A C 0.0011(4) 0.7791(7) 0.6220(5) 0.060(2) Uani 1 1 d . U . . .
H7A H -0.001741 0.734640 0.605739 0.072 Uiso 1 1 calc R U . . .
C1 C -0.0848(4) 0.6767(7) 0.2573(6) 0.064(2) Uani 1 1 d . U . . .
H1 H -0.103328 0.669209 0.286615 0.077 Uiso 1 1 calc R U . . .
F10A F 0.4472(4) 0.7533(7) 0.5080(6) 0.085(3) Uani 0.678(7) 1 d D U P B 1
C37 C 0.1500(4) 0.9823(6) -0.0208(5) 0.055(2) Uani 1 1 d . U . . .
C36A C 0.1029(4) 0.4592(6) 0.4401(5) 0.0566(19) Uani 1 1 d . U . . .
H36A H 0.092064 0.448910 0.480244 0.068 Uiso 1 1 calc R U . . .
C53 C 0.4448(4) 0.9237(8) 0.0863(6) 0.073(2) Uani 1 1 d . U . . .
C22 C 0.2736(4) 0.6868(7) 0.0122(5) 0.055(2) Uani 1 1 d . U . . .
H22A H 0.304424 0.689478 0.003366 0.066 Uiso 1 1 calc R U . . .
H22B H 0.266235 0.639268 0.016004 0.066 Uiso 1 1 calc R U . . .
C23A C 0.2790(4) 0.7627(7) 0.5701(5) 0.057(2) Uani 1 1 d . U . . .
C30 C 0.1823(5) 0.9656(7) 0.1523(6) 0.0668(19) Uani 1 1 d . U . . .
C10A C 0.0883(4) 0.8455(7) 0.5432(6) 0.064(2) Uani 1 1 d . U . . .
H10A H 0.082833 0.890984 0.550328 0.077 Uiso 1 1 calc R U . . .
C33 C 0.0943(4) 0.9724(7) -0.1308(6) 0.064(2) Uani 1 1 d . U . . .
C56A C 0.3014(6) 0.5053(8) 0.3713(7) 0.074(2) Uani 1 1 d . U . . .
C46 C 0.3648(4) 0.8943(7) 0.0561(5) 0.060(2) Uani 1 1 d . U . . .
C6 C -0.0881(5) 0.7341(8) 0.2242(7) 0.069(3) Uani 1 1 d . U . . .
H6 H -0.109292 0.767208 0.229965 0.082 Uiso 1 1 calc R U . . .
F13 F 0.4041(5) 0.6640(8) -0.1601(9) 0.180(5) Uani 1 1 d . U . . .
C8A C 0.0310(4) 0.8178(7) 0.6034(6) 0.060(2) Uani 1 1 d . U . . .
H8A H 0.031730 0.863412 0.615400 0.072 Uiso 1 1 calc R U . . .
C21 C 0.1950(4) 0.8369(6) -0.2185(5) 0.055(2) Uani 1 1 d . U . . .
H21 H 0.191623 0.883046 -0.211615 0.066 Uiso 1 1 calc R U . . .
C21A C 0.1980(4) 0.6521(7) 0.2719(5) 0.060(2) Uani 1 1 d . U . . .
H21A H 0.198316 0.605159 0.276555 0.072 Uiso 1 1 calc R U . . .
F12 F 0.4718(4) 0.6981(9) -0.0905(9) 0.183(5) Uani 1 1 d . U . . .
C18 C 0.2018(4) 0.7033(7) -0.2376(5) 0.054(2) Uani 1 1 d . U . . .
H18 H 0.203488 0.656725 -0.243514 0.065 Uiso 1 1 calc R U . . .
F13A F 0.4744(4) 0.7778(7) 0.3941(8) 0.097(3) Uani 0.678(7) 1 d D U P B 1
F14 F 0.4460(5) 0.7393(9) -0.1830(8) 0.174(4) Uani 1 1 d . U . . .
C14A C 0.0718(4) 0.7318(7) 0.5543(5) 0.057(2) Uani 1 1 d . U . . .
H14A H 0.054926 0.697708 0.568491 0.068 Uiso 1 1 calc R U . . .
C51 C 0.3869(3) 0.8441(8) 0.0274(6) 0.065(2) Uani 1 1 d . U . . .
C14 C 0.0655(4) 0.7597(7) 0.0524(5) 0.058(2) Uani 1 1 d . U . . .
H14 H 0.047228 0.794185 0.062950 0.070 Uiso 1 1 calc R U . . .
C33A C 0.1013(4) 0.5042(6) 0.3381(5) 0.0602(19) Uani 1 1 d . U . . .
C3A C -0.0235(4) 0.8568(8) 0.7004(6) 0.070(2) Uani 1 1 d . U . . .
H3A H -0.001627 0.889227 0.695342 0.085 Uiso 1 1 calc R U . . .
C26A C 0.2928(4) 0.6970(8) 0.6902(6) 0.068(3) Uani 1 1 d . U . . .
H26A H 0.299425 0.672847 0.731722 0.082 Uiso 1 1 calc R U . . .
C37A C 0.1482(4) 0.5020(6) 0.4556(5) 0.0509(19) Uani 1 1 d . U . . .
C12A C 0.1302(4) 0.7636(7) 0.5010(5) 0.0532(19) Uani 1 1 d . U . . .
C10 C 0.0829(4) 0.6438(7) 0.0488(5) 0.057(2) Uani 1 1 d . U . . .
H10 H 0.077042 0.598767 0.057237 0.068 Uiso 1 1 calc R U . . .
F16 F 0.3058(5) 0.9911(7) -0.2386(5) 0.088(3) Uani 0.779(17) 1 d D U P A 1
C7 C -0.0011(4) 0.7142(7) 0.1274(5) 0.060(2) Uani 1 1 d . U . . .
H7 H -0.001399 0.759217 0.113556 0.072 Uiso 1 1 calc R U . . .
C56 C 0.2968(5) 0.9784(7) -0.1288(6) 0.066(2) Uani 1 1 d . U . . .
C42A C 0.3640(5) 0.6641(9) 0.4538(8) 0.054(2) Uani 0.678(7) 1 d D U P B 1
C25 C 0.2924(5) 0.7191(8) 0.2008(6) 0.072(3) Uani 1 1 d . U . . .
H25 H 0.298402 0.695493 0.242554 0.086 Uiso 1 1 calc R U . . .
C32 C 0.1434(4) 0.9526(6) -0.0869(5) 0.0528(19) Uani 1 1 d . U . . .
C47 C 0.4024(4) 0.9239(9) 0.1147(6) 0.075(2) Uani 1 1 d . U . . .
C30A C 0.1634(4) 0.5241(6) 0.6230(5) 0.0560(18) Uani 1 1 d . U . . .
C57A C 0.3256(6) 0.5225(8) 0.3174(7) 0.085(3) Uani 1 1 d D U . . .
C8 C 0.0250(4) 0.6751(7) 0.1065(5) 0.058(2) Uani 1 1 d . U . . .
H8 H 0.023418 0.629301 0.116617 0.070 Uiso 1 1 calc R U . . .
C15A C 0.1684(4) 0.7407(7) 0.4727(5) 0.0502(18) Uani 1 1 d . U . . .
C50 C 0.4396(4) 0.8478(9) 0.0703(7) 0.080(2) Uani 1 1 d . U . . .
H50 H 0.462257 0.829253 0.047921 0.096 Uiso 1 1 calc R U . . .
C36 C 0.1037(4) 1.0185(7) -0.0280(6) 0.066(2) Uani 1 1 d . U . . .
H36 H 0.106114 1.054354 0.006484 0.079 Uiso 1 1 calc R U . . .
C5A C -0.0609(4) 0.7512(7) 0.6740(6) 0.060(2) Uani 1 1 d . U . . .
H5A H -0.065264 0.710312 0.649934 0.072 Uiso 1 1 calc R U . . .
C34A C 0.1125(4) 0.4301(6) 0.3318(5) 0.061(2) Uani 1 1 d . U . . .
H34A H 0.143779 0.424733 0.324996 0.073 Uiso 1 1 calc R U . . .
H34B H 0.088043 0.409231 0.293024 0.073 Uiso 1 1 calc R U . . .
C43 C 0.3891(4) 0.7467(8) -0.0478(9) 0.082(2) Uani 1 1 d . U . . .
C3 C -0.0283(5) 0.6401(8) 0.2055(7) 0.073(3) Uani 1 1 d . U . . .
H3 H -0.007620 0.606283 0.199651 0.088 Uiso 1 1 calc R U . . .
C55 C 0.4923(4) 0.9430(10) 0.1374(7) 0.088(4) Uani 1 1 d . U . . .
H55D H 0.491265 0.989489 0.150812 0.132 Uiso 1 1 calc R U . . .
H55E H 0.517395 0.937234 0.116440 0.132 Uiso 1 1 calc R U . . .
H55F H 0.498868 0.914575 0.177936 0.132 Uiso 1 1 calc R U . . .
F14A F 0.4108(5) 0.8285(8) 0.3478(8) 0.104(4) Uani 0.678(7) 1 d D U P B 1
C32A C 0.1466(4) 0.5308(6) 0.3907(5) 0.055(2) Uani 1 1 d . U . . .
C19A C 0.1788(5) 0.7479(9) 0.1993(6) 0.073(3) Uani 1 1 d . U . . .
H19A H 0.166189 0.767798 0.155563 0.088 Uiso 1 1 calc R U . . .
C44 C 0.4071(5) 0.7665(9) -0.1034(9) 0.091(2) Uani 1 1 d . U . . .
C34 C 0.0610(4) 0.9292(8) -0.0993(6) 0.070(2) Uani 1 1 d . U . . .
H34C H 0.027751 0.929512 -0.129354 0.084 Uiso 1 1 calc R U . . .
H34D H 0.072244 0.882682 -0.091087 0.084 Uiso 1 1 calc R U . . .
C51A C 0.3883(5) 0.6194(11) 0.5037(7) 0.054(2) Uani 0.648(12) 1 d D U P B 1
C13 C 0.0992(4) 0.7753(7) 0.0219(5) 0.053(2) Uani 1 1 d . U . . .
H13 H 0.104497 0.820282 0.012637 0.064 Uiso 1 1 calc R U . . .
C2 C -0.0548(4) 0.6289(8) 0.2493(7) 0.075(3) Uani 1 1 d . U . . .
H2 H -0.052002 0.588091 0.273404 0.090 Uiso 1 1 calc R U . . .
C18A C 0.1974(4) 0.7865(8) 0.2575(6) 0.066(2) Uani 1 1 d . U . . .
H18A H 0.197552 0.833529 0.253871 0.079 Uiso 1 1 calc R U . . .
C29A C 0.1863(4) 0.4819(6) 0.5808(5) 0.0487(17) Uani 1 1 d . U . . .
C42 C 0.3629(4) 0.8007(7) -0.0229(7) 0.067(2) Uani 1 1 d . U . . .
C11A C 0.1207(4) 0.8288(7) 0.5105(6) 0.063(2) Uani 1 1 d . U . . .
H11A H 0.136595 0.862827 0.494405 0.075 Uiso 1 1 calc R U . . .
C9A C 0.0631(4) 0.7964(7) 0.5661(5) 0.058(2) Uani 1 1 d . U . . .
C31A C 0.1566(5) 0.4946(7) 0.6872(6) 0.064(2) Uani 1 1 d . U . . .
C40A C 0.0574(5) 0.5702(7) 0.4075(6) 0.069(3) Uani 1 1 d . U . . .
H40A H 0.045492 0.564967 0.446453 0.103 Uiso 1 1 calc R U . . .
H40B H 0.033428 0.592363 0.370071 0.103 Uiso 1 1 calc R U . . .
H40C H 0.086384 0.596948 0.421292 0.103 Uiso 1 1 calc R U . . .
C5 C -0.0610(4) 0.7464(7) 0.1812(6) 0.064(2) Uani 1 1 d . U . . .
H5 H -0.063274 0.788210 0.159030 0.077 Uiso 1 1 calc R U . . .
C41 C 0.0844(5) 0.9628(8) -0.2072(6) 0.073(3) Uani 1 1 d . U . . .
H41D H 0.107354 0.988219 -0.222257 0.109 Uiso 1 1 calc R U . . .
H41E H 0.052289 0.978376 -0.231646 0.109 Uiso 1 1 calc R U . . .
H41F H 0.086999 0.915577 -0.216914 0.109 Uiso 1 1 calc R U . . .
C38 C 0.0895(4) 1.0430(7) -0.1027(6) 0.069(2) Uani 1 1 d . U . . .
C2A C -0.0506(4) 0.8696(8) 0.7434(7) 0.075(3) Uani 1 1 d . U . . .
H2A H -0.046683 0.910313 0.767845 0.090 Uiso 1 1 calc R U . . .
C24A C 0.2886(5) 0.7984(8) 0.6313(6) 0.067(2) Uani 1 1 d . U . . .
H24A H 0.291074 0.845403 0.631621 0.081 Uiso 1 1 calc R U . . .
C46A C 0.3638(5) 0.5822(10) 0.5417(9) 0.054(2) Uani 0.648(12) 1 d D U P B 1
C52 C 0.3901(5) 0.9880(10) 0.1418(8) 0.095(4) Uani 1 1 d . U . . .
H52D H 0.416323 1.001756 0.181731 0.143 Uiso 1 1 calc R U . . .
H52E H 0.361455 0.982021 0.154939 0.143 Uiso 1 1 calc R U . . .
H52F H 0.384457 1.022286 0.106365 0.143 Uiso 1 1 calc R U . . .
C25A C 0.2944(5) 0.7640(8) 0.6907(6) 0.075(3) Uani 1 1 d . U . . .
H25A H 0.299575 0.787397 0.732396 0.090 Uiso 1 1 calc R U . . .
C40 C 0.1241(5) 1.0910(8) -0.1167(7) 0.082(3) Uani 1 1 d . U . . .
H40D H 0.123284 1.133024 -0.093101 0.124 Uiso 1 1 calc R U . . .
H40E H 0.115534 1.099095 -0.165949 0.124 Uiso 1 1 calc R U . . .
H40F H 0.156119 1.072292 -0.100175 0.124 Uiso 1 1 calc R U . . .
C38A C 0.0685(4) 0.5005(7) 0.3834(6) 0.0618(19) Uani 1 1 d . U . . .
C31 C 0.1775(6) 0.9987(9) 0.2151(7) 0.082(2) Uani 1 1 d . U . . .
C19 C 0.1852(4) 0.7451(7) -0.2926(5) 0.063(2) Uani 1 1 d . U . . .
H19 H 0.175808 0.727155 -0.337469 0.076 Uiso 1 1 calc R U . . .
C48 C 0.4164(5) 0.8683(10) 0.1683(6) 0.098(3) Uani 1 1 d . U . . .
H48C H 0.436321 0.886015 0.212855 0.118 Uiso 1 1 calc R U . . .
H48D H 0.387860 0.847488 0.174506 0.118 Uiso 1 1 calc R U . . .
C43A C 0.3932(5) 0.7011(8) 0.4153(7) 0.053(2) Uani 0.678(7) 1 d D U P B 1
C17A C 0.2158(4) 0.7564(7) 0.3207(5) 0.056(2) Uani 1 1 d . U . . .
C41A C 0.0207(4) 0.4650(7) 0.3480(7) 0.072(3) Uani 1 1 d . U . . .
H41A H 0.026907 0.421197 0.331834 0.108 Uiso 1 1 calc R U . . .
H41B H 0.001971 0.491599 0.309194 0.108 Uiso 1 1 calc R U . . .
H41C H 0.003196 0.459609 0.380736 0.108 Uiso 1 1 calc R U . . .
F12A F 0.4574(4) 0.8647(6) 0.4440(8) 0.104(3) Uani 0.678(7) 1 d D U P B 1
C44A C 0.4143(6) 0.7665(9) 0.4456(10) 0.061(2) Uani 0.678(7) 1 d D U P B 1
C39A C 0.0866(5) 0.5435(7) 0.2721(6) 0.071(3) Uani 1 1 d . U . . .
H39A H 0.111924 0.541752 0.251158 0.106 Uiso 1 1 calc R U . . .
H39B H 0.080758 0.589763 0.281759 0.106 Uiso 1 1 calc R U . . .
H39C H 0.057623 0.524318 0.240740 0.106 Uiso 1 1 calc R U . . .
C28A C 0.1854(3) 0.5106(6) 0.5134(5) 0.0470(18) Uani 1 1 d . U . . .
C26 C 0.2929(4) 0.7874(8) 0.1993(5) 0.065(2) Uani 1 1 d . U . . .
H26 H 0.299307 0.811833 0.240575 0.078 Uiso 1 1 calc R U . . .
C35 C 0.0667(4) 0.9666(8) -0.0307(6) 0.073(3) Uani 1 1 d . U . . .
H35C H 0.036509 0.987330 -0.030918 0.088 Uiso 1 1 calc R U . . .
H35D H 0.077478 0.935975 0.008765 0.088 Uiso 1 1 calc R U . . .
C1A C -0.0822(4) 0.8248(8) 0.7506(6) 0.069(3) Uani 1 1 d . U . . .
H1A H -0.101434 0.834464 0.778526 0.083 Uiso 1 1 calc R U . . .
C4A C -0.0282(4) 0.7973(7) 0.6650(5) 0.055(2) Uani 1 1 d . U . . .
C20A C 0.1793(4) 0.6803(8) 0.2071(6) 0.068(3) Uani 1 1 d . U . . .
H20A H 0.166850 0.652525 0.168403 0.082 Uiso 1 1 calc R U . . .
C39 C 0.0405(5) 1.0714(8) -0.1281(8) 0.087(4) Uani 1 1 d . U . . .
H39D H 0.017427 1.036926 -0.127571 0.130 Uiso 1 1 calc R U . . .
H39E H 0.034338 1.087773 -0.174840 0.130 Uiso 1 1 calc R U . . .
H39F H 0.037796 1.108227 -0.098467 0.130 Uiso 1 1 calc R U . . .
C16A C 0.2417(4) 0.7970(7) 0.3815(5) 0.058(2) Uani 1 1 d . U . . .
H16A H 0.228476 0.842497 0.375832 0.070 Uiso 1 1 calc R U . . .
H16B H 0.275409 0.800054 0.384102 0.070 Uiso 1 1 calc R U . . .
C57 C 0.3164(5) 0.9530(7) -0.1844(6) 0.073(2) Uani 1 1 d D U . . .
F17A F 0.3439(8) 0.5779(9) 0.3191(8) 0.094(4) Uani 0.537(14) 1 d D U P C 1
C27 C 0.2844(4) 0.8204(7) 0.1387(5) 0.057(2) Uani 1 1 d . U . . .
H27 H 0.283886 0.867541 0.138658 0.069 Uiso 1 1 calc R U . . .
C47A C 0.4012(5) 0.5410(11) 0.5944(8) 0.058(2) Uani 0.648(12) 1 d D U P B 1
C49 C 0.4437(6) 0.8185(11) 0.1410(8) 0.104(3) Uani 1 1 d . U . . .
H49C H 0.429163 0.773824 0.136862 0.125 Uiso 1 1 calc R U . . .
H49D H 0.477127 0.815737 0.170302 0.125 Uiso 1 1 calc R U . . .
C52A C 0.3848(9) 0.5157(12) 0.6526(10) 0.066(5) Uani 0.648(12) 1 d D U P B 1
H52A H 0.377902 0.553521 0.677915 0.099 Uiso 0.648(12) 1 calc R U P B 1
H52B H 0.409708 0.488401 0.683385 0.099 Uiso 0.648(12) 1 calc R U P B 1
H52C H 0.356066 0.488953 0.634100 0.099 Uiso 0.648(12) 1 calc R U P B 1
C45A C 0.4400(5) 0.8111(7) 0.4079(8) 0.077(3) Uani 0.678(7) 1 d D U P B 1
C50A C 0.4402(6) 0.6000(12) 0.5349(8) 0.061(2) Uani 0.648(12) 1 d D U P B 1
H50A H 0.463609 0.631372 0.526010 0.073 Uiso 0.648(12) 1 calc R U P B 1
F15A F 0.3595(7) 0.4779(11) 0.3178(10) 0.108(5) Uani 0.537(14) 1 d D U P C 1
C45 C 0.4330(7) 0.7103(13) -0.1292(13) 0.133(4) Uani 1 1 d . U . . .
C6A C -0.0866(4) 0.7640(8) 0.7167(6) 0.067(2) Uani 1 1 d . U . . .
H6A H -0.107698 0.731335 0.723426 0.081 Uiso 1 1 calc R U . . .
C54A C 0.4362(8) 0.6554(13) 0.6441(9) 0.073(4) Uani 0.648(12) 1 d D U P B 1
H54A H 0.406565 0.675966 0.616279 0.109 Uiso 0.648(12) 1 calc R U P B 1
H54B H 0.462681 0.685440 0.647160 0.109 Uiso 0.648(12) 1 calc R U P B 1
H54C H 0.434530 0.646537 0.689991 0.109 Uiso 0.648(12) 1 calc R U P B 1
C55A C 0.4924(6) 0.5631(14) 0.6563(10) 0.076(5) Uani 0.648(12) 1 d D U P B 1
H55A H 0.492680 0.559151 0.703764 0.114 Uiso 0.648(12) 1 calc R U P B 1
H55B H 0.517710 0.593229 0.653979 0.114 Uiso 0.648(12) 1 calc R U P B 1
H55C H 0.497448 0.519246 0.639163 0.114 Uiso 0.648(12) 1 calc R U P B 1
C53A C 0.4436(6) 0.5912(12) 0.6116(8) 0.062(3) Uani 0.648(12) 1 d D U P B 1
C48A C 0.4153(6) 0.4874(11) 0.5516(8) 0.060(3) Uani 0.648(12) 1 d D U P B 1
H48A H 0.386963 0.466152 0.519508 0.072 Uiso 0.648(12) 1 calc R U P B 1
H48B H 0.435164 0.452749 0.581116 0.072 Uiso 0.648(12) 1 calc R U P B 1
C49A C 0.4436(6) 0.5264(12) 0.5126(9) 0.063(3) Uani 0.648(12) 1 d D U P B 1
H49A H 0.429263 0.521184 0.462581 0.075 Uiso 0.648(12) 1 calc R U P B 1
H49B H 0.476986 0.511312 0.526014 0.075 Uiso 0.648(12) 1 calc R U P B 1
F35 F 0.4193(8) 0.7782(12) 0.4805(12) 0.068(4) Uani 0.322(7) 1 d D U P B 2
F36 F 0.3538(7) 0.7912(11) 0.3942(11) 0.069(4) Uani 0.322(7) 1 d D U P B 2
F37 F 0.4487(8) 0.6830(13) 0.4152(12) 0.069(5) Uani 0.322(7) 1 d D U P B 2
F38 F 0.3802(7) 0.6849(12) 0.3328(10) 0.068(4) Uani 0.322(7) 1 d D U P B 2
F39 F 0.3968(7) 0.8075(13) 0.3021(13) 0.084(5) Uani 0.322(7) 1 d D U P B 2
F40 F 0.4588(10) 0.8180(14) 0.3855(14) 0.101(5) Uani 0.322(7) 1 d D U P B 2
C115 C 0.3859(8) 0.7450(13) 0.4292(13) 0.059(2) Uani 0.322(7) 1 d D U P B 2
F41 F 0.4550(8) 0.7444(12) 0.3063(12) 0.092(5) Uani 0.322(7) 1 d D U P B 2
C116 C 0.4122(9) 0.7219(13) 0.3811(13) 0.063(3) Uani 0.322(7) 1 d D U P B 2
C117 C 0.4322(7) 0.7739(11) 0.3435(11) 0.075(3) Uani 0.322(7) 1 d D U P B 2
C118 C 0.3643(7) 0.6875(17) 0.4582(17) 0.055(3) Uani 0.322(7) 1 d D U P B 2
F42 F 0.3124(12) 0.4822(15) 0.2665(13) 0.112(6) Uani 0.463(14) 1 d D U P C 2
F43 F 0.3018(9) 0.5822(11) 0.2828(10) 0.107(5) Uani 0.463(14) 1 d D U P C 2
F44 F 0.3683(7) 0.5373(17) 0.3387(13) 0.111(5) Uani 0.463(14) 1 d D U P C 2
F45 F 0.2832(13) 0.933(3) -0.2401(17) 0.092(6) Uani 0.221(17) 1 d D U P A 2
F46 F 0.3340(18) 1.0055(19) -0.209(2) 0.092(6) Uani 0.221(17) 1 d D U P A 2
F47 F 0.3564(15) 0.915(3) -0.155(3) 0.089(7) Uani 0.221(17) 1 d D U P A 2
C119 C 0.4530(11) 0.5735(17) 0.5303(16) 0.060(3) Uani 0.352(12) 1 d D U P B 2
H11B H 0.441376 0.566144 0.480373 0.072 Uiso 0.352(12) 1 calc R U P B 2
H11C H 0.487835 0.568468 0.546745 0.072 Uiso 0.352(12) 1 calc R U P B 2
C120 C 0.4291(11) 0.5247(16) 0.5678(16) 0.061(3) Uani 0.352(12) 1 d D U P B 2
H12A H 0.406717 0.494777 0.535030 0.073 Uiso 0.352(12) 1 calc R U P B 2
H12B H 0.453010 0.497619 0.601671 0.073 Uiso 0.352(12) 1 calc R U P B 2
C121 C 0.4373(9) 0.6322(17) 0.6235(12) 0.061(3) Uani 0.352(12) 1 d D U P B 2
C122 C 0.4872(9) 0.615(2) 0.6744(15) 0.074(6) Uani 0.352(12) 1 d D U P B 2
H12C H 0.501276 0.654678 0.699970 0.111 Uiso 0.352(12) 1 calc R U P B 2
H12D H 0.507652 0.598367 0.648829 0.111 Uiso 0.352(12) 1 calc R U P B 2
H12E H 0.483802 0.580489 0.706188 0.111 Uiso 0.352(12) 1 calc R U P B 2
C123 C 0.4182(13) 0.693(2) 0.6492(16) 0.076(6) Uani 0.352(12) 1 d D U P B 2
H12F H 0.419232 0.685592 0.696607 0.113 Uiso 0.352(12) 1 calc R U P B 2
H12G H 0.385359 0.700541 0.620814 0.113 Uiso 0.352(12) 1 calc R U P B 2
H12H H 0.437491 0.731579 0.646768 0.113 Uiso 0.352(12) 1 calc R U P B 2
C124 C 0.3867(15) 0.543(2) 0.6609(18) 0.068(6) Uani 0.352(12) 1 d D U P B 2
H12I H 0.361455 0.571103 0.667103 0.102 Uiso 0.352(12) 1 calc R U P B 2
H12J H 0.413534 0.542529 0.703189 0.102 Uiso 0.352(12) 1 calc R U P B 2
H12K H 0.374860 0.497804 0.649502 0.102 Uiso 0.352(12) 1 calc R U P B 2
C125 C 0.4029(8) 0.5710(16) 0.6030(12) 0.059(3) Uani 0.352(12) 1 d D U P B 2
C126 C 0.4380(8) 0.6434(17) 0.5489(12) 0.058(3) Uani 0.352(12) 1 d D U P B 2
H126 H 0.457446 0.681683 0.542094 0.070 Uiso 0.352(12) 1 calc R U P B 2
C127 C 0.3849(8) 0.6472(17) 0.5103(13) 0.055(3) Uani 0.352(12) 1 d D U P B 2
C128 C 0.3626(7) 0.5993(18) 0.5431(17) 0.056(3) Uani 0.352(12) 1 d D U P B 2
C58 C 0.2776(4) 0.7952(7) 0.5053(5) 0.059(2) Uani 1 1 d . U . . .
H58A H 0.308131 0.788030 0.496712 0.070 Uiso 1 1 calc R U . . .
H58B H 0.273201 0.843596 0.509130 0.070 Uiso 1 1 calc R U . . .

loop_
_atom_site_aniso_label
_atom_site_aniso_U_11
_atom_site_aniso_U_22
_atom_site_aniso_U_33
_atom_site_aniso_U_23
_atom_site_aniso_U_13
_atom_site_aniso_U_12
La1 0.0411(3) 0.0537(4) 0.0315(2) -0.0011(2) 0.01450(18) 0.0023(3)
La2 0.0496(3) 0.0592(4) 0.0342(2) -0.0026(2) 0.0159(2) -0.0100(3)
F1A 0.053(3) 0.081(5) 0.036(2) 0.002(3) 0.015(2) 0.002(3)
F2A 0.072(4) 0.060(4) 0.047(3) 0.001(3) 0.020(3) -0.010(3)
F2 0.072(4) 0.059(4) 0.052(3) -0.010(3) 0.016(3) 0.009(3)
N3A 0.053(4) 0.074(4) 0.042(3) -0.010(3) 0.020(3) -0.009(4)
F1 0.063(3) 0.078(5) 0.043(3) -0.008(3) 0.016(2) -0.005(3)
O1A 0.050(3) 0.063(4) 0.050(3) 0.000(3) 0.019(3) -0.009(3)
O3 0.055(3) 0.064(4) 0.037(3) 0.001(3) 0.015(2) 0.007(3)
F4A 0.073(4) 0.133(7) 0.066(4) 0.022(4) 0.035(3) 0.033(4)
F3A 0.121(5) 0.058(4) 0.092(5) -0.017(4) 0.071(4) -0.018(4)
O6 0.070(4) 0.069(4) 0.052(3) 0.007(3) 0.029(3) -0.008(3)
F3 0.119(5) 0.074(5) 0.083(5) 0.018(4) 0.067(4) 0.022(4)
O2 0.042(3) 0.067(4) 0.038(3) -0.004(3) 0.018(2) 0.006(3)
OWA 0.084(6) 0.079(7) 0.071(5) 0.010(5) 0.039(5) 0.004(5)
O5A 0.052(2) 0.083(5) 0.045(3) 0.001(3) 0.026(2) -0.001(3)
O4A 0.053(3) 0.070(4) 0.049(3) -0.002(3) 0.025(2) -0.011(3)
F10 0.103(5) 0.102(6) 0.096(5) -0.033(5) 0.064(4) -0.032(5)
F17 0.086(5) 0.124(11) 0.081(7) 0.010(7) 0.039(5) 0.007(6)
F9 0.078(5) 0.076(5) 0.196(9) -0.036(6) 0.073(5) -0.017(4)
F8 0.095(5) 0.076(6) 0.156(7) 0.010(5) 0.027(5) 0.022(4)
F6A 0.111(5) 0.132(7) 0.084(5) 0.000(5) 0.054(4) -0.041(5)
O2A 0.053(3) 0.066(4) 0.034(3) -0.003(3) 0.013(2) -0.010(3)
N4 0.047(3) 0.059(4) 0.043(4) -0.001(3) 0.022(3) 0.000(3)
N2 0.045(3) 0.059(3) 0.043(3) 0.002(3) 0.021(3) 0.004(3)
F5A 0.110(5) 0.147(8) 0.060(4) 0.041(5) 0.041(4) 0.040(5)
O5 0.047(3) 0.079(5) 0.047(3) -0.010(3) 0.022(2) -0.005(3)
F9A 0.065(5) 0.092(7) 0.050(4) 0.019(4) 0.021(4) 0.000(5)
O3A 0.070(3) 0.069(4) 0.035(3) -0.002(3) 0.015(3) -0.021(3)
F6 0.136(7) 0.123(7) 0.073(5) 0.012(4) 0.070(5) 0.022(5)
O1 0.046(3) 0.056(3) 0.051(3) 0.000(3) 0.021(3) -0.001(3)
F4 0.109(5) 0.177(10) 0.057(4) -0.006(4) 0.038(4) -0.063(5)
F7A 0.160(8) 0.091(5) 0.090(5) 0.001(4) 0.093(6) 0.005(5)
O6A 0.083(5) 0.076(4) 0.055(4) -0.013(3) 0.025(3) 0.001(4)
C16 0.052(5) 0.055(4) 0.049(3) -0.003(3) 0.026(3) 0.002(4)
O4 0.044(3) 0.065(4) 0.061(4) -0.009(3) 0.025(3) 0.002(3)
F15 0.125(7) 0.083(6) 0.078(6) -0.018(5) 0.058(6) -0.006(6)
N2A 0.058(4) 0.064(3) 0.047(3) -0.006(3) 0.029(3) -0.012(3)
C23 0.048(4) 0.073(4) 0.046(3) 0.011(3) 0.019(3) 0.004(4)
F8A 0.063(5) 0.070(6) 0.060(5) 0.011(4) 0.035(4) 0.005(4)
C4 0.051(4) 0.071(5) 0.052(4) -0.003(4) 0.018(3) -0.006(4)
C12 0.044(4) 0.064(5) 0.036(4) -0.006(4) 0.015(3) -0.004(3)
C17 0.049(4) 0.057(4) 0.044(3) -0.006(3) 0.022(3) -0.002(4)
N1A 0.060(4) 0.071(4) 0.040(3) 0.002(3) 0.019(3) -0.013(4)
O7A 0.138(9) 0.096(7) 0.083(6) 0.018(5) 0.053(6) 0.028(7)
N3 0.045(4) 0.073(4) 0.040(3) 0.005(3) 0.017(3) 0.002(3)
C11 0.055(5) 0.067(5) 0.045(4) -0.007(4) 0.020(4) -0.007(4)
C28 0.047(4) 0.067(5) 0.040(3) -0.004(3) 0.019(3) 0.005(3)
N4A 0.054(4) 0.065(4) 0.048(4) -0.001(4) 0.025(3) -0.006(3)
N1 0.056(4) 0.056(4) 0.040(3) 0.000(2) 0.019(3) 0.001(3)
C13A 0.053(5) 0.070(5) 0.042(4) 0.004(4) 0.016(3) -0.007(4)
F5 0.155(6) 0.103(6) 0.054(4) -0.018(4) 0.037(4) 0.001(5)
F11A 0.067(5) 0.068(6) 0.108(7) -0.011(5) 0.052(5) -0.009(4)
F11 0.092(5) 0.183(11) 0.090(5) -0.040(6) 0.029(4) 0.015(6)
F16A 0.150(12) 0.124(13) 0.052(5) -0.008(8) 0.037(7) -0.025(9)
C27A 0.051(5) 0.081(6) 0.043(3) -0.012(3) 0.020(4) -0.007(5)
F7 0.144(6) 0.169(9) 0.072(5) 0.021(5) 0.059(5) 0.078(7)
O7 0.145(9) 0.074(6) 0.099(7) -0.024(5) 0.071(7) -0.032(6)
C9 0.048(4) 0.075(5) 0.050(4) -0.011(4) 0.018(3) -0.011(4)
C15 0.042(4) 0.058(4) 0.038(4) -0.002(4) 0.015(3) 0.003(3)
C24 0.065(5) 0.083(6) 0.054(4) 0.015(4) 0.023(4) 0.002(5)
C35A 0.060(5) 0.065(5) 0.049(4) 0.000(4) 0.007(4) -0.015(4)
OW 0.107(7) 0.053(6) 0.083(6) -0.007(4) 0.053(6) -0.003(5)
C54 0.054(6) 0.120(9) 0.060(5) -0.011(6) 0.019(4) -0.019(7)
C20 0.072(6) 0.081(5) 0.033(3) 0.000(4) 0.017(4) -0.003(5)
C29 0.063(4) 0.058(5) 0.045(4) -0.005(3) 0.023(3) 0.007(4)
C7A 0.052(5) 0.082(7) 0.047(5) 0.007(4) 0.016(4) -0.001(5)
C1 0.057(5) 0.081(6) 0.061(5) 0.009(5) 0.027(4) 0.001(5)
F10A 0.065(6) 0.103(9) 0.076(5) 0.003(5) 0.009(4) -0.022(5)
C37 0.050(4) 0.067(6) 0.046(3) -0.009(4) 0.014(3) 0.010(4)
C36A 0.053(4) 0.065(5) 0.046(4) 0.003(3) 0.008(3) -0.014(3)
C53 0.045(4) 0.123(6) 0.049(4) -0.020(4) 0.010(3) -0.007(4)
C22 0.053(4) 0.064(5) 0.049(3) 0.010(4) 0.018(3) 0.011(4)
C23A 0.055(5) 0.073(4) 0.049(3) -0.019(3) 0.026(4) -0.009(4)
C30 0.077(5) 0.081(5) 0.053(4) -0.002(3) 0.035(4) 0.002(4)
C10A 0.064(5) 0.071(5) 0.066(5) 0.010(5) 0.032(4) -0.001(5)
C33 0.056(4) 0.079(5) 0.050(4) -0.007(4) 0.006(3) 0.011(4)
C56A 0.098(6) 0.076(6) 0.057(5) -0.004(4) 0.038(5) 0.003(5)
C46 0.046(3) 0.097(6) 0.038(4) -0.007(4) 0.018(3) -0.004(4)
C6 0.064(6) 0.079(6) 0.071(6) 0.008(5) 0.032(4) 0.006(5)
F13 0.167(9) 0.156(10) 0.252(14) -0.130(9) 0.115(9) -0.034(8)
C8A 0.059(5) 0.073(6) 0.052(5) 0.014(4) 0.022(4) 0.004(4)
C21 0.062(5) 0.071(5) 0.033(3) 0.002(3) 0.017(3) 0.004(5)
C21A 0.063(5) 0.082(6) 0.037(3) -0.002(3) 0.018(4) -0.012(5)
F12 0.106(6) 0.215(13) 0.240(10) -0.066(9) 0.071(7) 0.054(7)
C18 0.056(5) 0.066(5) 0.048(4) -0.016(3) 0.025(4) -0.005(4)
F13A 0.080(5) 0.102(7) 0.134(7) 0.011(5) 0.068(5) -0.003(5)
F14 0.137(8) 0.230(12) 0.192(9) -0.100(8) 0.103(7) -0.032(8)
C14A 0.052(5) 0.074(5) 0.046(4) 0.010(4) 0.018(4) -0.006(4)
C51 0.042(4) 0.095(6) 0.059(4) -0.008(4) 0.016(3) 0.003(4)
C14 0.051(5) 0.073(5) 0.055(5) -0.010(5) 0.023(4) -0.002(4)
C33A 0.060(4) 0.066(5) 0.042(3) -0.001(3) 0.000(3) -0.018(4)
C3A 0.059(5) 0.080(6) 0.073(5) -0.006(5) 0.023(4) -0.007(5)
C26A 0.069(6) 0.099(6) 0.043(4) -0.012(5) 0.028(4) -0.006(6)
C37A 0.052(4) 0.062(5) 0.036(3) 0.000(3) 0.011(3) -0.015(4)
C12A 0.053(4) 0.069(5) 0.040(4) 0.003(4) 0.019(3) -0.009(4)
C10 0.057(5) 0.068(5) 0.049(4) -0.004(4) 0.022(4) -0.013(4)
F16 0.123(9) 0.098(7) 0.054(5) 0.015(5) 0.045(5) 0.013(7)
C7 0.052(5) 0.081(7) 0.050(5) -0.002(4) 0.019(4) -0.002(4)
C56 0.088(6) 0.064(5) 0.054(4) 0.000(4) 0.035(4) -0.007(4)
C42A 0.052(3) 0.067(5) 0.045(4) 0.002(4) 0.020(3) -0.013(4)
C25 0.067(6) 0.103(6) 0.046(4) 0.018(5) 0.018(4) -0.003(6)
C32 0.051(4) 0.067(5) 0.040(3) -0.001(4) 0.014(3) 0.007(3)
C47 0.053(4) 0.128(6) 0.043(4) -0.017(4) 0.014(3) -0.013(4)
C30A 0.064(4) 0.062(5) 0.049(4) 0.002(3) 0.027(3) 0.003(3)
C57A 0.111(7) 0.094(6) 0.063(5) -0.013(4) 0.046(5) -0.011(5)
C8 0.049(5) 0.076(6) 0.052(5) -0.007(4) 0.018(3) -0.007(4)
C15A 0.047(4) 0.067(4) 0.036(4) 0.002(4) 0.013(3) -0.007(3)
C50 0.044(4) 0.118(6) 0.071(5) -0.007(5) 0.008(4) 0.002(4)
C36 0.050(4) 0.084(6) 0.058(4) -0.014(4) 0.009(3) 0.017(4)
C5A 0.054(5) 0.074(6) 0.054(5) -0.002(4) 0.021(4) -0.001(4)
C34A 0.060(5) 0.068(5) 0.042(4) -0.003(4) -0.001(4) -0.017(4)
C43 0.049(4) 0.080(6) 0.122(6) -0.020(4) 0.033(4) -0.006(4)
C3 0.068(6) 0.076(6) 0.085(6) 0.010(5) 0.036(5) 0.008(5)
C55 0.049(5) 0.146(12) 0.062(6) -0.026(7) 0.006(4) -0.011(6)
F14A 0.112(7) 0.091(8) 0.115(7) 0.042(6) 0.044(6) -0.005(6)
C32A 0.057(4) 0.068(5) 0.035(3) -0.004(3) 0.009(3) -0.015(4)
C19A 0.068(6) 0.108(7) 0.047(4) 0.019(5) 0.023(4) 0.003(6)
C44 0.063(5) 0.101(6) 0.118(6) -0.041(5) 0.040(4) -0.015(4)
C34 0.049(4) 0.092(6) 0.064(5) -0.010(5) 0.010(4) 0.005(5)
C51A 0.053(4) 0.076(6) 0.039(4) 0.002(4) 0.022(3) -0.004(4)
C13 0.046(4) 0.070(5) 0.048(4) -0.007(4) 0.020(4) 0.000(4)
C2 0.069(6) 0.080(6) 0.083(6) 0.014(5) 0.036(5) 0.007(5)
C18A 0.065(6) 0.086(6) 0.056(4) 0.018(4) 0.033(4) 0.001(5)
C29A 0.053(4) 0.056(4) 0.038(3) 0.002(3) 0.016(3) -0.002(3)
C42 0.043(3) 0.081(5) 0.079(5) -0.013(4) 0.022(3) -0.002(4)
C11A 0.067(5) 0.071(5) 0.060(5) 0.006(5) 0.033(4) -0.006(5)
C9A 0.057(5) 0.073(5) 0.047(4) 0.012(4) 0.022(3) -0.003(4)
C31A 0.075(5) 0.076(6) 0.052(4) 0.003(4) 0.035(4) 0.000(4)
C40A 0.066(7) 0.073(6) 0.057(6) -0.001(5) 0.004(5) -0.009(5)
C5 0.063(5) 0.074(6) 0.062(5) 0.006(5) 0.028(4) 0.000(4)
C41 0.070(7) 0.088(9) 0.046(4) -0.004(5) -0.001(4) 0.015(6)
C38 0.059(5) 0.077(5) 0.060(4) -0.007(4) 0.004(4) 0.017(4)
C2A 0.058(5) 0.093(7) 0.075(6) -0.017(5) 0.022(4) -0.002(5)
C24A 0.070(6) 0.083(6) 0.055(4) -0.022(4) 0.028(5) -0.011(5)
C46A 0.053(3) 0.075(6) 0.038(4) 0.003(4) 0.020(3) -0.001(4)
C52 0.062(7) 0.147(9) 0.078(8) -0.054(7) 0.025(6) -0.020(7)
C25A 0.083(6) 0.099(6) 0.050(4) -0.024(5) 0.032(5) -0.008(6)
C40 0.078(6) 0.079(7) 0.076(7) 0.006(6) 0.004(6) 0.010(6)
C38A 0.054(4) 0.067(5) 0.054(4) 0.005(4) 0.001(3) -0.014(4)
C31 0.097(6) 0.106(7) 0.059(5) -0.002(4) 0.046(5) 0.018(4)
C19 0.066(6) 0.086(6) 0.039(4) -0.012(4) 0.018(4) -0.007(5)
C48 0.069(6) 0.162(8) 0.052(4) 0.007(5) 0.003(4) -0.014(6)
C43A 0.049(4) 0.066(5) 0.049(4) 0.008(4) 0.022(3) 0.002(4)
C17A 0.061(5) 0.068(4) 0.049(3) 0.006(3) 0.032(4) -0.003(4)
C41A 0.052(5) 0.079(8) 0.070(7) 0.000(6) -0.002(4) -0.015(5)
F12A 0.087(7) 0.081(7) 0.157(9) -0.002(6) 0.059(6) -0.027(6)
C44A 0.050(5) 0.065(5) 0.073(5) 0.008(4) 0.028(4) -0.003(4)
C39A 0.079(7) 0.074(7) 0.043(4) 0.005(5) -0.007(4) -0.024(6)
C28A 0.047(4) 0.059(5) 0.036(3) -0.001(3) 0.014(3) -0.006(3)
C26 0.057(5) 0.103(6) 0.038(4) 0.004(4) 0.020(4) -0.006(6)
C35 0.054(4) 0.101(7) 0.064(5) -0.008(5) 0.018(4) 0.010(5)
C1A 0.050(5) 0.100(7) 0.062(5) -0.011(5) 0.022(4) 0.003(5)
C4A 0.045(4) 0.072(5) 0.045(4) 0.007(4) 0.012(3) 0.002(4)
C20A 0.063(6) 0.103(6) 0.040(4) 0.004(5) 0.018(4) -0.012(6)
C39 0.068(5) 0.089(9) 0.085(8) -0.012(7) -0.003(6) 0.026(6)
C16A 0.065(5) 0.065(5) 0.054(4) 0.005(4) 0.033(4) -0.010(5)
C57 0.092(5) 0.078(6) 0.060(5) 0.005(4) 0.040(4) 0.006(5)
F17A 0.133(12) 0.099(8) 0.065(8) -0.008(7) 0.053(8) -0.024(7)
C27 0.050(5) 0.085(6) 0.037(3) 0.005(3) 0.013(4) -0.003(5)
C47A 0.054(4) 0.079(6) 0.043(4) 0.007(4) 0.019(3) -0.002(4)
C49 0.068(6) 0.146(8) 0.078(6) 0.014(6) -0.005(5) 0.000(6)
C52A 0.068(9) 0.085(12) 0.049(7) 0.014(7) 0.025(6) 0.003(8)
C45A 0.067(6) 0.078(6) 0.099(6) 0.011(5) 0.047(4) -0.004(4)
C50A 0.054(4) 0.082(6) 0.050(4) 0.008(5) 0.021(4) -0.004(4)
F15A 0.135(10) 0.115(10) 0.106(9) 0.011(9) 0.082(7) 0.012(8)
C45 0.093(7) 0.147(8) 0.172(9) -0.083(7) 0.061(6) -0.005(5)
C6A 0.055(5) 0.089(6) 0.063(5) 0.000(5) 0.025(4) -0.003(5)
C54A 0.066(8) 0.090(8) 0.047(7) -0.008(7) -0.004(7) -0.002(6)
C55A 0.059(6) 0.096(13) 0.064(8) 0.020(9) 0.007(6) 0.000(7)
C53A 0.055(4) 0.082(6) 0.049(4) 0.008(4) 0.015(4) -0.002(4)
C48A 0.052(6) 0.079(6) 0.050(6) 0.007(5) 0.019(5) 0.003(5)
C49A 0.053(6) 0.084(7) 0.053(5) 0.008(5) 0.020(4) 0.003(5)
F35 0.058(8) 0.068(9) 0.084(8) 0.003(7) 0.031(6) -0.008(6)
F36 0.063(8) 0.069(9) 0.084(9) 0.019(7) 0.036(6) 0.012(6)
F37 0.067(9) 0.080(11) 0.066(9) 0.023(8) 0.030(7) 0.015(8)
F38 0.070(8) 0.075(10) 0.064(8) 0.010(6) 0.032(6) 0.008(7)
F39 0.075(9) 0.093(13) 0.095(12) 0.040(9) 0.044(7) 0.017(8)
F40 0.096(8) 0.096(8) 0.114(8) 0.023(6) 0.036(6) -0.014(6)
C115 0.053(5) 0.067(6) 0.062(5) 0.011(4) 0.026(4) -0.001(4)
F41 0.088(11) 0.109(13) 0.102(11) 0.044(8) 0.064(9) 0.026(9)
C116 0.056(5) 0.073(6) 0.071(5) 0.016(4) 0.034(4) 0.006(4)
C117 0.071(7) 0.081(7) 0.088(7) 0.029(5) 0.044(5) 0.008(5)
C118 0.053(4) 0.070(6) 0.047(5) 0.004(5) 0.021(4) -0.007(5)
F42 0.153(14) 0.126(12) 0.078(10) -0.036(9) 0.064(9) -0.018(11)
F43 0.142(11) 0.109(9) 0.076(9) 0.016(7) 0.045(9) -0.012(9)
F44 0.111(8) 0.127(14) 0.106(11) -0.004(10) 0.052(7) -0.021(9)
F45 0.123(12) 0.092(14) 0.063(9) -0.011(11) 0.034(8) 0.011(11)
F46 0.108(14) 0.108(12) 0.073(13) 0.027(10) 0.046(9) 0.002(10)
F47 0.104(12) 0.094(14) 0.080(13) 0.008(12) 0.046(9) 0.020(10)
C119 0.054(6) 0.081(7) 0.050(6) 0.005(6) 0.024(5) -0.001(5)
C120 0.052(5) 0.080(6) 0.052(5) 0.007(5) 0.020(4) 0.000(5)
C121 0.056(6) 0.084(7) 0.045(5) 0.005(5) 0.021(4) -0.002(5)
C122 0.062(8) 0.100(13) 0.056(8) 0.010(11) 0.011(7) -0.006(8)
C123 0.075(14) 0.101(11) 0.051(12) -0.015(11) 0.020(11) 0.000(10)
C124 0.061(11) 0.094(15) 0.055(9) 0.023(10) 0.027(8) 0.003(11)
C125 0.054(4) 0.083(7) 0.045(5) 0.009(5) 0.023(4) -0.001(5)
C126 0.054(4) 0.080(6) 0.047(5) 0.004(5) 0.023(4) -0.003(5)
C127 0.054(4) 0.076(6) 0.041(5) 0.003(5) 0.024(4) -0.003(4)
C128 0.053(4) 0.078(6) 0.042(5) 0.006(5) 0.022(4) -0.002(4)
C58 0.060(4) 0.066(5) 0.055(4) -0.016(4) 0.026(4) -0.017(5)

_geom_special_details            
;
 All esds (except the esd in the dihedral angle between two l.s. planes)
 are estimated using the full covariance matrix.  The cell esds are taken
 into account individually in the estimation of esds in distances, angles
 and torsion angles; correlations between esds in cell parameters are only
 used when they are defined by crystal symmetry.  An approximate (isotropic)
 treatment of cell esds is used for estimating esds involving l.s. planes.
;
loop_
_geom_bond_atom_site_label_1
_geom_bond_atom_site_label_2
_geom_bond_distance
_geom_bond_site_symmetry_2
_geom_bond_publ_flag
La1 O3 2.543(7) . ?
La1 O6 2.429(8) . ?
La1 O2 2.448(7) . ?
La1 N2 2.850(10) . ?
La1 O5 2.530(7) . ?
La1 O1 2.527(7) . ?
La1 O4 2.472(7) . ?
La1 N3 2.726(9) . ?
La1 N1 2.712(8) . ?
La2 N3A 2.725(9) . ?
La2 O1A 2.547(8) . ?
La2 O5A 2.494(8) . ?
La2 O4A 2.496(7) . ?
La2 O2A 2.450(7) . ?
La2 O3A 2.528(7) . ?
La2 O6A 2.439(9) . ?
La2 N2A 2.834(11) . ?
La2 N1A 2.679(9) . ?
F1A C29A 1.360(11) . ?
F2A C29A 1.375(13) . ?
F2 C29 1.343(13) . ?
N3A C27A 1.345(15) . ?
N3A C23A 1.344(17) . ?
F1 C29 1.356(13) . ?
O1A C15A 1.220(14) . ?
O3 C32 1.249(12) . ?
F4A C30A 1.352(14) . ?
F3A C30A 1.362(14) . ?
O6 C56 1.233(15) . ?
F3 C30 1.347(16) . ?
O2 C28 1.257(12) . ?
OWA HWAA 0.8700 . ?
OWA HWAB 0.8700 . ?
O5A C46A 1.242(15) . ?
O5A C128 1.27(2) . ?
O4A C42A 1.305(16) . ?
O4A C118 1.26(2) . ?
F10 C44 1.317(18) . ?
F17 C57 1.304(19) . ?
F9 C43 1.374(16) . ?
F8 C43 1.393(18) . ?
F6A C31A 1.343(16) . ?
O2A C28A 1.309(12) . ?
N4 H4 0.8800 . ?
N4 N2 1.430(12) . ?
N4 C15 1.365(14) . ?
N2 C16 1.484(12) . ?
N2 C22 1.482(13) . ?
F5A C31A 1.278(15) . ?
O5 C46 1.243(13) . ?
F9A C43A 1.381(17) . ?
O3A C32A 1.225(13) . ?
F6 C31 1.313(18) . ?
O1 C15 1.210(13) . ?
F4 C30 1.322(16) . ?
F7A C31A 1.319(15) . ?
O6A C56A 1.221(17) . ?
C16 H16C 0.9900 . ?
C16 H16D 0.9900 . ?
C16 C17 1.507(15) . ?
O4 C42 1.297(14) . ?
F15 C57 1.383(18) . ?
N2A N4A 1.422(13) . ?
N2A C16A 1.495(13) . ?
N2A C58 1.486(14) . ?
C23 N3 1.317(16) . ?
C23 C24 1.391(16) . ?
C23 C22 1.536(16) . ?
F8A C43A 1.365(17) . ?
C4 C7 1.480(15) . ?
C4 C3 1.367(19) . ?
C4 C5 1.375(17) . ?
C12 C11 1.392(16) . ?
C12 C15 1.511(13) . ?
C12 C13 1.417(16) . ?
C17 N1 1.326(15) . ?
C17 C18 1.397(14) . ?
N1A C21A 1.350(15) . ?
N1A C17A 1.342(17) . ?
O7A C56A 1.217(19) . ?
N3 C27 1.366(14) . ?
C11 H11 0.9500 . ?
C11 C10 1.395(14) . ?
C28 C29 1.555(14) . ?
C28 C37 1.373(14) . ?
N4A H4A 0.8800 . ?
N4A C15A 1.335(15) . ?
N1 C21 1.357(14) . ?
C13A H13A 0.9500 . ?
C13A C14A 1.399(15) . ?
C13A C12A 1.390(16) . ?
F5 C31 1.312(19) . ?
F11A C44A 1.35(2) . ?
F11 C44 1.35(2) . ?
F16A C57A 1.39(2) . ?
C27A H27A 0.9500 . ?
C27A C26A 1.379(15) . ?
F7 C31 1.347(18) . ?
O7 C56 1.227(17) . ?
C9 C14 1.407(18) . ?
C9 C10 1.386(17) . ?
C9 C8 1.480(15) . ?
C24 H24 0.9500 . ?
C24 C25 1.379(19) . ?
C35A H35A 0.9900 . ?
C35A H35B 0.9900 . ?
C35A C36A 1.535(18) . ?
C35A C34A 1.563(15) . ?
OW HWA 0.8701 . ?
OW HWB 0.8706 . ?
C54 H54D 0.9800 . ?
C54 H54E 0.9800 . ?
C54 H54F 0.9800 . ?
C54 C53 1.54(2) . ?
C20 H20 0.9500 . ?
C20 C21 1.377(14) . ?
C20 C19 1.368(19) . ?
C29 C30 1.534(16) . ?
C7A H7A 0.9500 . ?
C7A C8A 1.327(16) . ?
C7A C4A 1.471(15) . ?
C1 H1 0.9500 . ?
C1 C6 1.330(19) . ?
C1 C2 1.356(18) . ?
F10A C44A 1.37(2) . ?
C37 C32 1.445(14) . ?
C37 C36 1.524(15) . ?
C36A H36A 1.0000 . ?
C36A C37A 1.546(14) . ?
C36A C38A 1.536(16) . ?
C53 C47 1.547(16) . ?
C53 C50 1.56(2) . ?
C53 C55 1.526(15) . ?
C22 H22A 0.9900 . ?
C22 H22B 0.9900 . ?
C23A C24A 1.403(15) . ?
C23A C58 1.477(16) . ?
C30 C31 1.503(17) . ?
C10A H10A 0.9500 . ?
C10A C11A 1.381(16) . ?
C10A C9A 1.408(17) . ?
C33 C32 1.511(15) . ?
C33 C34 1.602(19) . ?
C33 C41 1.523(15) . ?
C33 C38 1.557(19) . ?
C56A C57A 1.542(18) . ?
C46 C51 1.432(18) . ?
C46 C47 1.490(16) . ?
C6 H6 0.9500 . ?
C6 C5 1.396(16) . ?
F13 C45 1.29(2) . ?
C8A H8A 0.9500 . ?
C8A C9A 1.468(16) . ?
C21 H21 0.9500 . ?
C21A H21A 0.9500 . ?
C21A C20A 1.396(16) . ?
F12 C45 1.21(3) . ?
C18 H18 0.9500 . ?
C18 C19 1.375(18) . ?
F13A C45A 1.326(11) . ?
F14 C45 1.41(3) . ?
C14A H14A 0.9500 . ?
C14A C9A 1.363(18) . ?
C51 C50 1.541(15) . ?
C51 C42 1.373(18) . ?
C14 H14 0.9500 . ?
C14 C13 1.375(15) . ?
C33A C34A 1.544(18) . ?
C33A C32A 1.537(14) . ?
C33A C38A 1.551(17) . ?
C33A C39A 1.515(15) . ?
C3A H3A 0.9500 . ?
C3A C2A 1.399(17) . ?
C3A C4A 1.39(2) . ?
C26A H26A 0.9500 . ?
C26A C25A 1.35(2) . ?
C37A C32A 1.446(14) . ?
C37A C28A 1.358(13) . ?
C12A C15A 1.503(15) . ?
C12A C11A 1.369(18) . ?
C10 H10 0.9500 . ?
F16 C57 1.310(16) . ?
C7 H7 0.9500 . ?
C7 C8 1.274(17) . ?
C56 C57 1.528(17) . ?
C42A C51A 1.39(2) . ?
C42A C43A 1.541(19) . ?
C25 H25 0.9500 . ?
C25 C26 1.38(2) . ?
C47 C52 1.50(2) . ?
C47 C48 1.54(2) . ?
C30A C29A 1.523(15) . ?
C30A C31A 1.522(15) . ?
C57A F17A 1.24(2) . ?
C57A F15A 1.35(2) . ?
C57A F42 1.29(2) . ?
C57A F43 1.46(2) . ?
C57A F44 1.24(2) . ?
C8 H8 0.9500 . ?
C50 H50 1.0000 . ?
C50 C49 1.54(2) . ?
C36 H36 1.0000 . ?
C36 C38 1.546(17) . ?
C36 C35 1.51(2) . ?
C5A H5A 0.9500 . ?
C5A C4A 1.400(16) . ?
C5A C6A 1.359(15) . ?
C34A H34A 0.9900 . ?
C34A H34B 0.9900 . ?
C43 C44 1.46(2) . ?
C43 C42 1.519(18) . ?
C3 H3 0.9500 . ?
C3 C2 1.394(16) . ?
C55 H55D 0.9800 . ?
C55 H55E 0.9800 . ?
C55 H55F 0.9800 . ?
F14A C45A 1.319(11) . ?
C19A H19A 0.9500 . ?
C19A C18A 1.39(2) . ?
C19A C20A 1.37(2) . ?
C44 C45 1.55(2) . ?
C34 H34C 0.9900 . ?
C34 H34D 0.9900 . ?
C34 C35 1.565(18) . ?
C51A C46A 1.437(19) . ?
C51A C50A 1.52(2) . ?
C13 H13 0.9500 . ?
C2 H2 0.9500 . ?
C18A H18A 0.9500 . ?
C18A C17A 1.386(16) . ?
C29A C28A 1.498(13) . ?
C11A H11A 0.9500 . ?
C40A H40A 0.9800 . ?
C40A H40B 0.9800 . ?
C40A H40C 0.9800 . ?
C40A C38A 1.557(19) . ?
C5 H5 0.9500 . ?
C41 H41D 0.9800 . ?
C41 H41E 0.9800 . ?
C41 H41F 0.9800 . ?
C38 C40 1.51(2) . ?
C38 C39 1.499(16) . ?
C2A H2A 0.9500 . ?
C2A C1A 1.344(19) . ?
C24A H24A 0.9500 . ?
C24A C25A 1.37(2) . ?
C46A C47A 1.534(19) . ?
C52 H52D 0.9800 . ?
C52 H52E 0.9800 . ?
C52 H52F 0.9800 . ?
C25A H25A 0.9500 . ?
C40 H40D 0.9800 . ?
C40 H40E 0.9800 . ?
C40 H40F 0.9800 . ?
C38A C41A 1.553(15) . ?
C19 H19 0.9500 . ?
C48 H48C 0.9900 . ?
C48 H48D 0.9900 . ?
C48 C49 1.51(3) . ?
C43A C44A 1.51(2) . ?
C17A C16A 1.492(17) . ?
C41A H41A 0.9800 . ?
C41A H41B 0.9800 . ?
C41A H41C 0.9800 . ?
F12A C45A 1.322(11) . ?
C44A C45A 1.54(2) . ?
C39A H39A 0.9800 . ?
C39A H39B 0.9800 . ?
C39A H39C 0.9800 . ?
C26 H26 0.9500 . ?
C26 C27 1.367(15) . ?
C35 H35C 0.9900 . ?
C35 H35D 0.9900 . ?
C1A H1A 0.9500 . ?
C1A C6A 1.40(2) . ?
C20A H20A 0.9500 . ?
C39 H39D 0.9800 . ?
C39 H39E 0.9800 . ?
C39 H39F 0.9800 . ?
C16A H16A 0.9900 . ?
C16A H16B 0.9900 . ?
C57 F45 1.33(3) . ?
C57 F46 1.35(3) . ?
C57 F47 1.38(3) . ?
C27 H27 0.9500 . ?
C47A C52A 1.520(18) . ?
C47A C53A 1.57(3) . ?
C47A C48A 1.53(2) . ?
C49 H49C 0.9900 . ?
C49 H49D 0.9900 . ?
C52A H52A 0.9800 . ?
C52A H52B 0.9800 . ?
C52A H52C 0.9800 . ?
C50A H50A 1.0000 . ?
C50A C53A 1.56(2) . ?
C50A C49A 1.57(3) . ?
C6A H6A 0.9500 . ?
C54A H54A 0.9800 . ?
C54A H54B 0.9800 . ?
C54A H54C 0.9800 . ?
C54A C53A 1.50(3) . ?
C55A H55A 0.9800 . ?
C55A H55B 0.9800 . ?
C55A H55C 0.9800 . ?
C55A C53A 1.56(2) . ?
C48A H48A 0.9900 . ?
C48A H48B 0.9900 . ?
C48A C49A 1.55(2) . ?
C49A H49A 0.9900 . ?
C49A H49B 0.9900 . ?
F35 C115 1.38(3) . ?
F36 C115 1.37(2) . ?
F37 C116 1.35(3) . ?
F38 C116 1.36(3) . ?
F39 C117 1.317(13) . ?
F40 C117 1.316(13) . ?
C115 C116 1.52(3) . ?
C115 C118 1.53(3) . ?
F41 C117 1.316(13) . ?
C116 C117 1.53(3) . ?
C118 C127 1.33(4) . ?
C119 H11B 0.9900 . ?
C119 H11C 0.9900 . ?
C119 C120 1.55(3) . ?
C119 C126 1.56(4) . ?
C120 H12A 0.9900 . ?
C120 H12B 0.9900 . ?
C120 C125 1.54(3) . ?
C121 C122 1.56(3) . ?
C121 C123 1.51(4) . ?
C121 C125 1.57(3) . ?
C121 C126 1.56(3) . ?
C122 H12C 0.9800 . ?
C122 H12D 0.9800 . ?
C122 H12E 0.9800 . ?
C123 H12F 0.9800 . ?
C123 H12G 0.9800 . ?
C123 H12H 0.9800 . ?
C124 H12I 0.9800 . ?
C124 H12J 0.9800 . ?
C124 H12K 0.9800 . ?
C124 C125 1.53(2) . ?
C125 C128 1.53(2) . ?
C126 H126 1.0000 . ?
C126 C127 1.53(3) . ?
C127 C128 1.45(2) . ?
C58 H58A 0.9900 . ?
C58 H58B 0.9900 . ?

loop_
_geom_angle_atom_site_label_1
_geom_angle_atom_site_label_2
_geom_angle_atom_site_label_3
_geom_angle
_geom_angle_site_symmetry_1
_geom_angle_site_symmetry_3
_geom_angle_publ_flag
O3 La1 N2 112.4(3) . . ?
O3 La1 N3 134.4(2) . . ?
O3 La1 N1 72.9(3) . . ?
O6 La1 O3 74.5(3) . . ?
O6 La1 O2 95.6(3) . . ?
O6 La1 N2 135.4(3) . . ?
O6 La1 O5 75.9(3) . . ?
O6 La1 O1 142.0(3) . . ?
O6 La1 O4 81.0(3) . . ?
O6 La1 N3 144.7(3) . . ?
O6 La1 N1 81.8(3) . . ?
O2 La1 O3 69.6(2) . . ?
O2 La1 N2 128.7(2) . . ?
O2 La1 O5 70.7(2) . . ?
O2 La1 O1 77.1(2) . . ?
O2 La1 O4 140.7(2) . . ?
O2 La1 N3 81.3(3) . . ?
O2 La1 N1 141.7(2) . . ?
O5 La1 O3 127.1(3) . . ?
O5 La1 N2 119.6(3) . . ?
O5 La1 N3 69.9(3) . . ?
O5 La1 N1 142.8(2) . . ?
O1 La1 O3 67.9(2) . . ?
O1 La1 N2 59.6(2) . . ?
O1 La1 O5 132.8(2) . . ?
O1 La1 N3 71.9(2) . . ?
O1 La1 N1 81.8(2) . . ?
O4 La1 O3 143.3(2) . . ?
O4 La1 N2 68.3(3) . . ?
O4 La1 O5 70.5(2) . . ?
O4 La1 O1 127.7(3) . . ?
O4 La1 N3 79.8(3) . . ?
O4 La1 N1 77.0(3) . . ?
N3 La1 N2 61.1(3) . . ?
N1 La1 N2 60.7(3) . . ?
N1 La1 N3 121.7(3) . . ?
N3A La2 N2A 61.0(3) . . ?
O1A La2 N3A 71.8(3) . . ?
O1A La2 N2A 59.8(3) . . ?
O1A La2 N1A 82.1(3) . . ?
O5A La2 N3A 68.0(3) . . ?
O5A La2 O1A 131.4(2) . . ?
O5A La2 O4A 70.6(3) . . ?
O5A La2 O3A 126.8(3) . . ?
O5A La2 N2A 117.8(3) . . ?
O5A La2 N1A 143.4(2) . . ?
O4A La2 N3A 81.9(3) . . ?
O4A La2 O1A 129.0(3) . . ?
O4A La2 O3A 138.9(2) . . ?
O4A La2 N2A 69.2(3) . . ?
O4A La2 N1A 76.2(3) . . ?
O2A La2 N3A 81.6(3) . . ?
O2A La2 O1A 76.0(3) . . ?
O2A La2 O5A 72.2(2) . . ?
O2A La2 O4A 142.6(2) . . ?
O2A La2 O3A 69.7(2) . . ?
O2A La2 N2A 128.2(2) . . ?
O2A La2 N1A 140.2(3) . . ?
O3A La2 N3A 137.6(2) . . ?
O3A La2 O1A 71.4(3) . . ?
O3A La2 N2A 114.8(3) . . ?
O3A La2 N1A 72.0(3) . . ?
O6A La2 N3A 143.1(3) . . ?
O6A La2 O1A 143.6(3) . . ?
O6A La2 O5A 76.1(3) . . ?
O6A La2 O4A 78.2(3) . . ?
O6A La2 O2A 95.9(3) . . ?
O6A La2 O3A 72.5(3) . . ?
O6A La2 N2A 135.6(3) . . ?
O6A La2 N1A 82.5(3) . . ?
N1A La2 N3A 122.3(4) . . ?
N1A La2 N2A 61.4(3) . . ?
C27A N3A La2 120.3(8) . . ?
C23A N3A La2 120.6(7) . . ?
C23A N3A C27A 118.7(10) . . ?
C15A O1A La2 126.8(7) . . ?
C32 O3 La1 132.3(6) . . ?
C56 O6 La1 158.7(9) . . ?
C28 O2 La1 138.1(6) . . ?
HWAA OWA HWAB 104.5 . . ?
C46A O5A La2 136.4(9) . . ?
C128 O5A La2 126.4(13) . . ?
C42A O4A La2 130.9(9) . . ?
C118 O4A La2 145.3(13) . . ?
C28A O2A La2 137.6(6) . . ?
N2 N4 H4 121.5 . . ?
C15 N4 H4 121.5 . . ?
C15 N4 N2 117.0(9) . . ?
N4 N2 La1 111.3(6) . . ?
N4 N2 C16 109.5(8) . . ?
N4 N2 C22 106.8(8) . . ?
C16 N2 La1 110.6(6) . . ?
C22 N2 La1 109.4(7) . . ?
C22 N2 C16 109.0(8) . . ?
C46 O5 La1 134.1(8) . . ?
C32A O3A La2 133.4(6) . . ?
C15 O1 La1 128.7(6) . . ?
C56A O6A La2 154.8(9) . . ?
N2 C16 H16C 108.6 . . ?
N2 C16 H16D 108.6 . . ?
N2 C16 C17 114.5(9) . . ?
H16C C16 H16D 107.6 . . ?
C17 C16 H16C 108.6 . . ?
C17 C16 H16D 108.6 . . ?
C42 O4 La1 136.4(8) . . ?
N4A N2A La2 110.6(7) . . ?
N4A N2A C16A 109.8(9) . . ?
N4A N2A C58 108.3(8) . . ?
C16A N2A La2 111.0(7) . . ?
C58 N2A La2 107.4(8) . . ?
C58 N2A C16A 109.8(9) . . ?
N3 C23 C24 122.3(11) . . ?
N3 C23 C22 116.7(9) . . ?
C24 C23 C22 120.9(12) . . ?
C3 C4 C7 123.4(12) . . ?
C3 C4 C5 117.2(11) . . ?
C5 C4 C7 119.2(12) . . ?
C11 C12 C15 125.2(10) . . ?
C11 C12 C13 119.1(9) . . ?
C13 C12 C15 115.4(10) . . ?
N1 C17 C16 117.9(9) . . ?
N1 C17 C18 121.6(10) . . ?
C18 C17 C16 120.4(11) . . ?
C21A N1A La2 117.6(8) . . ?
C17A N1A La2 123.5(7) . . ?
C17A N1A C21A 118.9(10) . . ?
C23 N3 La1 122.5(7) . . ?
C23 N3 C27 117.7(10) . . ?
C27 N3 La1 119.3(8) . . ?
C12 C11 H11 120.0 . . ?
C12 C11 C10 119.9(11) . . ?
C10 C11 H11 120.0 . . ?
O2 C28 C29 112.8(9) . . ?
O2 C28 C37 127.5(9) . . ?
C37 C28 C29 119.7(9) . . ?
N2A N4A H4A 120.5 . . ?
C15A N4A N2A 119.1(10) . . ?
C15A N4A H4A 120.5 . . ?
C17 N1 La1 123.5(7) . . ?
C17 N1 C21 120.0(9) . . ?
C21 N1 La1 116.2(7) . . ?
C14A C13A H13A 120.0 . . ?
C12A C13A H13A 120.0 . . ?
C12A C13A C14A 120.0(12) . . ?
N3A C27A H27A 118.9 . . ?
N3A C27A C26A 122.1(13) . . ?
C26A C27A H27A 118.9 . . ?
C14 C9 C8 123.1(11) . . ?
C10 C9 C14 118.2(10) . . ?
C10 C9 C8 118.6(12) . . ?
N4 C15 C12 115.9(10) . . ?
O1 C15 N4 122.4(9) . . ?
O1 C15 C12 121.6(9) . . ?
C23 C24 H24 120.0 . . ?
C25 C24 C23 120.1(14) . . ?
C25 C24 H24 120.0 . . ?
H35A C35A H35B 109.2 . . ?
C36A C35A H35A 111.3 . . ?
C36A C35A H35B 111.3 . . ?
C36A C35A C34A 102.3(10) . . ?
C34A C35A H35A 111.3 . . ?
C34A C35A H35B 111.3 . . ?
HWA OW HWB 104.5 . . ?
H54D C54 H54E 109.5 . . ?
H54D C54 H54F 109.5 . . ?
H54E C54 H54F 109.5 . . ?
C53 C54 H54D 109.5 . . ?
C53 C54 H54E 109.5 . . ?
C53 C54 H54F 109.5 . . ?
C21 C20 H20 120.8 . . ?
C19 C20 H20 120.8 . . ?
C19 C20 C21 118.4(11) . . ?
F2 C29 F1 106.1(9) . . ?
F2 C29 C28 113.9(9) . . ?
F2 C29 C30 108.9(9) . . ?
F1 C29 C28 109.7(8) . . ?
F1 C29 C30 105.3(9) . . ?
C30 C29 C28 112.4(10) . . ?
C8A C7A H7A 116.4 . . ?
C8A C7A C4A 127.2(13) . . ?
C4A C7A H7A 116.4 . . ?
C6 C1 H1 120.0 . . ?
C6 C1 C2 120.0(11) . . ?
C2 C1 H1 120.0 . . ?
C28 C37 C32 121.6(9) . . ?
C28 C37 C36 133.5(10) . . ?
C32 C37 C36 104.8(9) . . ?
C35A C36A H36A 115.6 . . ?
C35A C36A C37A 105.0(9) . . ?
C35A C36A C38A 102.6(9) . . ?
C37A C36A H36A 115.6 . . ?
C38A C36A H36A 115.6 . . ?
C38A C36A C37A 100.6(9) . . ?
C54 C53 C47 112.5(11) . . ?
C54 C53 C50 112.7(10) . . ?
C47 C53 C50 92.7(11) . . ?
C55 C53 C54 109.3(12) . . ?
C55 C53 C47 115.2(10) . . ?
C55 C53 C50 113.8(12) . . ?
N2 C22 C23 110.9(9) . . ?
N2 C22 H22A 109.5 . . ?
N2 C22 H22B 109.5 . . ?
C23 C22 H22A 109.5 . . ?
C23 C22 H22B 109.5 . . ?
H22A C22 H22B 108.0 . . ?
N3A C23A C24A 121.0(12) . . ?
N3A C23A C58 116.7(9) . . ?
C24A C23A C58 121.9(13) . . ?
F3 C30 C29 108.5(9) . . ?
F3 C30 C31 105.3(11) . . ?
F4 C30 F3 107.6(13) . . ?
F4 C30 C29 110.0(10) . . ?
F4 C30 C31 107.6(11) . . ?
C31 C30 C29 117.4(13) . . ?
C11A C10A H10A 119.4 . . ?
C11A C10A C9A 121.3(13) . . ?
C9A C10A H10A 119.4 . . ?
C32 C33 C34 102.6(10) . . ?
C32 C33 C41 115.1(10) . . ?
C32 C33 C38 101.7(9) . . ?
C41 C33 C34 114.0(11) . . ?
C41 C33 C38 119.3(11) . . ?
C38 C33 C34 101.9(10) . . ?
O6A C56A C57A 116.8(14) . . ?
O7A C56A O6A 130.7(13) . . ?
O7A C56A C57A 112.5(13) . . ?
O5 C46 C51 127.8(11) . . ?
O5 C46 C47 125.0(11) . . ?
C51 C46 C47 107.0(10) . . ?
C1 C6 H6 119.5 . . ?
C1 C6 C5 121.1(13) . . ?
C5 C6 H6 119.5 . . ?
C7A C8A H8A 117.1 . . ?
C7A C8A C9A 125.8(13) . . ?
C9A C8A H8A 117.1 . . ?
N1 C21 C20 121.2(12) . . ?
N1 C21 H21 119.4 . . ?
C20 C21 H21 119.4 . . ?
N1A C21A H21A 119.3 . . ?
N1A C21A C20A 121.3(13) . . ?
C20A C21A H21A 119.3 . . ?
C17 C18 H18 121.2 . . ?
C19 C18 C17 117.6(12) . . ?
C19 C18 H18 121.2 . . ?
C13A C14A H14A 119.1 . . ?
C9A C14A C13A 121.7(11) . . ?
C9A C14A H14A 119.1 . . ?
C46 C51 C50 104.2(11) . . ?
C42 C51 C46 124.4(10) . . ?
C42 C51 C50 131.2(12) . . ?
C9 C14 H14 119.3 . . ?
C13 C14 C9 121.4(11) . . ?
C13 C14 H14 119.3 . . ?
C34A C33A C38A 101.4(9) . . ?
C32A C33A C34A 103.4(9) . . ?
C32A C33A C38A 99.7(8) . . ?
C39A C33A C34A 116.0(10) . . ?
C39A C33A C32A 113.2(9) . . ?
C39A C33A C38A 120.6(11) . . ?
C2A C3A H3A 119.6 . . ?
C4A C3A H3A 119.7 . . ?
C4A C3A C2A 120.7(13) . . ?
C27A C26A H26A 120.5 . . ?
C25A C26A C27A 119.0(13) . . ?
C25A C26A H26A 120.5 . . ?
C32A C37A C36A 105.0(8) . . ?
C28A C37A C36A 132.0(9) . . ?
C28A C37A C32A 122.8(9) . . ?
C13A C12A C15A 116.6(12) . . ?
C11A C12A C13A 118.9(10) . . ?
C11A C12A C15A 124.4(10) . . ?
C11 C10 H10 119.3 . . ?
C9 C10 C11 121.5(12) . . ?
C9 C10 H10 119.3 . . ?
C4 C7 H7 115.8 . . ?
C8 C7 C4 128.3(13) . . ?
C8 C7 H7 115.8 . . ?
O6 C56 C57 116.6(12) . . ?
O7 C56 O6 129.9(12) . . ?
O7 C56 C57 113.5(11) . . ?
O4A C42A C51A 130.7(13) . . ?
O4A C42A C43A 112.6(12) . . ?
C51A C42A C43A 116.6(12) . . ?
C24 C25 H25 121.5 . . ?
C26 C25 C24 117.1(11) . . ?
C26 C25 H25 121.5 . . ?
O3 C32 C37 128.7(9) . . ?
O3 C32 C33 125.3(9) . . ?
C37 C32 C33 105.9(9) . . ?
C46 C47 C53 100.7(8) . . ?
C46 C47 C52 116.0(12) . . ?
C46 C47 C48 104.8(13) . . ?
C52 C47 C53 117.9(13) . . ?
C52 C47 C48 113.7(12) . . ?
C48 C47 C53 101.6(12) . . ?
F4A C30A F3A 105.8(10) . . ?
F4A C30A C29A 109.9(9) . . ?
F4A C30A C31A 106.7(9) . . ?
F3A C30A C29A 108.7(8) . . ?
F3A C30A C31A 105.9(9) . . ?
C31A C30A C29A 119.2(10) . . ?
F16A C57A C56A 110.0(16) . . ?
F17A C57A F16A 110.2(17) . . ?
F17A C57A C56A 118.8(13) . . ?
F17A C57A F15A 106.3(18) . . ?
F15A C57A F16A 98.2(17) . . ?
F15A C57A C56A 111.3(14) . . ?
F42 C57A C56A 110.8(19) . . ?
F42 C57A F43 98(2) . . ?
F43 C57A C56A 105.8(14) . . ?
F44 C57A C56A 117.1(16) . . ?
F44 C57A F42 117(2) . . ?
F44 C57A F43 105(2) . . ?
C9 C8 H8 116.6 . . ?
C7 C8 C9 126.8(13) . . ?
C7 C8 H8 116.6 . . ?
O1A C15A N4A 121.8(10) . . ?
O1A C15A C12A 120.7(10) . . ?
N4A C15A C12A 117.5(11) . . ?
C53 C50 H50 115.4 . . ?
C51 C50 C53 100.6(11) . . ?
C51 C50 H50 115.4 . . ?
C51 C50 C49 106.6(11) . . ?
C49 C50 C53 101.6(12) . . ?
C49 C50 H50 115.4 . . ?
C37 C36 H36 114.5 . . ?
C37 C36 C38 101.8(9) . . ?
C38 C36 H36 114.5 . . ?
C35 C36 C37 107.4(11) . . ?
C35 C36 H36 114.5 . . ?
C35 C36 C38 102.6(10) . . ?
C4A C5A H5A 119.4 . . ?
C6A C5A H5A 119.4 . . ?
C6A C5A C4A 121.1(13) . . ?
C35A C34A H34A 110.8 . . ?
C35A C34A H34B 110.8 . . ?
C33A C34A C35A 104.6(9) . . ?
C33A C34A H34A 110.8 . . ?
C33A C34A H34B 110.8 . . ?
H34A C34A H34B 108.9 . . ?
F9 C43 F8 101.9(13) . . ?
F9 C43 C44 108.8(13) . . ?
F9 C43 C42 111.6(10) . . ?
F8 C43 C44 104.7(11) . . ?
F8 C43 C42 113.9(12) . . ?
C44 C43 C42 114.9(14) . . ?
C4 C3 H3 119.1 . . ?
C4 C3 C2 121.8(13) . . ?
C2 C3 H3 119.1 . . ?
C53 C55 H55D 109.5 . . ?
C53 C55 H55E 109.5 . . ?
C53 C55 H55F 109.5 . . ?
H55D C55 H55E 109.5 . . ?
H55D C55 H55F 109.5 . . ?
H55E C55 H55F 109.5 . . ?
O3A C32A C33A 124.5(9) . . ?
O3A C32A C37A 129.1(9) . . ?
C37A C32A C33A 106.4(9) . . ?
C18A C19A H19A 121.1 . . ?
C20A C19A H19A 121.1 . . ?
C20A C19A C18A 117.8(12) . . ?
F10 C44 F11 107.5(16) . . ?
F10 C44 C43 110.9(13) . . ?
F10 C44 C45 109.6(13) . . ?
F11 C44 C43 105.8(11) . . ?
F11 C44 C45 108.4(15) . . ?
C43 C44 C45 114.4(18) . . ?
C33 C34 H34C 111.5 . . ?
C33 C34 H34D 111.5 . . ?
H34C C34 H34D 109.3 . . ?
C35 C34 C33 101.5(11) . . ?
C35 C34 H34C 111.5 . . ?
C35 C34 H34D 111.5 . . ?
C42A C51A C46A 120.4(13) . . ?
C42A C51A C50A 134.7(14) . . ?
C46A C51A C50A 104.8(13) . . ?
C12 C13 H13 120.1 . . ?
C14 C13 C12 119.9(12) . . ?
C14 C13 H13 120.1 . . ?
C1 C2 C3 119.4(14) . . ?
C1 C2 H2 120.3 . . ?
C3 C2 H2 120.3 . . ?
C19A C18A H18A 120.0 . . ?
C17A C18A C19A 120.1(14) . . ?
C17A C18A H18A 120.0 . . ?
F1A C29A F2A 104.8(9) . . ?
F1A C29A C30A 106.5(8) . . ?
F1A C29A C28A 111.7(8) . . ?
F2A C29A C30A 105.9(8) . . ?
F2A C29A C28A 111.3(8) . . ?
C28A C29A C30A 115.8(10) . . ?
O4 C42 C51 126.1(11) . . ?
O4 C42 C43 113.2(11) . . ?
C51 C42 C43 120.7(10) . . ?
C10A C11A H11A 119.7 . . ?
C12A C11A C10A 120.7(11) . . ?
C12A C11A H11A 119.7 . . ?
C10A C9A C8A 118.2(12) . . ?
C14A C9A C10A 117.4(10) . . ?
C14A C9A C8A 124.4(11) . . ?
F6A C31A C30A 108.8(10) . . ?
F5A C31A F6A 105.2(12) . . ?
F5A C31A F7A 111.1(11) . . ?
F5A C31A C30A 114.2(10) . . ?
F7A C31A F6A 104.8(10) . . ?
F7A C31A C30A 112.1(11) . . ?
H40A C40A H40B 109.5 . . ?
H40A C40A H40C 109.5 . . ?
H40B C40A H40C 109.5 . . ?
C38A C40A H40A 109.5 . . ?
C38A C40A H40B 109.5 . . ?
C38A C40A H40C 109.5 . . ?
C4 C5 C6 120.5(13) . . ?
C4 C5 H5 119.8 . . ?
C6 C5 H5 119.8 . . ?
C33 C41 H41D 109.5 . . ?
C33 C41 H41E 109.5 . . ?
C33 C41 H41F 109.5 . . ?
H41D C41 H41E 109.5 . . ?
H41D C41 H41F 109.5 . . ?
H41E C41 H41F 109.5 . . ?
C36 C38 C33 92.9(10) . . ?
C40 C38 C33 111.6(11) . . ?
C40 C38 C36 114.0(10) . . ?
C39 C38 C33 114.3(11) . . ?
C39 C38 C36 113.6(11) . . ?
C39 C38 C40 109.6(12) . . ?
C3A C2A H2A 119.7 . . ?
C1A C2A C3A 120.6(14) . . ?
C1A C2A H2A 119.7 . . ?
C23A C24A H24A 120.7 . . ?
C25A C24A C23A 118.7(14) . . ?
C25A C24A H24A 120.7 . . ?
O5A C46A C51A 127.7(14) . . ?
O5A C46A C47A 125.3(13) . . ?
C51A C46A C47A 106.8(12) . . ?
C47 C52 H52D 109.5 . . ?
C47 C52 H52E 109.5 . . ?
C47 C52 H52F 109.5 . . ?
H52D C52 H52E 109.5 . . ?
H52D C52 H52F 109.5 . . ?
H52E C52 H52F 109.5 . . ?
C26A C25A C24A 120.3(11) . . ?
C26A C25A H25A 119.9 . . ?
C24A C25A H25A 119.9 . . ?
C38 C40 H40D 109.5 . . ?
C38 C40 H40E 109.5 . . ?
C38 C40 H40F 109.5 . . ?
H40D C40 H40E 109.5 . . ?
H40D C40 H40F 109.5 . . ?
H40E C40 H40F 109.5 . . ?
C36A C38A C33A 95.2(9) . . ?
C36A C38A C40A 113.7(10) . . ?
C36A C38A C41A 113.6(10) . . ?
C33A C38A C40A 112.7(10) . . ?
C33A C38A C41A 113.2(10) . . ?
C41A C38A C40A 108.2(10) . . ?
F6 C31 F7 108.0(11) . . ?
F6 C31 C30 112.5(14) . . ?
F5 C31 F6 110.0(13) . . ?
F5 C31 F7 101.7(15) . . ?
F5 C31 C30 114.0(12) . . ?
F7 C31 C30 110.0(12) . . ?
C20 C19 C18 121.2(10) . . ?
C20 C19 H19 119.4 . . ?
C18 C19 H19 119.4 . . ?
C47 C48 H48C 110.6 . . ?
C47 C48 H48D 110.6 . . ?
H48C C48 H48D 108.7 . . ?
C49 C48 C47 105.7(12) . . ?
C49 C48 H48C 110.6 . . ?
C49 C48 H48D 110.6 . . ?
F9A C43A C42A 107.7(11) . . ?
F9A C43A C44A 105.3(14) . . ?
F8A C43A F9A 105.5(11) . . ?
F8A C43A C42A 113.8(13) . . ?
F8A C43A C44A 107.8(12) . . ?
C44A C43A C42A 115.9(13) . . ?
N1A C17A C18A 121.7(12) . . ?
N1A C17A C16A 118.0(10) . . ?
C18A C17A C16A 120.0(12) . . ?
C38A C41A H41A 109.5 . . ?
C38A C41A H41B 109.5 . . ?
C38A C41A H41C 109.5 . . ?
H41A C41A H41B 109.5 . . ?
H41A C41A H41C 109.5 . . ?
H41B C41A H41C 109.5 . . ?
F11A C44A F10A 106.3(16) . . ?
F11A C44A C43A 110.1(13) . . ?
F11A C44A C45A 106.1(13) . . ?
F10A C44A C43A 107.6(14) . . ?
F10A C44A C45A 105.4(13) . . ?
C43A C44A C45A 120.5(14) . . ?
C33A C39A H39A 109.5 . . ?
C33A C39A H39B 109.5 . . ?
C33A C39A H39C 109.5 . . ?
H39A C39A H39B 109.5 . . ?
H39A C39A H39C 109.5 . . ?
H39B C39A H39C 109.5 . . ?
O2A C28A C37A 125.5(9) . . ?
O2A C28A C29A 111.8(8) . . ?
C37A C28A C29A 122.5(9) . . ?
C25 C26 H26 119.8 . . ?
C27 C26 C25 120.4(12) . . ?
C27 C26 H26 119.8 . . ?
C36 C35 C34 103.7(10) . . ?
C36 C35 H35C 111.0 . . ?
C36 C35 H35D 111.0 . . ?
C34 C35 H35C 111.0 . . ?
C34 C35 H35D 111.0 . . ?
H35C C35 H35D 109.0 . . ?
C2A C1A H1A 120.3 . . ?
C2A C1A C6A 119.4(11) . . ?
C6A C1A H1A 120.3 . . ?
C3A C4A C7A 123.5(11) . . ?
C3A C4A C5A 117.5(10) . . ?
C5A C4A C7A 118.9(12) . . ?
C21A C20A H20A 119.9 . . ?
C19A C20A C21A 120.2(12) . . ?
C19A C20A H20A 119.9 . . ?
C38 C39 H39D 109.5 . . ?
C38 C39 H39E 109.5 . . ?
C38 C39 H39F 109.5 . . ?
H39D C39 H39E 109.5 . . ?
H39D C39 H39F 109.5 . . ?
H39E C39 H39F 109.5 . . ?
N2A C16A H16A 109.0 . . ?
N2A C16A H16B 109.0 . . ?
C17A C16A N2A 112.8(10) . . ?
C17A C16A H16A 109.0 . . ?
C17A C16A H16B 109.0 . . ?
H16A C16A H16B 107.8 . . ?
F17 C57 F15 106.4(14) . . ?
F17 C57 F16 108.0(12) . . ?
F17 C57 C56 113.4(13) . . ?
F15 C57 C56 111.4(11) . . ?
F16 C57 F15 103.5(12) . . ?
F16 C57 C56 113.4(12) . . ?
F45 C57 C56 113(2) . . ?
F45 C57 F46 101(3) . . ?
F45 C57 F47 121(3) . . ?
F46 C57 C56 108(2) . . ?
F46 C57 F47 102(3) . . ?
F47 C57 C56 110(3) . . ?
N3 C27 C26 122.1(13) . . ?
N3 C27 H27 118.9 . . ?
C26 C27 H27 118.9 . . ?
C46A C47A C53A 99.4(14) . . ?
C46A C47A C48A 103.9(13) . . ?
C52A C47A C46A 113.6(13) . . ?
C52A C47A C53A 118.2(15) . . ?
C52A C47A C48A 115.7(17) . . ?
C48A C47A C53A 103.8(13) . . ?
C50 C49 H49C 111.4 . . ?
C50 C49 H49D 111.4 . . ?
C48 C49 C50 102.0(14) . . ?
C48 C49 H49C 111.4 . . ?
C48 C49 H49D 111.4 . . ?
H49C C49 H49D 109.2 . . ?
C47A C52A H52A 109.5 . . ?
C47A C52A H52B 109.5 . . ?
C47A C52A H52C 109.5 . . ?
H52A C52A H52B 109.5 . . ?
H52A C52A H52C 109.5 . . ?
H52B C52A H52C 109.5 . . ?
F13A C45A C44A 110.6(13) . . ?
F14A C45A F13A 105.0(14) . . ?
F14A C45A F12A 109.8(15) . . ?
F14A C45A C44A 110.1(13) . . ?
F12A C45A F13A 110.1(13) . . ?
F12A C45A C44A 111.1(13) . . ?
C51A C50A H50A 115.5 . . ?
C51A C50A C53A 101.0(12) . . ?
C51A C50A C49A 105.7(16) . . ?
C53A C50A H50A 115.5 . . ?
C53A C50A C49A 101.7(16) . . ?
C49A C50A H50A 115.5 . . ?
F13 C45 F14 102.5(19) . . ?
F13 C45 C44 111.7(15) . . ?
F12 C45 F13 122(3) . . ?
F12 C45 F14 99.4(17) . . ?
F12 C45 C44 113.4(18) . . ?
F14 C45 C44 105(2) . . ?
C5A C6A C1A 120.6(12) . . ?
C5A C6A H6A 119.7 . . ?
C1A C6A H6A 119.7 . . ?
H54A C54A H54B 109.5 . . ?
H54A C54A H54C 109.5 . . ?
H54B C54A H54C 109.5 . . ?
C53A C54A H54A 109.5 . . ?
C53A C54A H54B 109.5 . . ?
C53A C54A H54C 109.5 . . ?
H55A C55A H55B 109.5 . . ?
H55A C55A H55C 109.5 . . ?
H55B C55A H55C 109.5 . . ?
C53A C55A H55A 109.5 . . ?
C53A C55A H55B 109.5 . . ?
C53A C55A H55C 109.5 . . ?
C50A C53A C47A 93.0(13) . . ?
C54A C53A C47A 115.9(16) . . ?
C54A C53A C50A 112.5(18) . . ?
C54A C53A C55A 106.7(17) . . ?
C55A C53A C47A 115.6(18) . . ?
C55A C53A C50A 113.0(15) . . ?
C47A C48A H48A 111.1 . . ?
C47A C48A H48B 111.1 . . ?
C47A C48A C49A 103.5(16) . . ?
H48A C48A H48B 109.0 . . ?
C49A C48A H48A 111.1 . . ?
C49A C48A H48B 111.1 . . ?
C50A C49A H49A 111.1 . . ?
C50A C49A H49B 111.1 . . ?
C48A C49A C50A 103.3(13) . . ?
C48A C49A H49A 111.1 . . ?
C48A C49A H49B 111.1 . . ?
H49A C49A H49B 109.1 . . ?
F35 C115 C116 105(2) . . ?
F35 C115 C118 111(2) . . ?
F36 C115 F35 107(2) . . ?
F36 C115 C116 106.3(19) . . ?
F36 C115 C118 114(2) . . ?
C116 C115 C118 113(2) . . ?
F37 C116 F38 109(2) . . ?
F37 C116 C115 109(2) . . ?
F37 C116 C117 106.6(19) . . ?
F38 C116 C115 105(2) . . ?
F38 C116 C117 107.4(19) . . ?
C115 C116 C117 119(2) . . ?
F39 C117 C116 108.7(19) . . ?
F40 C117 F39 106(2) . . ?
F40 C117 C116 112(2) . . ?
F41 C117 F39 107.9(19) . . ?
F41 C117 F40 112(2) . . ?
F41 C117 C116 110.0(18) . . ?
O4A C118 C115 115(2) . . ?
O4A C118 C127 115.0(19) . . ?
C127 C118 C115 129(2) . . ?
H11B C119 H11C 109.0 . . ?
C120 C119 H11B 111.0 . . ?
C120 C119 H11C 111.0 . . ?
C120 C119 C126 103.8(19) . . ?
C126 C119 H11B 111.0 . . ?
C126 C119 H11C 111.0 . . ?
C119 C120 H12A 111.1 . . ?
C119 C120 H12B 111.1 . . ?
H12A C120 H12B 109.1 . . ?
C125 C120 C119 103(2) . . ?
C125 C120 H12A 111.1 . . ?
C125 C120 H12B 111.1 . . ?
C122 C121 C125 114(3) . . ?
C123 C121 C122 109(2) . . ?
C123 C121 C125 116(2) . . ?
C123 C121 C126 111(2) . . ?
C126 C121 C122 113(2) . . ?
C126 C121 C125 93.3(18) . . ?
C121 C122 H12C 109.5 . . ?
C121 C122 H12D 109.5 . . ?
C121 C122 H12E 109.5 . . ?
H12C C122 H12D 109.5 . . ?
H12C C122 H12E 109.5 . . ?
H12D C122 H12E 109.5 . . ?
C121 C123 H12F 109.5 . . ?
C121 C123 H12G 109.5 . . ?
C121 C123 H12H 109.5 . . ?
H12F C123 H12G 109.5 . . ?
H12F C123 H12H 109.5 . . ?
H12G C123 H12H 109.5 . . ?
H12I C124 H12J 109.5 . . ?
H12I C124 H12K 109.5 . . ?
H12J C124 H12K 109.5 . . ?
C125 C124 H12I 109.5 . . ?
C125 C124 H12J 109.5 . . ?
C125 C124 H12K 109.5 . . ?
C120 C125 C121 102.6(19) . . ?
C124 C125 C120 118(3) . . ?
C124 C125 C121 115(2) . . ?
C124 C125 C128 114(2) . . ?
C128 C125 C120 103(2) . . ?
C128 C125 C121 102(2) . . ?
C119 C126 H126 115.9 . . ?
C121 C126 C119 102(2) . . ?
C121 C126 H126 115.9 . . ?
C127 C126 C119 104(2) . . ?
C127 C126 C121 100.9(17) . . ?
C127 C126 H126 115.9 . . ?
C118 C127 C126 126(2) . . ?
C118 C127 C128 128(2) . . ?
C128 C127 C126 105.8(18) . . ?
O5A C128 C125 120.7(19) . . ?
O5A C128 C127 134(2) . . ?
C127 C128 C125 105.5(16) . . ?
N2A C58 H58A 109.3 . . ?
N2A C58 H58B 109.3 . . ?
C23A C58 N2A 111.5(9) . . ?
C23A C58 H58A 109.3 . . ?
C23A C58 H58B 109.3 . . ?
H58A C58 H58B 108.0 . . ?

loop_
_geom_hbond_atom_site_label_D
_geom_hbond_atom_site_label_H
_geom_hbond_atom_site_label_A
_geom_hbond_distance_DH
_geom_hbond_distance_HA
_geom_hbond_distance_DA
_geom_hbond_angle_DHA
_geom_hbond_site_symmetry_A
_geom_hbond_publ_flag
OWA HWAA O7A 0.87 1.89 2.758(13) 175.5 . yes
N4 H4 OW 0.88 2.12 2.852(13) 140.7 4_545 yes
N4A H4A OWA 0.88 2.17 2.902(15) 140.7 4_556 yes
OW HWA O7 0.87 1.91 2.766(13) 168.7 . yes

loop_
_geom_torsion_atom_site_label_1
_geom_torsion_atom_site_label_2
_geom_torsion_atom_site_label_3
_geom_torsion_atom_site_label_4
_geom_torsion
_geom_torsion_site_symmetry_1
_geom_torsion_site_symmetry_2
_geom_torsion_site_symmetry_3
_geom_torsion_site_symmetry_4
_geom_torsion_publ_flag
La1 O3 C32 C37 15.3(19) . . . . ?
La1 O3 C32 C33 -165.6(9) . . . . ?
La1 O6 C56 O7 -81(3) . . . . ?
La1 O6 C56 C57 98(2) . . . . ?
La1 O2 C28 C29 172.9(7) . . . . ?
La1 O2 C28 C37 -7(2) . . . . ?
La1 N2 C16 C17 -40.0(10) . . . . ?
La1 N2 C22 C23 48.3(10) . . . . ?
La1 O5 C46 C51 6.9(19) . . . . ?
La1 O5 C46 C47 -167.8(9) . . . . ?
La1 O1 C15 N4 -9.2(14) . . . . ?
La1 O1 C15 C12 168.2(6) . . . . ?
La1 O4 C42 C51 -10(2) . . . . ?
La1 O4 C42 C43 170.9(9) . . . . ?
La1 N3 C27 C26 171.4(8) . . . . ?
La1 N1 C21 C20 171.3(8) . . . . ?
La2 N3A C27A C26A -176.5(8) . . . . ?
La2 N3A C23A C24A 173.7(8) . . . . ?
La2 N3A C23A C58 -13.3(13) . . . . ?
La2 O1A C15A N4A 15.7(14) . . . . ?
La2 O1A C15A C12A -163.5(6) . . . . ?
La2 O5A C46A C51A 0(3) . . . . ?
La2 O5A C46A C47A -174.5(12) . . . . ?
La2 O5A C128 C125 170.7(19) . . . . ?
La2 O5A C128 C127 -9(6) . . . . ?
La2 O4A C42A C51A -22(3) . . . . ?
La2 O4A C42A C43A 161.2(9) . . . . ?
La2 O4A C118 C115 -169.2(13) . . . . ?
La2 O4A C118 C127 2(6) . . . . ?
La2 O2A C28A C37A 7.5(18) . . . . ?
La2 O2A C28A C29A -167.5(7) . . . . ?
La2 O3A C32A C33A 172.7(8) . . . . ?
La2 O3A C32A C37A -11(2) . . . . ?
La2 O6A C56A O7A 63(4) . . . . ?
La2 O6A C56A C57A -114(2) . . . . ?
La2 N2A N4A C15A 8.8(10) . . . . ?
La2 N2A C16A C17A 41.1(11) . . . . ?
La2 N2A C58 C23A -52.8(10) . . . . ?
La2 N1A C21A C20A 178.4(8) . . . . ?
La2 N1A C17A C18A -178.1(8) . . . . ?
La2 N1A C17A C16A 9.2(13) . . . . ?
F1A C29A C28A O2A -33.3(13) . . . . ?
F1A C29A C28A C37A 151.5(11) . . . . ?
F2A C29A C28A O2A -150.1(9) . . . . ?
F2A C29A C28A C37A 34.7(15) . . . . ?
F2 C29 C30 F3 -160.0(10) . . . . ?
F2 C29 C30 F4 82.6(13) . . . . ?
F2 C29 C30 C31 -40.8(15) . . . . ?
N3A C27A C26A C25A 5.9(18) . . . . ?
N3A C23A C24A C25A -0.4(18) . . . . ?
N3A C23A C58 N2A 46.8(14) . . . . ?
F1 C29 C30 F3 -46.5(13) . . . . ?
F1 C29 C30 F4 -164.0(10) . . . . ?
F1 C29 C30 C31 72.6(14) . . . . ?
F4A C30A C29A F1A 172.9(9) . . . . ?
F4A C30A C29A F2A -75.8(11) . . . . ?
F4A C30A C29A C28A 48.1(13) . . . . ?
F4A C30A C31A F6A 47.9(14) . . . . ?
F4A C30A C31A F5A 165.0(12) . . . . ?
F4A C30A C31A F7A -67.5(14) . . . . ?
F3A C30A C29A F1A 57.6(11) . . . . ?
F3A C30A C29A F2A 168.9(8) . . . . ?
F3A C30A C29A C28A -67.3(12) . . . . ?
F3A C30A C31A F6A 160.3(10) . . . . ?
F3A C30A C31A F5A -82.6(14) . . . . ?
F3A C30A C31A F7A 44.9(14) . . . . ?
O6 C56 C57 F17 -113.4(16) . . . . ?
O6 C56 C57 F15 6.7(19) . . . . ?
O6 C56 C57 F16 123.0(15) . . . . ?
O6 C56 C57 F45 55(3) . . . . ?
O6 C56 C57 F46 166(3) . . . . ?
O6 C56 C57 F47 -84(3) . . . . ?
F3 C30 C31 F6 -48.7(16) . . . . ?
F3 C30 C31 F5 77.4(16) . . . . ?
F3 C30 C31 F7 -169.2(13) . . . . ?
O2 C28 C29 F2 149.5(10) . . . . ?
O2 C28 C29 F1 30.7(14) . . . . ?
O2 C28 C29 C30 -86.0(12) . . . . ?
O2 C28 C37 C32 -3(2) . . . . ?
O2 C28 C37 C36 174.7(13) . . . . ?
O5A C46A C47A C52A -23(3) . . . . ?
O5A C46A C47A C53A -149(2) . . . . ?
O5A C46A C47A C48A 104(2) . . . . ?
O4A C42A C51A C46A 4(3) . . . . ?
O4A C42A C51A C50A -171(2) . . . . ?
O4A C42A C43A F9A -31.3(19) . . . . ?
O4A C42A C43A F8A -147.8(14) . . . . ?
O4A C42A C43A C44A 86.3(18) . . . . ?
O4A C118 C127 C126 -178(3) . . . . ?
O4A C118 C127 C128 1(6) . . . . ?
F10 C44 C45 F13 -166(2) . . . . ?
F10 C44 C45 F12 51(3) . . . . ?
F10 C44 C45 F14 -56(2) . . . . ?
F9 C43 C44 F10 -177.6(13) . . . . ?
F9 C43 C44 F11 66.2(16) . . . . ?
F9 C43 C44 C45 -53.0(18) . . . . ?
F9 C43 C42 O4 -33.2(19) . . . . ?
F9 C43 C42 C51 147.5(14) . . . . ?
F8 C43 C44 F10 -69.2(17) . . . . ?
F8 C43 C44 F11 174.5(12) . . . . ?
F8 C43 C44 C45 55.3(17) . . . . ?
F8 C43 C42 O4 -147.9(12) . . . . ?
F8 C43 C42 C51 33(2) . . . . ?
N4 N2 C16 C17 83.1(11) . . . . ?
N4 N2 C22 C23 -72.3(11) . . . . ?
N2 N4 C15 O1 12.4(13) . . . . ?
N2 N4 C15 C12 -165.2(8) . . . . ?
N2 C16 C17 N1 27.7(13) . . . . ?
N2 C16 C17 C18 -157.0(9) . . . . ?
O5 C46 C51 C50 -177.8(13) . . . . ?
O5 C46 C51 C42 -3(2) . . . . ?
O5 C46 C47 C53 -147.0(13) . . . . ?
O5 C46 C47 C52 -19(2) . . . . ?
O5 C46 C47 C48 107.8(15) . . . . ?
F9A C43A C44A F11A 68.9(16) . . . . ?
F9A C43A C44A F10A -175.7(12) . . . . ?
F9A C43A C44A C45A -55.0(17) . . . . ?
F4 C30 C31 F6 65.9(17) . . . . ?
F4 C30 C31 F5 -168.0(13) . . . . ?
F4 C30 C31 F7 -54.5(18) . . . . ?
O6A C56A C57A F16A -81(2) . . . . ?
O6A C56A C57A F17A 47(2) . . . . ?
O6A C56A C57A F15A 171.1(16) . . . . ?
O6A C56A C57A F42 -116(2) . . . . ?
O6A C56A C57A F43 -10(2) . . . . ?
O6A C56A C57A F44 106(2) . . . . ?
C16 N2 C22 C23 169.4(9) . . . . ?
C16 C17 N1 La1 1.7(12) . . . . ?
C16 C17 N1 C21 174.4(9) . . . . ?
C16 C17 C18 C19 -172.8(10) . . . . ?
N2A N4A C15A O1A -16.1(14) . . . . ?
N2A N4A C15A C12A 163.1(8) . . . . ?
C23 N3 C27 C26 -0.1(15) . . . . ?
C23 C24 C25 C26 4.3(18) . . . . ?
F8A C43A C44A F11A -178.9(13) . . . . ?
F8A C43A C44A F10A -63.5(15) . . . . ?
F8A C43A C44A C45A 57.2(19) . . . . ?
C4 C7 C8 C9 -174.6(11) . . . . ?
C4 C3 C2 C1 1(2) . . . . ?
C12 C11 C10 C9 0.0(16) . . . . ?
C17 N1 C21 C20 -1.9(16) . . . . ?
C17 C18 C19 C20 -1.1(17) . . . . ?
N1A C21A C20A C19A 0.5(18) . . . . ?
N1A C17A C16A N2A -35.2(14) . . . . ?
O7A C56A C57A F16A 101(2) . . . . ?
O7A C56A C57A F17A -131(2) . . . . ?
O7A C56A C57A F15A -7(2) . . . . ?
O7A C56A C57A F42 67(2) . . . . ?
O7A C56A C57A F43 172.0(17) . . . . ?
O7A C56A C57A F44 -71(3) . . . . ?
N3 C23 C24 C25 -6.7(18) . . . . ?
N3 C23 C22 N2 -44.4(13) . . . . ?
C11 C12 C15 N4 7.0(14) . . . . ?
C11 C12 C15 O1 -170.6(10) . . . . ?
C11 C12 C13 C14 1.4(15) . . . . ?
C28 C29 C30 F3 72.8(13) . . . . ?
C28 C29 C30 F4 -44.6(14) . . . . ?
C28 C29 C30 C31 -168.0(11) . . . . ?
C28 C37 C32 O3 -2(2) . . . . ?
C28 C37 C32 C33 178.6(12) . . . . ?
C28 C37 C36 C38 147.3(15) . . . . ?
C28 C37 C36 C35 -105.4(16) . . . . ?
N4A N2A C16A C17A -81.5(12) . . . . ?
N4A N2A C58 C23A 66.6(13) . . . . ?
N1 C17 C18 C19 2.3(16) . . . . ?
C13A C14A C9A C10A 1.2(16) . . . . ?
C13A C14A C9A C8A -176.0(10) . . . . ?
C13A C12A C15A O1A 3.1(14) . . . . ?
C13A C12A C15A N4A -176.1(9) . . . . ?
C13A C12A C11A C10A 2.9(17) . . . . ?
F11A C44A C45A F13A 179.0(13) . . . . ?
F11A C44A C45A F14A -65.4(17) . . . . ?
F11A C44A C45A F12A 56.5(17) . . . . ?
F11 C44 C45 F13 -49(3) . . . . ?
F11 C44 C45 F12 168(2) . . . . ?
F11 C44 C45 F14 60.9(19) . . . . ?
C27A N3A C23A C24A 0.8(16) . . . . ?
C27A N3A C23A C58 173.8(10) . . . . ?
C27A C26A C25A C24A -5(2) . . . . ?
O7 C56 C57 F17 65.2(19) . . . . ?
O7 C56 C57 F15 -174.7(14) . . . . ?
O7 C56 C57 F16 -58.5(19) . . . . ?
O7 C56 C57 F45 -127(3) . . . . ?
O7 C56 C57 F46 -16(3) . . . . ?
O7 C56 C57 F47 95(3) . . . . ?
C9 C14 C13 C12 1.5(16) . . . . ?
C15 N4 N2 La1 -9.2(9) . . . . ?
C15 N4 N2 C16 -131.8(9) . . . . ?
C15 N4 N2 C22 110.3(10) . . . . ?
C15 C12 C11 C10 171.2(9) . . . . ?
C15 C12 C13 C14 -172.6(9) . . . . ?
C24 C23 N3 La1 -166.8(8) . . . . ?
C24 C23 N3 C27 4.4(16) . . . . ?
C24 C23 C22 N2 137.5(11) . . . . ?
C24 C25 C26 C27 -0.2(18) . . . . ?
C35A C36A C37A C32A 72.7(11) . . . . ?
C35A C36A C37A C28A -102.4(14) . . . . ?
C35A C36A C38A C33A -55.3(10) . . . . ?
C35A C36A C38A C40A -172.8(10) . . . . ?
C35A C36A C38A C41A 62.9(12) . . . . ?
C54 C53 C47 C46 61.5(16) . . . . ?
C54 C53 C47 C52 -65.7(15) . . . . ?
C54 C53 C47 C48 169.3(12) . . . . ?
C54 C53 C50 C51 -63.0(12) . . . . ?
C54 C53 C50 C49 -172.6(10) . . . . ?
C29 C28 C37 C32 176.9(11) . . . . ?
C29 C28 C37 C36 -6(2) . . . . ?
C29 C30 C31 F6 -169.5(12) . . . . ?
C29 C30 C31 F5 -43.4(19) . . . . ?
C29 C30 C31 F7 70.0(18) . . . . ?
C7A C8A C9A C10A 172.3(11) . . . . ?
C7A C8A C9A C14A -10.5(18) . . . . ?
C1 C6 C5 C4 2(2) . . . . ?
F10A C44A C45A F13A 66.5(17) . . . . ?
F10A C44A C45A F14A -177.9(14) . . . . ?
F10A C44A C45A F12A -56.0(17) . . . . ?
C37 C28 C29 F2 -30.2(15) . . . . ?
C37 C28 C29 F1 -149.0(11) . . . . ?
C37 C28 C29 C30 94.3(14) . . . . ?
C37 C36 C38 C33 52.4(11) . . . . ?
C37 C36 C38 C40 -62.8(14) . . . . ?
C37 C36 C38 C39 170.6(12) . . . . ?
C37 C36 C35 C34 -66.1(12) . . . . ?
C36A C35A C34A C33A -1.9(11) . . . . ?
C36A C37A C32A O3A -177.4(13) . . . . ?
C36A C37A C32A C33A -0.7(13) . . . . ?
C36A C37A C28A O2A 178.4(12) . . . . ?
C36A C37A C28A C29A -7(2) . . . . ?
C53 C47 C48 C49 -32.2(14) . . . . ?
C53 C50 C49 C48 39.0(14) . . . . ?
C22 N2 C16 C17 -160.4(9) . . . . ?
C22 C23 N3 La1 15.1(13) . . . . ?
C22 C23 N3 C27 -173.7(9) . . . . ?
C22 C23 C24 C25 171.3(11) . . . . ?
C23A N3A C27A C26A -3.6(16) . . . . ?
C23A C24A C25A C26A 3(2) . . . . ?
C33 C34 C35 C36 -5.3(12) . . . . ?
C46 C51 C50 C53 -33.2(12) . . . . ?
C46 C51 C50 C49 72.4(16) . . . . ?
C46 C51 C42 O4 4(2) . . . . ?
C46 C51 C42 C43 -176.9(13) . . . . ?
C46 C47 C48 C49 72.2(13) . . . . ?
C6 C1 C2 C3 -1(2) . . . . ?
C8A C7A C4A C3A -9.3(19) . . . . ?
C8A C7A C4A C5A 174.3(11) . . . . ?
C21 C20 C19 C18 -1.3(18) . . . . ?
C21A N1A C17A C18A 1.5(16) . . . . ?
C21A N1A C17A C16A -171.2(10) . . . . ?
C18 C17 N1 La1 -173.5(7) . . . . ?
C18 C17 N1 C21 -0.8(15) . . . . ?
C14A C13A C12A C15A 174.4(9) . . . . ?
C14A C13A C12A C11A -2.1(16) . . . . ?
C51 C46 C47 C53 37.3(15) . . . . ?
C51 C46 C47 C52 165.8(12) . . . . ?
C51 C46 C47 C48 -67.9(13) . . . . ?
C51 C50 C49 C48 -65.9(16) . . . . ?
C14 C9 C10 C11 2.7(16) . . . . ?
C14 C9 C8 C7 3.2(18) . . . . ?
C3A C2A C1A C6A 2(2) . . . . ?
C37A C36A C38A C33A 52.9(10) . . . . ?
C37A C36A C38A C40A -64.7(12) . . . . ?
C37A C36A C38A C41A 171.0(10) . . . . ?
C12A C13A C14A C9A 0.1(16) . . . . ?
C10 C9 C14 C13 -3.5(16) . . . . ?
C10 C9 C8 C7 -179.1(11) . . . . ?
C7 C4 C3 C2 175.5(12) . . . . ?
C7 C4 C5 C6 -176.9(11) . . . . ?
C42A C51A C46A O5A 8(3) . . . . ?
C42A C51A C46A C47A -177.1(17) . . . . ?
C42A C51A C50A C53A 141(2) . . . . ?
C42A C51A C50A C49A -113(2) . . . . ?
C42A C43A C44A F11A -50.1(19) . . . . ?
C42A C43A C44A F10A 65.4(17) . . . . ?
C42A C43A C44A C45A -174.0(13) . . . . ?
C25 C26 C27 N3 -2.0(17) . . . . ?
C32 C37 C36 C38 -35.0(13) . . . . ?
C32 C37 C36 C35 72.4(12) . . . . ?
C32 C33 C34 C35 73.8(11) . . . . ?
C32 C33 C38 C36 -52.0(10) . . . . ?
C32 C33 C38 C40 65.3(12) . . . . ?
C32 C33 C38 C39 -169.6(12) . . . . ?
C47 C53 C50 C51 52.7(10) . . . . ?
C47 C53 C50 C49 -56.9(11) . . . . ?
C47 C46 C51 C50 -2.3(14) . . . . ?
C47 C46 C51 C42 172.7(13) . . . . ?
C47 C48 C49 C50 -4.2(15) . . . . ?
C30A C29A C28A O2A 88.9(11) . . . . ?
C30A C29A C28A C37A -86.3(14) . . . . ?
C8 C9 C14 C13 174.2(10) . . . . ?
C8 C9 C10 C11 -175.1(10) . . . . ?
C15A C12A C11A C10A -173.3(10) . . . . ?
C50 C53 C47 C46 -54.4(12) . . . . ?
C50 C53 C47 C52 178.4(12) . . . . ?
C50 C53 C47 C48 53.4(11) . . . . ?
C50 C51 C42 O4 177.5(13) . . . . ?
C50 C51 C42 C43 -3(2) . . . . ?
C36 C37 C32 O3 179.9(12) . . . . ?
C36 C37 C32 C33 0.6(14) . . . . ?
C34A C35A C36A C37A -68.8(10) . . . . ?
C34A C35A C36A C38A 36.1(10) . . . . ?
C34A C33A C32A O3A 106.9(13) . . . . ?
C34A C33A C32A C37A -70.0(11) . . . . ?
C34A C33A C38A C36A 53.0(9) . . . . ?
C34A C33A C38A C40A 171.3(9) . . . . ?
C34A C33A C38A C41A -65.5(12) . . . . ?
C43 C44 C45 F13 68(3) . . . . ?
C43 C44 C45 F12 -74(3) . . . . ?
C43 C44 C45 F14 178.6(14) . . . . ?
C3 C4 C7 C8 13(2) . . . . ?
C3 C4 C5 C6 -2.0(19) . . . . ?
C55 C53 C47 C46 -172.4(14) . . . . ?
C55 C53 C47 C52 60.4(19) . . . . ?
C55 C53 C47 C48 -64.6(17) . . . . ?
C55 C53 C50 C51 171.9(10) . . . . ?
C55 C53 C50 C49 62.2(13) . . . . ?
C32A C33A C34A C35A 70.7(10) . . . . ?
C32A C33A C38A C36A -52.9(11) . . . . ?
C32A C33A C38A C40A 65.4(11) . . . . ?
C32A C33A C38A C41A -171.4(11) . . . . ?
C32A C37A C28A O2A 4.1(19) . . . . ?
C32A C37A C28A C29A 178.6(11) . . . . ?
C19A C18A C17A N1A -1.0(17) . . . . ?
C19A C18A C17A C16A 171.6(11) . . . . ?
C44 C43 C42 O4 91.2(15) . . . . ?
C44 C43 C42 C51 -88.1(18) . . . . ?
C34 C33 C32 O3 109.3(13) . . . . ?
C34 C33 C32 C37 -71.4(12) . . . . ?
C34 C33 C38 C36 53.7(10) . . . . ?
C34 C33 C38 C40 171.0(10) . . . . ?
C34 C33 C38 C39 -63.9(14) . . . . ?
C51A C42A C43A F9A 151.8(16) . . . . ?
C51A C42A C43A F8A 35(2) . . . . ?
C51A C42A C43A C44A -91(2) . . . . ?
C51A C46A C47A C52A 161.9(18) . . . . ?
C51A C46A C47A C53A 35.3(18) . . . . ?
C51A C46A C47A C48A -71.6(19) . . . . ?
C51A C50A C53A C47A 54.1(19) . . . . ?
C51A C50A C53A C54A -66(2) . . . . ?
C51A C50A C53A C55A 173.6(19) . . . . ?
C51A C50A C49A C48A -67.7(15) . . . . ?
C13 C12 C11 C10 -2.1(15) . . . . ?
C13 C12 C15 N4 -179.5(8) . . . . ?
C13 C12 C15 O1 3.0(14) . . . . ?
C2 C1 C6 C5 0(2) . . . . ?
C18A C19A C20A C21A 0.0(18) . . . . ?
C18A C17A C16A N2A 152.0(10) . . . . ?
C29A C30A C31A F6A -77.0(14) . . . . ?
C29A C30A C31A F5A 40.1(17) . . . . ?
C29A C30A C31A F7A 167.6(10) . . . . ?
C42 C51 C50 C53 152.3(15) . . . . ?
C42 C51 C50 C49 -102.1(18) . . . . ?
C42 C43 C44 F10 56.5(17) . . . . ?
C42 C43 C44 F11 -59.7(16) . . . . ?
C42 C43 C44 C45 -178.9(13) . . . . ?
C11A C10A C9A C8A 177.0(11) . . . . ?
C11A C10A C9A C14A -0.4(17) . . . . ?
C11A C12A C15A O1A 179.4(11) . . . . ?
C11A C12A C15A N4A 0.2(15) . . . . ?
C9A C10A C11A C12A -1.7(18) . . . . ?
C31A C30A C29A F1A -63.7(13) . . . . ?
C31A C30A C29A F2A 47.6(13) . . . . ?
C31A C30A C29A C28A 171.5(10) . . . . ?
C5 C4 C7 C8 -172.6(12) . . . . ?
C5 C4 C3 C2 1(2) . . . . ?
C41 C33 C32 O3 -15.1(19) . . . . ?
C41 C33 C32 C37 164.2(12) . . . . ?
C41 C33 C34 C35 -161.2(11) . . . . ?
C41 C33 C38 C36 -179.8(11) . . . . ?
C41 C33 C38 C40 -62.5(14) . . . . ?
C41 C33 C38 C39 62.6(17) . . . . ?
C38 C33 C32 O3 -145.6(12) . . . . ?
C38 C33 C32 C37 33.7(13) . . . . ?
C38 C33 C34 C35 -31.3(11) . . . . ?
C38 C36 C35 C34 40.7(12) . . . . ?
C2A C3A C4A C7A -176.4(11) . . . . ?
C2A C3A C4A C5A 0.1(18) . . . . ?
C2A C1A C6A C5A -3(2) . . . . ?
C24A C23A C58 N2A -140.3(12) . . . . ?
C46A C51A C50A C53A -35(2) . . . . ?
C46A C51A C50A C49A 70.5(17) . . . . ?
C46A C47A C53A C50A -53.3(16) . . . . ?
C46A C47A C53A C54A 63.5(17) . . . . ?
C46A C47A C53A C55A -170.5(16) . . . . ?
C46A C47A C48A C49A 71.0(15) . . . . ?
C52 C47 C48 C49 -160.1(12) . . . . ?
C38A C36A C37A C32A -33.6(12) . . . . ?
C38A C36A C37A C28A 151.3(13) . . . . ?
C38A C33A C34A C35A -32.3(10) . . . . ?
C38A C33A C32A O3A -148.8(12) . . . . ?
C38A C33A C32A C37A 34.3(12) . . . . ?
C19 C20 C21 N1 2.9(17) . . . . ?
C43A C42A C51A C46A -179.3(16) . . . . ?
C43A C42A C51A C50A 5(3) . . . . ?
C43A C44A C45A F13A -55.2(19) . . . . ?
C43A C44A C45A F14A 60.4(19) . . . . ?
C43A C44A C45A F12A -177.8(14) . . . . ?
C17A N1A C21A C20A -1.2(16) . . . . ?
C39A C33A C34A C35A -164.8(10) . . . . ?
C39A C33A C32A O3A -19.4(18) . . . . ?
C39A C33A C32A C37A 163.7(11) . . . . ?
C39A C33A C38A C36A -177.4(10) . . . . ?
C39A C33A C38A C40A -59.0(13) . . . . ?
C39A C33A C38A C41A 64.2(15) . . . . ?
C28A C37A C32A O3A -2(2) . . . . ?
C28A C37A C32A C33A 174.9(11) . . . . ?
C35 C36 C38 C33 -58.6(10) . . . . ?
C35 C36 C38 C40 -173.8(11) . . . . ?
C35 C36 C38 C39 59.5(14) . . . . ?
C4A C7A C8A C9A 173.7(11) . . . . ?
C4A C3A C2A C1A -1(2) . . . . ?
C4A C5A C6A C1A 2.5(19) . . . . ?
C20A C19A C18A C17A 0.2(18) . . . . ?
C16A N2A N4A C15A 131.6(10) . . . . ?
C16A N2A C58 C23A -173.6(10) . . . . ?
C47A C48A C49A C50A -3.0(16) . . . . ?
C52A C47A C53A C50A -176.6(17) . . . . ?
C52A C47A C53A C54A -60(2) . . . . ?
C52A C47A C53A C55A 66(2) . . . . ?
C52A C47A C48A C49A -163.8(15) . . . . ?
C50A C51A C46A O5A -176(2) . . . . ?
C50A C51A C46A C47A 0(2) . . . . ?
C6A C5A C4A C7A 175.7(11) . . . . ?
C6A C5A C4A C3A -0.9(17) . . . . ?
C53A C47A C48A C49A -32.6(15) . . . . ?
C53A C50A C49A C48A 37.4(16) . . . . ?
C48A C47A C53A C50A 53.7(16) . . . . ?
C48A C47A C53A C54A 170.5(14) . . . . ?
C48A C47A C53A C55A -63.5(18) . . . . ?
C49A C50A C53A C47A -54.6(15) . . . . ?
C49A C50A C53A C54A -174.3(15) . . . . ?
C49A C50A C53A C55A 65(2) . . . . ?
F35 C115 C116 F37 59(3) . . . . ?
F35 C115 C116 F38 176(2) . . . . ?
F35 C115 C116 C117 -64(3) . . . . ?
F35 C115 C118 O4A 134(3) . . . . ?
F35 C115 C118 C127 -36(5) . . . . ?
F36 C115 C116 F37 172(2) . . . . ?
F36 C115 C116 F38 -71(2) . . . . ?
F36 C115 C116 C117 49(3) . . . . ?
F36 C115 C118 O4A 13(4) . . . . ?
F36 C115 C118 C127 -157(4) . . . . ?
F37 C116 C117 F39 171(2) . . . . ?
F37 C116 C117 F40 -72(3) . . . . ?
F37 C116 C117 F41 54(3) . . . . ?
F38 C116 C117 F39 55(3) . . . . ?
F38 C116 C117 F40 171(2) . . . . ?
F38 C116 C117 F41 -63(2) . . . . ?
C115 C116 C117 F39 -64(3) . . . . ?
C115 C116 C117 F40 52(3) . . . . ?
C115 C116 C117 F41 178(2) . . . . ?
C115 C118 C127 C126 -9(6) . . . . ?
C115 C118 C127 C128 170(3) . . . . ?
C116 C115 C118 O4A -108(3) . . . . ?
C116 C115 C118 C127 82(5) . . . . ?
C118 C115 C116 F37 -62(3) . . . . ?
C118 C115 C116 F38 55(3) . . . . ?
C118 C115 C116 C117 175(2) . . . . ?
C118 C127 C128 O5A 4(7) . . . . ?
C118 C127 C128 C125 -176(4) . . . . ?
C119 C120 C125 C121 -35(3) . . . . ?
C119 C120 C125 C124 -163(3) . . . . ?
C119 C120 C125 C128 70(3) . . . . ?
C119 C126 C127 C118 -113(4) . . . . ?
C119 C126 C127 C128 68(3) . . . . ?
C120 C119 C126 C121 35(3) . . . . ?
C120 C119 C126 C127 -70(2) . . . . ?
C120 C125 C128 O5A 105(3) . . . . ?
C120 C125 C128 C127 -74(3) . . . . ?
C121 C125 C128 O5A -149(3) . . . . ?
C121 C125 C128 C127 32(3) . . . . ?
C121 C126 C127 C118 142(4) . . . . ?
C121 C126 C127 C128 -37(3) . . . . ?
C122 C121 C125 C120 -62(3) . . . . ?
C122 C121 C125 C124 68(3) . . . . ?
C122 C121 C125 C128 -168(2) . . . . ?
C122 C121 C126 C119 64(3) . . . . ?
C122 C121 C126 C127 171(3) . . . . ?
C123 C121 C125 C120 170(2) . . . . ?
C123 C121 C125 C124 -60(3) . . . . ?
C123 C121 C125 C128 64(3) . . . . ?
C123 C121 C126 C119 -174(2) . . . . ?
C123 C121 C126 C127 -67(3) . . . . ?
C124 C125 C128 O5A -25(5) . . . . ?
C124 C125 C128 C127 156(3) . . . . ?
C125 C121 C126 C119 -54(2) . . . . ?
C125 C121 C126 C127 53(3) . . . . ?
C126 C119 C120 C125 0(3) . . . . ?
C126 C121 C125 C120 55(2) . . . . ?
C126 C121 C125 C124 -175(3) . . . . ?
C126 C121 C125 C128 -51(2) . . . . ?
C126 C127 C128 O5A -177(4) . . . . ?
C126 C127 C128 C125 3(4) . . . . ?
C58 N2A N4A C15A -108.6(11) . . . . ?
C58 N2A C16A C17A 159.6(10) . . . . ?
C58 C23A C24A C25A -173.0(12) . . . . ?

_shelx_res_file                  
;
TITL exp_9694_auto_a.res in C2
    exp_9694_auto.res
    created by SHELXL-2018/3 at 16:06:48 on 16-Sep-2022
REM Old TITL exp_9694_auto in C23
REM SHELXT solution in C2: R1 0.123, Rweak 0.042, Alpha 0.016
REM <I/s> 0.000 for 0 systematic absences, Orientation as input
REM Flack x = 0.124 ( 0.003 ) from 5414 Parsons' quotients
REM Formula found by SHELXT: C54A N21 O19 F7 La2
CELL 1.54184 29.750017 20.139488 20.630859 90 108.3118 90
ZERR 8 0.000574 0.000472 0.000365 0 0.002 0
LATT -7
SYMM -X,+Y,-Z
SFAC C H F La N O
UNIT 456 432 136 8 32 64
EQIV $1 0.5-X,-0.5+Y,-Z
EQIV $2 0.5-X,0.5+Y,1-Z
SADI O4A C42A O4A C118
SADI 0.04 F13A F14A F39 F40
SADI F9A C43A F35 C115
SADI 0.04 F14A F12A F40 F41
SADI F14A C45A F40 C117
SADI 0.04 F14A C44A F40 C116
SADI 0.04 F10A C45A F38 C117
SADI 0.01 F39 C117 F40 C117 F41 C117
DANG 2.15 F41 F40
SADI F15 C57 F47 C57
DANG 2.15 F39 F40
ISOR 0.004 0.008 F13A F40
SADI F8A C43A F36 C115
SADI F11A C44A F37 C116
SADI F10A C44A F38 C116
SADI 0.04 F13A C44A F39 C116
SADI F13A C45A F39 C117
SADI 0.04 C51A C43A C51A C115
SADI C42A C51A C118 C51A
SADI C42A C43A C118 C115
SADI C43A C44A C115 C116
SADI C57A F15A C57A F42
SADI F17 C57 F46 C57
SADI F16 C57 F45 C57
SADI 0.04 F10A C43A F38 C115
SADI F12A C45A F41 C117
SADI C44A C45A C116 C117
SADI 0.04 F13A F12A F39 F41
SADI 0.04 C42A C44A C118 C116
SADI 0.04 O4A C43A O4A C115
SADI 0.04 F9A F8A F35 F36
SADI 0.04 C43A C45A C115 C117
SADI 0.04 F9A C42A F35 C118
SADI 0.04 F9A C44A F35 C116
SADI 0.04 F12A C44A F41 C116
SADI 0.04 F8A C42A F36 C118
SADI 0.04 F8A C44A F36 C116
SADI F16A C57A F43 C57A
SADI C57A F17A C57A F44
SADI 0.04 F11A F10A F37 F38
SADI 0.04 F11A C43A F37 C115
SADI 0.04 F11A C45A F37 C117
SADI C51A C46A C127 C128
SADI C51A C50A C127 C126
SADI C51A C118 C127 C118
SADI 0.04 C47A C54A C125 C123
SADI C46A C47A C128 C125
SADI 0.04 C50A C54A C126 C123
SADI C47A C52A C125 C124
SADI C47A C53A C125 C121
SADI C47A C48A C125 C120
SADI C50A C53A C126 C121
SADI 0.04 C47A C49A C125 C119
SADI C50A C49A C126 C119
SADI 0.04 C52A C53A C124 C121
SADI 0.04 C50A C48A C126 C120
SADI C54A C53A C123 C121
SADI 0.04 C53A C48A C121 C120
SADI C55A C53A C122 C121
SADI O5A C46A O5A C128
SADI 0.04 C47A C50A C125 C126
SADI 0.04 C47A C55A C125 C122
SADI C48A C49A C120 C119
SADI 0.04 C52A C48A C124 C120
SADI 0.04 O5A C51A O5A C127
SADI 0.04 C50A C55A C126 C122
SADI 0.04 O5A C47A O5A C125
SADI 0.04 C50A C118 C126 C118
SADI 0.04 C42A C46A C42A C128
SADI 0.04 C42A C50A C42A C126
SADI 0.04 C54A C55A C123 C122
SADI 0.04 C51A C47A C127 C125
SADI 0.04 C51A C53A C127 C121
SADI 0.04 C51A C49A C127 C119
SADI 0.04 C53A C49A C121 C119
SADI 0.04 C46A C52A C128 C124
SADI 0.04 C46A C50A C128 C126
SADI 0.04 C46A C53A C128 C121
SADI 0.04 C46A C48A C128 C120
SADI C42A C51A C42A C127
SADI 0.04 C46A C118 C128 C118
DANG 2.2 F37 F38
SADI 0.01 F14A C45A F13A C45A F12A C45A
DANG 2.15 F13A F12A
DANG 2.15 F14A F12A
DANG 2.15 F39 F41
DANG 2.15 F14A F13A
SIMU 0.01 0.02 2
DELU 0.005 0.005

L.S. 20
PLAN  20
SIZE 0.4 0.3 0.2
TEMP -173
CONF
HTAB OWA O7A
HTAB N4 OW_$1
HTAB OW O7
HTAB N4A OWA_$2
list 4
MORE -1
BOND $H
fmap 2
acta
OMIT -24 0 23
REM <olex2.extras>
REM <HklSrc "%.\\1.hkl">
REM </olex2.extras>

WGHT    0.091900   15.440800
FVAR       0.35546   0.67827   0.53727   0.77914   0.64848
LA1   4    0.247585    0.857743   -0.040907    11.00000    0.04108    0.05371 =
         0.03155   -0.00112    0.01450    0.00227
LA2   4    0.248064    0.628527    0.448781    11.00000    0.04962    0.05921 =
         0.03423   -0.00265    0.01588   -0.00998
F1A   3    0.231256    0.469144    0.621217    11.00000    0.05274    0.08068 =
         0.03638    0.00236    0.01498    0.00222
F2A   3    0.163731    0.421409    0.572654    11.00000    0.07227    0.05951 =
         0.04748    0.00143    0.01984   -0.01012
F2    3    0.174808    1.067667    0.095323    11.00000    0.07243    0.05943 =
         0.05181   -0.00985    0.01631    0.00898
N3A   5    0.275691    0.696149    0.569266    11.00000    0.05338    0.07422 =
         0.04247   -0.00995    0.02008   -0.00861
F1    3    0.243877    1.022328    0.132653    11.00000    0.06280    0.07760 =
         0.04324   -0.00793    0.01614   -0.00459
O1A   6    0.174986    0.681633    0.466180    11.00000    0.04958    0.06291 =
         0.05018   -0.00032    0.01928   -0.00906
O3    6    0.171695    0.917965   -0.106085    11.00000    0.05517    0.06396 =
         0.03702    0.00069    0.01524    0.00706
F4A   3    0.120382    0.545197    0.583519    11.00000    0.07257    0.13277 =
         0.06632    0.02197    0.03490    0.03337
F3A   3    0.189861    0.579950    0.643535    11.00000    0.12073    0.05769 =
         0.09186   -0.01726    0.07149   -0.01810
O6    6    0.270888    0.940092   -0.110232    11.00000    0.07015    0.06858 =
         0.05153    0.00650    0.02870   -0.00768
F3    3    0.215197    0.917851    0.175607    11.00000    0.11936    0.07420 =
         0.08267    0.01849    0.06723    0.02192
O2    6    0.226013    0.938026    0.033343    11.00000    0.04191    0.06717 =
         0.03782   -0.00410    0.01790    0.00586
OWA   6    0.290256    0.427899    0.515170    11.00000    0.08351    0.07898 =
         0.07087    0.01010    0.03881    0.00382
AFIX   3
HWAA  2    0.297476    0.437709    0.478580    11.00000   -1.50000
HWAB  2    0.260186    0.436749    0.504580    11.00000   -1.50000
AFIX   0

O5A   6    0.320407    0.579352    0.531582    11.00000    0.05242    0.08288 =
         0.04528    0.00138    0.02587   -0.00065
O4A   6    0.319846    0.683225    0.435206    11.00000    0.05335    0.07008 =
         0.04869   -0.00192    0.02491   -0.01124
F10   3    0.434987    0.818586   -0.085927    11.00000    0.10309    0.10162 =
         0.09634   -0.03254    0.06357   -0.03196
PART 1
F17   3    0.362158    0.944526   -0.163246    41.00000    0.08648    0.12401 =
         0.08126    0.01049    0.03880    0.00708
PART 0
F9    3    0.361821    0.690680   -0.067252    11.00000    0.07819    0.07601 =
         0.19576   -0.03561    0.07341   -0.01696
F8    3    0.428539    0.721904    0.002652    11.00000    0.09511    0.07571 =
         0.15628    0.00979    0.02729    0.02168

F6A   3    0.119333    0.453233    0.668986    11.00000    0.11112    0.13182 =
         0.08410    0.00047    0.05407   -0.04096
O2A   6    0.222449    0.547911    0.518909    11.00000    0.05350    0.06555 =
         0.03384   -0.00288    0.01341   -0.01032
N4    5    0.191817    0.698320   -0.037976    11.00000    0.04744    0.05872 =
         0.04313   -0.00094    0.02200   -0.00022
AFIX  43
H4    2    0.181554    0.657103   -0.044401    11.00000   -1.20000
AFIX   0
N2    5    0.236275    0.717136   -0.045484    11.00000    0.04467    0.05894 =
         0.04288    0.00244    0.02103    0.00405

F5A   3    0.191290    0.459259    0.722693    11.00000    0.11035    0.14726 =
         0.06000    0.04122    0.04127    0.03999
O5    6    0.322052    0.908597    0.039510    11.00000    0.04653    0.07909 =
         0.04739   -0.00990    0.02236   -0.00455
PART 1
F9A   3    0.363190    0.716398    0.350945    21.00000    0.06547    0.09187 =
         0.04951    0.01913    0.02072    0.00034
PART 0
O3A   6    0.175569    0.566687    0.376930    11.00000    0.07002    0.06873 =
         0.03495   -0.00160    0.01478   -0.02102

F6    3    0.172287    0.955900    0.260107    11.00000    0.13625    0.12334 =
         0.07324    0.01233    0.07041    0.02159
O1    6    0.175441    0.805453   -0.022216    11.00000    0.04629    0.05560 =
         0.05121   -0.00029    0.02078   -0.00070
F4    3    0.141633    0.936014    0.120917    11.00000    0.10937    0.17704 =
         0.05735   -0.00604    0.03833   -0.06286
F7A   3    0.145171    0.540231    0.725230    11.00000    0.16000    0.09112 =
         0.08975    0.00063    0.09265    0.00528
O6A   6    0.274319    0.546654    0.381357    11.00000    0.08342    0.07569 =
         0.05453   -0.01269    0.02486    0.00083
C16   1    0.239942    0.690166   -0.110567    11.00000    0.05248    0.05488 =
         0.04863   -0.00334    0.02613    0.00230
AFIX  23
H16C  2    0.225779    0.645206   -0.117648    11.00000   -1.20000
H16D  2    0.273858    0.685562   -0.106454    11.00000   -1.20000
AFIX   0
O4    6    0.317710    0.800805   -0.054396    11.00000    0.04449    0.06541 =
         0.06089   -0.00900    0.02504    0.00177
PART 1
F15   3    0.296797    0.892403   -0.209808    41.00000    0.12535    0.08324 =
         0.07826   -0.01799    0.05777   -0.00612

PART 0
N2A   5    0.238505    0.768582    0.446934    11.00000    0.05752    0.06364 =
         0.04710   -0.00584    0.02929   -0.01219

C23   1    0.277353    0.722290    0.079558    11.00000    0.04816    0.07336 =
         0.04552    0.01097    0.01860    0.00435
PART 1
F8A   3    0.428511    0.663779    0.404683    21.00000    0.06346    0.07011 =
         0.06019    0.01128    0.03482    0.00533

PART 0
C4    1   -0.031165    0.698491    0.170582    11.00000    0.05073    0.07061 =
         0.05210   -0.00324    0.01810   -0.00582
C12   1    0.125946    0.724048    0.004421    11.00000    0.04418    0.06354 =
         0.03586   -0.00559    0.01536   -0.00379
C17   1    0.216144    0.731835   -0.172524    11.00000    0.04859    0.05707 =
         0.04410   -0.00605    0.02213   -0.00197

N1A   5    0.215599    0.690223    0.327964    11.00000    0.05997    0.07105 =
         0.04026    0.00189    0.01932   -0.01307
O7A   6    0.314203    0.451945    0.398559    11.00000    0.13823    0.09612 =
         0.08349    0.01761    0.05308    0.02790
N3    5    0.276455    0.787677    0.078089    11.00000    0.04522    0.07329 =
         0.03973    0.00452    0.01732    0.00173
C11   1    0.116895    0.658303    0.017115    11.00000    0.05451    0.06740 =
         0.04499   -0.00721    0.02032   -0.00671
AFIX  43
H11   2    0.133812    0.623380    0.004241    11.00000   -1.20000
AFIX   0
C28   1    0.190923    0.973165    0.032582    11.00000    0.04670    0.06724 =
         0.04016   -0.00447    0.01911    0.00538

N4A   5    0.194752    0.787168    0.456008    11.00000    0.05424    0.06516 =
         0.04787   -0.00113    0.02505   -0.00583
AFIX  43
H4A   2    0.185210    0.828752    0.450689    11.00000   -1.20000
AFIX   0

N1    5    0.212480    0.796593   -0.163638    11.00000    0.05629    0.05620 =
         0.03962   -0.00043    0.01944    0.00087
C13A  1    0.105030    0.714386    0.521959    11.00000    0.05264    0.06978 =
         0.04233    0.00361    0.01594   -0.00748
AFIX  43
H13A  2    0.110381    0.668966    0.514344    11.00000   -1.20000
AFIX   0

F5    3    0.211996    1.040108    0.244347    11.00000    0.15487    0.10349 =
         0.05441   -0.01805    0.03659    0.00061
PART 1
F11A  3    0.380829    0.804894    0.458220    21.00000    0.06714    0.06794 =
         0.10800   -0.01112    0.05158   -0.00878

PART 0
F11   3    0.368828    0.784909   -0.155147    11.00000    0.09228    0.18278 =
         0.08996   -0.03952    0.02903    0.01548

PART 1
F16A  3    0.294896    0.509552    0.252114    31.00000    0.14966    0.12414 =
         0.05205   -0.00828    0.03743   -0.02453
PART 0
C27A  1    0.281281    0.664085    0.628499    11.00000    0.05118    0.08074 =
         0.04289   -0.01198    0.02001   -0.00717
AFIX  43
H27A  2    0.277187    0.617280    0.627803    11.00000   -1.20000
AFIX   0

F7    3    0.139668    1.039419    0.197981    11.00000    0.14353    0.16938 =
         0.07160    0.02129    0.05880    0.07779
O7    6    0.310523    1.034327   -0.108524    11.00000    0.14483    0.07357 =
         0.09884   -0.02371    0.07144   -0.03191
C9    1    0.057635    0.693572    0.068148    11.00000    0.04785    0.07523 =
         0.05020   -0.01127    0.01767   -0.01118
C15   1    0.166027    0.747159   -0.020399    11.00000    0.04222    0.05801 =
         0.03768   -0.00152    0.01509    0.00269
C24   1    0.282811    0.686480    0.139208    11.00000    0.06507    0.08322 =
         0.05380    0.01550    0.02282    0.00190
AFIX  43
H24   2    0.279920    0.639485    0.137488    11.00000   -1.20000
AFIX   0

C35A  1    0.112469    0.398742    0.401052    11.00000    0.05965    0.06496 =
         0.04938    0.00021    0.00727   -0.01537
AFIX  23
H35A  2    0.087197    0.364989    0.394087    11.00000   -1.20000
H35B  2    0.143412    0.378143    0.425263    11.00000   -1.20000
AFIX   6

OW    6    0.295757    1.058894    0.015123    11.00000    0.10668    0.05304 =
         0.08315   -0.00716    0.05316   -0.00328
HWA   2    0.299391    1.045614   -0.023052    11.00000   -1.50000
HWB   2    0.295816    1.022488    0.037899    11.00000   -1.50000
AFIX   0

C54   1    0.435578    0.966550    0.021554    11.00000    0.05412    0.11980 =
         0.05967   -0.01073    0.01864   -0.01949
AFIX 137
H54D  2    0.403041    0.959523   -0.008196    11.00000   -1.50000
H54E  2    0.457762    0.953894   -0.002768    11.00000   -1.50000
H54F  2    0.440084    1.013499    0.034455    11.00000   -1.50000
AFIX   0
C20   1    0.182067    0.812153   -0.284032    11.00000    0.07176    0.08053 =
         0.03269   -0.00002    0.01694   -0.00296
AFIX  43
H20   2    0.171214    0.840888   -0.322307    11.00000   -1.20000
AFIX   0
C29   1    0.197355    1.009087    0.101644    11.00000    0.06348    0.05791 =
         0.04528   -0.00549    0.02276    0.00670

C7A   1    0.001092    0.779067    0.622004    11.00000    0.05228    0.08173 =
         0.04748    0.00730    0.01626   -0.00143
AFIX  43
H7A   2   -0.001741    0.734640    0.605739    11.00000   -1.20000
AFIX   0

C1    1   -0.084760    0.676704    0.257336    11.00000    0.05687    0.08115 =
         0.06100    0.00916    0.02668    0.00123
AFIX  43
H1    2   -0.103328    0.669209    0.286615    11.00000   -1.20000
AFIX   0

PART 1
F10A  3    0.447177    0.753334    0.507964    21.00000    0.06514    0.10333 =
         0.07624    0.00295    0.00873   -0.02180

PART 0
C37   1    0.150006    0.982335   -0.020788    11.00000    0.04995    0.06673 =
         0.04645   -0.00923    0.01394    0.01028

C36A  1    0.102924    0.459200    0.440137    11.00000    0.05338    0.06521 =
         0.04590    0.00298    0.00809   -0.01441
AFIX  13
H36A  2    0.092064    0.448910    0.480244    11.00000   -1.20000
AFIX   0

C53   1    0.444777    0.923660    0.086316    11.00000    0.04536    0.12268 =
         0.04886   -0.01983    0.01009   -0.00666
C22   1    0.273638    0.686754    0.012207    11.00000    0.05293    0.06421 =
         0.04893    0.01005    0.01810    0.01075
AFIX  23
H22A  2    0.304424    0.689478    0.003366    11.00000   -1.20000
H22B  2    0.266235    0.639268    0.016004    11.00000   -1.20000
AFIX   0

C23A  1    0.278959    0.762698    0.570059    11.00000    0.05475    0.07293 =
         0.04931   -0.01876    0.02580   -0.00901
C30   1    0.182349    0.965604    0.152323    11.00000    0.07706    0.08054 =
         0.05278   -0.00195    0.03469    0.00182
C10A  1    0.088275    0.845492    0.543163    11.00000    0.06371    0.07078 =
         0.06621    0.00970    0.03159   -0.00099
AFIX  43
H10A  2    0.082833    0.890984    0.550328    11.00000   -1.20000
AFIX   0

C33   1    0.094321    0.972435   -0.130758    11.00000    0.05563    0.07914 =
         0.04977   -0.00741    0.00608    0.01149
C56A  1    0.301377    0.505258    0.371286    11.00000    0.09803    0.07590 =
         0.05720   -0.00357    0.03846    0.00312
C46   1    0.364801    0.894313    0.056079    11.00000    0.04645    0.09745 =
         0.03811   -0.00743    0.01806   -0.00358
C6    1   -0.088124    0.734083    0.224226    11.00000    0.06358    0.07868 =
         0.07114    0.00772    0.03165    0.00639
AFIX  43
H6    2   -0.109292    0.767208    0.229965    11.00000   -1.20000
AFIX   0
F13   3    0.404122    0.664012   -0.160085    11.00000    0.16672    0.15613 =
         0.25208   -0.12996    0.11476   -0.03436

C8A   1    0.031026    0.817785    0.603439    11.00000    0.05877    0.07289 =
         0.05242    0.01364    0.02160    0.00423
AFIX  43
H8A   2    0.031730    0.863412    0.615400    11.00000   -1.20000
AFIX   0

C21   1    0.195000    0.836915   -0.218514    11.00000    0.06181    0.07109 =
         0.03312    0.00160    0.01652    0.00402
AFIX  43
H21   2    0.191623    0.883046   -0.211615    11.00000   -1.20000
AFIX   0

C21A  1    0.197983    0.652100    0.271879    11.00000    0.06347    0.08172 =
         0.03713   -0.00208    0.01811   -0.01221
AFIX  43
H21A  2    0.198316    0.605159    0.276555    11.00000   -1.20000
AFIX   0

F12   3    0.471780    0.698089   -0.090488    11.00000    0.10611    0.21510 =
         0.23970   -0.06583    0.07074    0.05366
C18   1    0.201825    0.703333   -0.237554    11.00000    0.05581    0.06590 =
         0.04783   -0.01563    0.02499   -0.00460
AFIX  43
H18   2    0.203488    0.656725   -0.243514    11.00000   -1.20000
AFIX   0

PART 1
F13A  3    0.474414    0.777783    0.394082    21.00000    0.08006    0.10158 =
         0.13387    0.01067    0.06773   -0.00280

PART 0
F14   3    0.446042    0.739298   -0.182953    11.00000    0.13734    0.22984 =
         0.19157   -0.10045    0.10322   -0.03195

C14A  1    0.071839    0.731807    0.554331    11.00000    0.05213    0.07418 =
         0.04601    0.00950    0.01807   -0.00570
AFIX  43
H14A  2    0.054926    0.697708    0.568491    11.00000   -1.20000
AFIX   0

C51   1    0.386914    0.844058    0.027450    11.00000    0.04168    0.09517 =
         0.05874   -0.00766    0.01554    0.00301
C14   1    0.065527    0.759652    0.052361    11.00000    0.05087    0.07308 =
         0.05470   -0.01038    0.02255   -0.00195
AFIX  43
H14   2    0.047228    0.794185    0.062950    11.00000   -1.20000
AFIX   0

C33A  1    0.101275    0.504229    0.338083    11.00000    0.06045    0.06641 =
         0.04228   -0.00098   -0.00010   -0.01837
C3A   1   -0.023493    0.856819    0.700382    11.00000    0.05918    0.08035 =
         0.07326   -0.00629    0.02300   -0.00669
AFIX  43
H3A   2   -0.001627    0.889227    0.695342    11.00000   -1.20000
AFIX   0
C26A  1    0.292764    0.696976    0.690202    11.00000    0.06893    0.09906 =
         0.04343   -0.01217    0.02840   -0.00647
AFIX  43
H26A  2    0.299425    0.672847    0.731722    11.00000   -1.20000
AFIX   0
C37A  1    0.148205    0.502043    0.455649    11.00000    0.05174    0.06249 =
         0.03615   -0.00012    0.01069   -0.01474
C12A  1    0.130165    0.763591    0.500951    11.00000    0.05342    0.06889 =
         0.04046    0.00335    0.01923   -0.00885

C10   1    0.082944    0.643783    0.048773    11.00000    0.05704    0.06789 =
         0.04938   -0.00433    0.02242   -0.01298
AFIX  43
H10   2    0.077042    0.598767    0.057237    11.00000   -1.20000
AFIX   0
PART 1
F16   3    0.305770    0.991076   -0.238575    41.00000    0.12288    0.09791 =
         0.05450    0.01546    0.04470    0.01332
PART 0
C7    1   -0.001136    0.714203    0.127435    11.00000    0.05181    0.08108 =
         0.04997   -0.00185    0.01862   -0.00243
AFIX  43
H7    2   -0.001399    0.759217    0.113556    11.00000   -1.20000
AFIX   0
C56   1    0.296781    0.978358   -0.128812    11.00000    0.08788    0.06353 =
         0.05374    0.00010    0.03456   -0.00702

PART 1
C42A  1    0.363967    0.664102    0.453783    21.00000    0.05205    0.06688 =
         0.04517    0.00204    0.01988   -0.01252

PART 0
C25   1    0.292414    0.719125    0.200841    11.00000    0.06720    0.10256 =
         0.04604    0.01822    0.01802   -0.00265
AFIX  43
H25   2    0.298402    0.695493    0.242554    11.00000   -1.20000
AFIX   0
C32   1    0.143420    0.952593   -0.086879    11.00000    0.05143    0.06725 =
         0.03979   -0.00061    0.01436    0.00746
C47   1    0.402439    0.923944    0.114688    11.00000    0.05316    0.12776 =
         0.04309   -0.01738    0.01418   -0.01269

C30A  1    0.163419    0.524069    0.623022    11.00000    0.06426    0.06160 =
         0.04852    0.00221    0.02701    0.00339
C57A  1    0.325573    0.522464    0.317379    11.00000    0.11128    0.09397 =
         0.06315   -0.01325    0.04586   -0.01108
C8    1    0.025020    0.675096    0.106523    11.00000    0.04943    0.07565 =
         0.05191   -0.00714    0.01817   -0.00654
AFIX  43
H8    2    0.023418    0.629301    0.116617    11.00000   -1.20000
AFIX   0

C15A  1    0.168354    0.740678    0.472701    11.00000    0.04697    0.06728 =
         0.03614    0.00153    0.01262   -0.00680
C50   1    0.439637    0.847816    0.070263    11.00000    0.04419    0.11773 =
         0.07084   -0.00694    0.00802    0.00170
AFIX  13
H50   2    0.462257    0.829253    0.047921    11.00000   -1.20000
AFIX   0
C36   1    0.103710    1.018514   -0.027990    11.00000    0.04983    0.08379 =
         0.05815   -0.01388    0.00935    0.01712
AFIX  13
H36   2    0.106114    1.054354    0.006484    11.00000   -1.20000
AFIX   0

C5A   1   -0.060919    0.751237    0.674016    11.00000    0.05423    0.07437 =
         0.05431   -0.00235    0.02117   -0.00131
AFIX  43
H5A   2   -0.065264    0.710312    0.649934    11.00000   -1.20000
AFIX   0
C34A  1    0.112487    0.430125    0.331791    11.00000    0.06001    0.06757 =
         0.04238   -0.00284   -0.00137   -0.01706
AFIX  23
H34A  2    0.143779    0.424733    0.324996    11.00000   -1.20000
H34B  2    0.088043    0.409231    0.293024    11.00000   -1.20000
AFIX   0

C43   1    0.389127    0.746666   -0.047773    11.00000    0.04868    0.07979 =
         0.12173   -0.02004    0.03285   -0.00589
C3    1   -0.028278    0.640112    0.205459    11.00000    0.06797    0.07592 =
         0.08478    0.00974    0.03623    0.00843
AFIX  43
H3    2   -0.007620    0.606283    0.199651    11.00000   -1.20000
AFIX   0
C55   1    0.492328    0.942966    0.137448    11.00000    0.04900    0.14585 =
         0.06195   -0.02641    0.00635   -0.01072
AFIX 137
H55D  2    0.491265    0.989489    0.150812    11.00000   -1.50000
H55E  2    0.517395    0.937234    0.116440    11.00000   -1.50000
H55F  2    0.498868    0.914575    0.177936    11.00000   -1.50000
AFIX   0

PART 1
F14A  3    0.410760    0.828455    0.347751    21.00000    0.11187    0.09087 =
         0.11461    0.04169    0.04450   -0.00507
PART 0
C32A  1    0.146588    0.530798    0.390747    11.00000    0.05665    0.06843 =
         0.03483   -0.00366    0.00901   -0.01508
C19A  1    0.178817    0.747945    0.199309    11.00000    0.06821    0.10757 =
         0.04724    0.01940    0.02326    0.00279
AFIX  43
H19A  2    0.166189    0.767798    0.155563    11.00000   -1.20000
AFIX   0

C44   1    0.407061    0.766462   -0.103367    11.00000    0.06339    0.10070 =
         0.11801   -0.04090    0.04041   -0.01479
C34   1    0.061047    0.929155   -0.099273    11.00000    0.04878    0.09228 =
         0.06401   -0.00982    0.00972    0.00516
AFIX  23
H34C  2    0.027751    0.929512   -0.129354    11.00000   -1.20000
H34D  2    0.072244    0.882682   -0.091087    11.00000   -1.20000
AFIX   0

PART 1
C51A  1    0.388342    0.619409    0.503745    51.00000    0.05330    0.07554 =
         0.03926    0.00189    0.02201   -0.00394

PART 0
C13   1    0.099192    0.775265    0.021916    11.00000    0.04638    0.07008 =
         0.04771   -0.00670    0.02027   -0.00004
AFIX  43
H13   2    0.104497    0.820282    0.012637    11.00000   -1.20000
AFIX   0
C2    1   -0.054838    0.628886    0.249328    11.00000    0.06890    0.08015 =
         0.08330    0.01356    0.03621    0.00730
AFIX  43
H2    2   -0.052002    0.588091    0.273404    11.00000   -1.20000
AFIX   0

C18A  1    0.197427    0.786508    0.257483    11.00000    0.06528    0.08552 =
         0.05636    0.01812    0.03298    0.00106
AFIX  43
H18A  2    0.197552    0.833529    0.253871    11.00000   -1.20000
AFIX   0
C29A  1    0.186315    0.481879    0.580756    11.00000    0.05291    0.05603 =
         0.03804    0.00232    0.01550   -0.00188

C42   1    0.362923    0.800718   -0.022932    11.00000    0.04302    0.08094 =
         0.07879   -0.01261    0.02243   -0.00167
C11A  1    0.120698    0.828764    0.510464    11.00000    0.06684    0.07120 =
         0.05956    0.00628    0.03266   -0.00583
AFIX  43
H11A  2    0.136595    0.862827    0.494405    11.00000   -1.20000
AFIX   0
C9A   1    0.063139    0.796401    0.566077    11.00000    0.05656    0.07282 =
         0.04737    0.01160    0.02216   -0.00299
C31A  1    0.156577    0.494635    0.687240    11.00000    0.07540    0.07602 =
         0.05231    0.00330    0.03475    0.00034
C40A  1    0.057422    0.570156    0.407541    11.00000    0.06581    0.07259 =
         0.05698   -0.00115    0.00360   -0.00871
AFIX 137
H40A  2    0.045492    0.564967    0.446453    11.00000   -1.50000
H40B  2    0.033428    0.592363    0.370071    11.00000   -1.50000
H40C  2    0.086384    0.596948    0.421292    11.00000   -1.50000
AFIX   0

C5    1   -0.061044    0.746415    0.181171    11.00000    0.06334    0.07415 =
         0.06167    0.00567    0.02812    0.00027
AFIX  43
H5    2   -0.063274    0.788210    0.159030    11.00000   -1.20000
AFIX   0
C41   1    0.084352    0.962793   -0.207208    11.00000    0.06967    0.08804 =
         0.04633   -0.00405   -0.00148    0.01515
AFIX 137
H41D  2    0.107354    0.988219   -0.222257    11.00000   -1.50000
H41E  2    0.052289    0.978376   -0.231646    11.00000   -1.50000
H41F  2    0.086999    0.915577   -0.216914    11.00000   -1.50000
AFIX   0
C38   1    0.089522    1.042990   -0.102733    11.00000    0.05909    0.07743 =
         0.05980   -0.00709    0.00404    0.01687

C2A   1   -0.050634    0.869597    0.743442    11.00000    0.05812    0.09273 =
         0.07493   -0.01651    0.02181   -0.00249
AFIX  43
H2A   2   -0.046683    0.910313    0.767845    11.00000   -1.20000
AFIX   0
C24A  1    0.288605    0.798367    0.631316    11.00000    0.07004    0.08303 =
         0.05502   -0.02218    0.02848   -0.01063
AFIX  43
H24A  2    0.291074    0.845403    0.631621    11.00000   -1.20000
AFIX   0
PART 1
C46A  1    0.363788    0.582203    0.541664    51.00000    0.05333    0.07451 =
         0.03771    0.00323    0.02037   -0.00149

PART 0
C52   1    0.390103    0.988038    0.141770    11.00000    0.06237    0.14691 =
         0.07813   -0.05447    0.02527   -0.02019
AFIX 137
H52D  2    0.416323    1.001756    0.181731    11.00000   -1.50000
H52E  2    0.361455    0.982021    0.154939    11.00000   -1.50000
H52F  2    0.384457    1.022286    0.106365    11.00000   -1.50000
AFIX   0

C25A  1    0.294394    0.763993    0.690703    11.00000    0.08333    0.09938 =
         0.05014   -0.02401    0.03207   -0.00757
AFIX  43
H25A  2    0.299575    0.787397    0.732396    11.00000   -1.20000
AFIX   0

C40   1    0.124136    1.091044   -0.116709    11.00000    0.07814    0.07869 =
         0.07647    0.00578    0.00400    0.00964
AFIX 137
H40D  2    0.123284    1.133024   -0.093101    11.00000   -1.50000
H40E  2    0.115534    1.099095   -0.165949    11.00000   -1.50000
H40F  2    0.156119    1.072292   -0.100175    11.00000   -1.50000
AFIX   0

C38A  1    0.068486    0.500539    0.383398    11.00000    0.05406    0.06669 =
         0.05395    0.00468    0.00141   -0.01377
C31   1    0.177547    0.998742    0.215082    11.00000    0.09699    0.10577 =
         0.05919   -0.00213    0.04643    0.01809
C19   1    0.185238    0.745133   -0.292629    11.00000    0.06601    0.08564 =
         0.03894   -0.01246    0.01816   -0.00747
AFIX  43
H19   2    0.175808    0.727155   -0.337469    11.00000   -1.20000
AFIX   0
C48   1    0.416404    0.868262    0.168350    11.00000    0.06906    0.16239 =
         0.05169    0.00728    0.00316   -0.01386
AFIX  23
H48C  2    0.436321    0.886015    0.212855    11.00000   -1.20000
H48D  2    0.387860    0.847488    0.174506    11.00000   -1.20000
AFIX   0

PART 1
C43A  1    0.393174    0.701096    0.415269    21.00000    0.04866    0.06558 =
         0.04949    0.00794    0.02243    0.00172
PART 0
C17A  1    0.215795    0.756432    0.320732    11.00000    0.06067    0.06838 =
         0.04923    0.00630    0.03234   -0.00262
C41A  1    0.020733    0.464952    0.348026    11.00000    0.05182    0.07868 =
         0.06971   -0.00045   -0.00232   -0.01520
AFIX 137
H41A  2    0.026907    0.421197    0.331834    11.00000   -1.50000
H41B  2    0.001971    0.491599    0.309194    11.00000   -1.50000
H41C  2    0.003196    0.459609    0.380736    11.00000   -1.50000
AFIX   0
PART 1
F12A  3    0.457399    0.864722    0.443980    21.00000    0.08699    0.08132 =
         0.15667   -0.00211    0.05882   -0.02684
C44A  1    0.414329    0.766469    0.445624    21.00000    0.05048    0.06544 =
         0.07298    0.00754    0.02819   -0.00274
PART 0
C39A  1    0.086600    0.543479    0.272113    11.00000    0.07865    0.07362 =
         0.04266    0.00488   -0.00669   -0.02411
AFIX 137
H39A  2    0.111924    0.541752    0.251158    11.00000   -1.50000
H39B  2    0.080758    0.589763    0.281759    11.00000   -1.50000
H39C  2    0.057623    0.524318    0.240740    11.00000   -1.50000
AFIX   0
C28A  1    0.185407    0.510576    0.513380    11.00000    0.04731    0.05898 =
         0.03566   -0.00086    0.01448   -0.00629

C26   1    0.292940    0.787420    0.199266    11.00000    0.05742    0.10282 =
         0.03789    0.00384    0.01954   -0.00557
AFIX  43
H26   2    0.299307    0.811833    0.240575    11.00000   -1.20000
AFIX   0
C35   1    0.066730    0.966574   -0.030659    11.00000    0.05426    0.10111 =
         0.06446   -0.00817    0.01840    0.01049
AFIX  23
H35C  2    0.036509    0.987330   -0.030918    11.00000   -1.20000
H35D  2    0.077478    0.935975    0.008765    11.00000   -1.20000
AFIX   0

C1A   1   -0.082232    0.824832    0.750606    11.00000    0.05012    0.09983 =
         0.06171   -0.01116    0.02224    0.00296
AFIX  43
H1A   2   -0.101434    0.834464    0.778526    11.00000   -1.20000
AFIX   0
C4A   1   -0.028181    0.797307    0.664962    11.00000    0.04536    0.07173 =
         0.04514    0.00728    0.01173    0.00191
C20A  1    0.179287    0.680284    0.207147    11.00000    0.06316    0.10348 =
         0.03980    0.00407    0.01826   -0.01167
AFIX  43
H20A  2    0.166850    0.652525    0.168403    11.00000   -1.20000
AFIX   0

C39   1    0.040530    1.071442   -0.128099    11.00000    0.06752    0.08891 =
         0.08497   -0.01248   -0.00313    0.02588
AFIX 137
H39D  2    0.017427    1.036926   -0.127571    11.00000   -1.50000
H39E  2    0.034338    1.087773   -0.174840    11.00000   -1.50000
H39F  2    0.037796    1.108227   -0.098467    11.00000   -1.50000
AFIX   0

C16A  1    0.241681    0.796962    0.381536    11.00000    0.06545    0.06517 =
         0.05450    0.00514    0.03277   -0.00978
AFIX  23
H16A  2    0.228476    0.842497    0.375832    11.00000   -1.20000
H16B  2    0.275409    0.800054    0.384102    11.00000   -1.20000
AFIX   0

C57   1    0.316395    0.952994   -0.184369    11.00000    0.09176    0.07839 =
         0.05990    0.00496    0.03955    0.00639
PART 1
F17A  3    0.343877    0.577948    0.319125    31.00000    0.13335    0.09910 =
         0.06465   -0.00774    0.05264   -0.02370

PART 0
C27   1    0.284363    0.820376    0.138654    11.00000    0.05011    0.08459 =
         0.03652    0.00450    0.01341   -0.00319
AFIX  43
H27   2    0.283886    0.867541    0.138658    11.00000   -1.20000
AFIX   0

PART 1
C47A  1    0.401207    0.540979    0.594418    51.00000    0.05446    0.07866 =
         0.04320    0.00685    0.01922   -0.00224

PART 0
C49   1    0.443697    0.818485    0.140980    11.00000    0.06836    0.14615 =
         0.07779    0.01433   -0.00491   -0.00047
AFIX  23
H49C  2    0.429163    0.773824    0.136862    11.00000   -1.20000
H49D  2    0.477127    0.815737    0.170302    11.00000   -1.20000
AFIX   0

PART 1
C52A  1    0.384761    0.515721    0.652622    51.00000    0.06798    0.08475 =
         0.04924    0.01433    0.02497    0.00287
AFIX 137
H52A  2    0.377902    0.553521    0.677915    51.00000   -1.50000
H52B  2    0.409708    0.488401    0.683385    51.00000   -1.50000
H52C  2    0.356066    0.488953    0.634100    51.00000   -1.50000
AFIX   0
C45A  1    0.440045    0.811070    0.407869    21.00000    0.06748    0.07759 =
         0.09945    0.01131    0.04673   -0.00404
C50A  1    0.440193    0.599958    0.534933    51.00000    0.05367    0.08192 =
         0.04976    0.00797    0.02089   -0.00406
AFIX  13
H50A  2    0.463609    0.631372    0.526010    51.00000   -1.20000
AFIX   0
F15A  3    0.359465    0.477858    0.317810    31.00000    0.13505    0.11529 =
         0.10585    0.01098    0.08249    0.01228

PART 0
C45   1    0.432981    0.710349   -0.129234    11.00000    0.09308    0.14745 =
         0.17161   -0.08294    0.06132   -0.00509

C6A   1   -0.086595    0.764035    0.716654    11.00000    0.05514    0.08889 =
         0.06294    0.00037    0.02535   -0.00264
AFIX  43
H6A   2   -0.107698    0.731335    0.723426    11.00000   -1.20000
AFIX   0
PART 1
C54A  1    0.436193    0.655368    0.644087    51.00000    0.06641    0.08985 =
         0.04671   -0.00779   -0.00369   -0.00240
AFIX 137
H54A  2    0.406565    0.675966    0.616279    51.00000   -1.50000
H54B  2    0.462681    0.685440    0.647160    51.00000   -1.50000
H54C  2    0.434530    0.646537    0.689991    51.00000   -1.50000
AFIX   0
C55A  1    0.492398    0.563087    0.656292    51.00000    0.05918    0.09577 =
         0.06368    0.01975    0.00703   -0.00024
AFIX 137
H55A  2    0.492680    0.559151    0.703764    51.00000   -1.50000
H55B  2    0.517710    0.593229    0.653979    51.00000   -1.50000
H55C  2    0.497448    0.519246    0.639163    51.00000   -1.50000
AFIX   0
C53A  1    0.443559    0.591195    0.611617    51.00000    0.05544    0.08157 =
         0.04864    0.00807    0.01493   -0.00153
C48A  1    0.415292    0.487354    0.551583    51.00000    0.05174    0.07885 =
         0.05024    0.00717    0.01895    0.00276
AFIX  23
H48A  2    0.386963    0.466152    0.519508    51.00000   -1.20000
H48B  2    0.435164    0.452749    0.581116    51.00000   -1.20000
AFIX   0
C49A  1    0.443640    0.526365    0.512565    51.00000    0.05267    0.08382 =
         0.05336    0.00766    0.01972    0.00318
AFIX  23
H49A  2    0.429263    0.521184    0.462581    51.00000   -1.20000
H49B  2    0.476986    0.511312    0.526014    51.00000   -1.20000
AFIX   0
PART 2
F35   3    0.419310    0.778224    0.480548   -21.00000    0.05751    0.06806 =
         0.08357    0.00250    0.03076   -0.00821
F36   3    0.353850    0.791213    0.394170   -21.00000    0.06288    0.06867 =
         0.08400    0.01936    0.03589    0.01182
F37   3    0.448683    0.682976    0.415241   -21.00000    0.06717    0.07994 =
         0.06621    0.02281    0.03044    0.01531
F38   3    0.380165    0.684911    0.332826   -21.00000    0.07031    0.07522 =
         0.06437    0.00957    0.03166    0.00820
F39   3    0.396761    0.807458    0.302058   -21.00000    0.07549    0.09299 =
         0.09462    0.03988    0.04396    0.01717
F40   3    0.458759    0.817992    0.385467   -21.00000    0.09558    0.09563 =
         0.11417    0.02322    0.03635   -0.01407
C115  1    0.385926    0.745040    0.429243   -21.00000    0.05329    0.06736 =
         0.06246    0.01066    0.02589   -0.00113
F41   3    0.455042    0.744436    0.306333   -21.00000    0.08839    0.10914 =
         0.10201    0.04380    0.06355    0.02571
C116  1    0.412207    0.721933    0.381089   -21.00000    0.05633    0.07298 =
         0.07066    0.01623    0.03398    0.00635
C117  1    0.432204    0.773898    0.343542   -21.00000    0.07050    0.08063 =
         0.08764    0.02919    0.04391    0.00798
C118  1    0.364334    0.687476    0.458167   -21.00000    0.05271    0.07018 =
         0.04695    0.00363    0.02131   -0.00697
F42   3    0.312354    0.482203    0.266452   -31.00000    0.15263    0.12567 =
         0.07803   -0.03615    0.06417   -0.01848
F43   3    0.301778    0.582152    0.282815   -31.00000    0.14163    0.10904 =
         0.07641    0.01577    0.04486   -0.01151
F44   3    0.368254    0.537349    0.338713   -31.00000    0.11125    0.12716 =
         0.10605   -0.00431    0.05201   -0.02106

F45   3    0.283154    0.932522   -0.240131   -41.00000    0.12336    0.09201 =
         0.06277   -0.01116    0.03399    0.01051
F46   3    0.334006    1.005472   -0.208749   -41.00000    0.10792    0.10772 =
         0.07278    0.02656    0.04631    0.00152
F47   3    0.356403    0.915266   -0.154983   -41.00000    0.10424    0.09412 =
         0.07961    0.00805    0.04634    0.01990
C119  1    0.452972    0.573531    0.530333   -51.00000    0.05399    0.08123 =
         0.05027    0.00475    0.02398   -0.00051
AFIX  23
H11B  2    0.441376    0.566144    0.480373   -51.00000   -1.20000
H11C  2    0.487835    0.568468    0.546745   -51.00000   -1.20000
AFIX   0
C120  1    0.429082    0.524701    0.567791   -51.00000    0.05237    0.08028 =
         0.05219    0.00745    0.02014    0.00032
AFIX  23
H12A  2    0.406717    0.494777    0.535030   -51.00000   -1.20000
H12B  2    0.453010    0.497619    0.601671   -51.00000   -1.20000
AFIX   0
C121  1    0.437326    0.632241    0.623454   -51.00000    0.05588    0.08446 =
         0.04549    0.00498    0.02090   -0.00203
C122  1    0.487167    0.614817    0.674363   -51.00000    0.06236    0.09976 =
         0.05577    0.00951    0.01145   -0.00562
AFIX 137
H12C  2    0.501276    0.654678    0.699970   -51.00000   -1.50000
H12D  2    0.507652    0.598367    0.648829   -51.00000   -1.50000
H12E  2    0.483802    0.580489    0.706188   -51.00000   -1.50000
AFIX   0
C123  1    0.418168    0.692813    0.649172   -51.00000    0.07529    0.10141 =
         0.05055   -0.01472    0.02034    0.00005
AFIX 137
H12F  2    0.419232    0.685592    0.696607   -51.00000   -1.50000
H12G  2    0.385359    0.700541    0.620814   -51.00000   -1.50000
H12H  2    0.437491    0.731579    0.646768   -51.00000   -1.50000
AFIX   0
C124  1    0.386732    0.543113    0.660882   -51.00000    0.06133    0.09390 =
         0.05538    0.02273    0.02699    0.00318
AFIX 137
H12I  2    0.361455    0.571103    0.667103   -51.00000   -1.50000
H12J  2    0.413534    0.542529    0.703189   -51.00000   -1.50000
H12K  2    0.374860    0.497804    0.649502   -51.00000   -1.50000
AFIX   0
C125  1    0.402863    0.571018    0.602976   -51.00000    0.05419    0.08343 =
         0.04469    0.00936    0.02278   -0.00109
C126  1    0.437979    0.643434    0.548927   -51.00000    0.05425    0.08005 =
         0.04651    0.00450    0.02346   -0.00254
AFIX  13
H126  2    0.457446    0.681683    0.542094   -51.00000   -1.20000
AFIX   0
C127  1    0.384877    0.647177    0.510332   -51.00000    0.05406    0.07586 =
         0.04109    0.00275    0.02423   -0.00346
C128  1    0.362610    0.599287    0.543117   -51.00000    0.05347    0.07827 =
         0.04171    0.00578    0.02151   -0.00158
PART 0
C58   1    0.277566    0.795187    0.505291    11.00000    0.06021    0.06602 =
         0.05509   -0.01625    0.02616   -0.01688
AFIX  23
H58A  2    0.308131    0.788030    0.496712    11.00000   -1.20000
H58B  2    0.273201    0.843596    0.509130    11.00000   -1.20000
AFIX   0
HKLF 4


REM  exp_9694_auto_a.res in C2
REM wR2 = 0.1588, GooF = S = 1.071, Restrained GooF = 1.047 for all data
REM R1 = 0.0580 for 15710 Fo > 4sig(Fo) and 0.0679 for all 18230 data
REM 1832 parameters refined using 2483 restraints

END

WGHT      0.0919     15.3464

REM Highest difference peak  1.410,  deepest hole -1.820,  1-sigma level  0.096
Q1    1   0.2479  0.8114 -0.0402  11.00000  0.05    1.41
Q2    1   0.2716  0.8574 -0.0490  11.00000  0.05    1.39
Q3    1   0.2469  0.6726  0.4500  11.00000  0.05    1.38
Q4    1   0.2232  0.6320  0.4594  11.00000  0.05    1.27
Q5    1   0.2477  0.9081 -0.0406  11.00000  0.05    1.26
Q6    1   0.2738  0.6288  0.4444  11.00000  0.05    1.22
Q7    1   0.2201  0.8561 -0.0357  11.00000  0.05    1.10
Q8    1   0.2484  0.5776  0.4488  11.00000  0.05    1.03
Q9    1   0.2784  0.8956  0.0082  11.00000  0.05    0.66
Q10   1   0.2031  0.5263  0.7300  11.00000  0.05    0.66
Q11   1   0.2169  0.6623  0.3952  11.00000  0.05    0.65
Q12   1   0.4461  0.6138 -0.0822  11.00000  0.05    0.61
Q13   1   0.2765  0.6593  0.5055  11.00000  0.05    0.57
Q14   1   0.2100  0.8985 -0.0385  11.00000  0.05    0.56
Q15   1   0.2107  0.8933 -0.0928  11.00000  0.05    0.56
Q16   1   0.2605  0.6554  0.5200  11.00000  0.05    0.54
Q17   1   0.2184  0.8259 -0.1002  11.00000  0.05    0.54
Q18   1   0.2800  0.8189  0.0109  11.00000  0.05    0.54
Q19   1   0.2812  0.5907  0.5022  11.00000  0.05    0.53
Q20   1   0.2159  0.8990  0.0326  11.00000  0.05    0.48
;
_shelx_res_checksum              23430
_olex2_submission_special_instructions 'No special instructions were received'
_oxdiff_exptl_absorpt_empirical_details 
;
Empirical correction (ABSPACK) includes:
- Absorption correction using spherical harmonics
- Frame scaling
;
_oxdiff_exptl_absorpt_empirical_full_max 1.991
_oxdiff_exptl_absorpt_empirical_full_min 0.433
####################################################################### 
# 
# This file contains crystal structure data downloaded from the 
# Cambridge Structural Database (CSD) hosted by the Cambridge 
# Crystallographic Data Centre (CCDC).
# 
# Full information about CCDC data access policies and citation 
# guidelines are available at http://www.ccdc.cam.ac.uk/access/V1 
# 
# Audit and citation data items may have been added by the CCDC. 
# Please retain this information to preserve the provenance of 
# this file and to allow appropriate attribution of the data. 
# 
#######################################################################

data_sm
_database_code_depnum_ccdc_archive 'CCDC 2207712'
loop_
_audit_author_name
_audit_author_address
'Li-Rong Lin'
;Xiamen University
China
;
_audit_update_record             
;
2022-09-16 deposited with the CCDC.	2023-01-02 downloaded from the CCDC.
;
_audit_creation_date             2022-07-29
_audit_creation_method           
;
Olex2 1.3
(compiled 2020.11.12 svn.r5f609507 for OlexSys, GUI svn.r6408)
;
_shelx_SHELXL_version_number     2018/3
_chemical_name_common            ?
_chemical_name_systematic        ?
_chemical_formula_moiety         'C57 H52 F17 N4 O7 Sm, H2 O'
_chemical_formula_sum            'C57 H54 F17 N4 O8 Sm'
_chemical_formula_weight         1396.39
_chemical_absolute_configuration ad
_chemical_melting_point          ?
_chemical_oxdiff_formula         'Sm C52 F20 N8 O8'
loop_
_atom_type_symbol
_atom_type_description
_atom_type_scat_dispersion_real
_atom_type_scat_dispersion_imag
_atom_type_scat_source
C C 0.0181 0.0091 'International Tables Vol C Tables 4.2.6.8 and 6.1.1.4'
H H 0.0000 0.0000 'International Tables Vol C Tables 4.2.6.8 and 6.1.1.4'
F F 0.0727 0.0534 'International Tables Vol C Tables 4.2.6.8 and 6.1.1.4'
N N 0.0311 0.0180 'International Tables Vol C Tables 4.2.6.8 and 6.1.1.4'
O O 0.0492 0.0322 'International Tables Vol C Tables 4.2.6.8 and 6.1.1.4'
Sm Sm -5.3236 12.2178 'International Tables Vol C Tables 4.2.6.8 and 6.1.1.4'

_shelx_space_group_comment       
;
The symmetry employed for this shelxl refinement is uniquely defined
by the following loop, which should always be used as a source of
symmetry information in preference to the above space-group names.
They are only intended as comments.
;
_space_group_crystal_system      monoclinic
_space_group_IT_number           5
_space_group_name_H-M_alt        'C 1 2 1'
_space_group_name_Hall           'C 2y'
loop_
_space_group_symop_operation_xyz
'x, y, z'
'-x, y, -z'
'x+1/2, y+1/2, z'
'-x+1/2, y+1/2, -z'

_cell_length_a                   29.4870(4)
_cell_length_b                   20.0974(3)
_cell_length_c                   20.6981(3)
_cell_angle_alpha                90
_cell_angle_beta                 108.2710(10)
_cell_angle_gamma                90
_cell_volume                     11647.5(3)
_cell_formula_units_Z            8
_cell_measurement_reflns_used    18167
_cell_measurement_temperature    100(1)
_cell_measurement_theta_max      74.4340
_cell_measurement_theta_min      2.2430
_shelx_estimated_absorpt_T_max   0.674
_shelx_estimated_absorpt_T_min   0.279
_exptl_absorpt_coefficient_mu    8.568
_exptl_absorpt_correction_T_max  1.00000
_exptl_absorpt_correction_T_min  0.76247
_exptl_absorpt_correction_type   multi-scan
_exptl_absorpt_process_details   
;
CrysAlisPro 1.171.40.80a (Rigaku Oxford Diffraction, 2020)
Empirical absorption correction using spherical harmonics,
 implemented in SCALE3 ABSPACK scaling algorithm.
;
_exptl_absorpt_special_details   ?
_exptl_crystal_colour            yellow
_exptl_crystal_colour_primary    yellow
_exptl_crystal_density_diffrn    1.593
_exptl_crystal_density_meas      ?
_exptl_crystal_density_method    ?
_exptl_crystal_description       block
_exptl_crystal_F_000             5624
_exptl_crystal_size_max          0.2
_exptl_crystal_size_mid          0.1
_exptl_crystal_size_min          0.05
_exptl_transmission_factor_max   ?
_exptl_transmission_factor_min   ?
_diffrn_reflns_av_R_equivalents  0.0410
_diffrn_reflns_av_unetI/netI     0.0490
_diffrn_reflns_Laue_measured_fraction_full 0.994
_diffrn_reflns_Laue_measured_fraction_max 0.945
_diffrn_reflns_limit_h_max       36
_diffrn_reflns_limit_h_min       -19
_diffrn_reflns_limit_k_max       24
_diffrn_reflns_limit_k_min       -24
_diffrn_reflns_limit_l_max       25
_diffrn_reflns_limit_l_min       -25
_diffrn_reflns_number            39113
_diffrn_reflns_point_group_measured_fraction_full 0.841
_diffrn_reflns_point_group_measured_fraction_max 0.781
_diffrn_reflns_theta_full        67.684
_diffrn_reflns_theta_max         75.498
_diffrn_reflns_theta_min         2.248
_diffrn_ambient_environment      N~2~
_diffrn_ambient_temperature      100(1)
_diffrn_detector                 'Hybrid Pixel Array Detector'
_diffrn_detector_area_resol_mean 10.0000
_diffrn_detector_type            HyPix
_diffrn_measured_fraction_theta_full 0.994
_diffrn_measured_fraction_theta_max 0.945
_diffrn_measurement_details      
;
List of Runs (angles in degrees, time in seconds):

  # Type    Start    End  Width  t~exp~   \w     \q     \k     \f   Frames
#--------------------------------------------------------------------------
  1  \w    -96.00 -14.00   0.50    4.00    --  -43.09 -28.00 -67.00  164
  2  \w    -22.00   3.00   0.50    4.00    --  -43.09  28.00  94.00   50
  3  \w   -170.00 -79.00   0.50   15.00    --  -96.00 -28.00 -67.00  182
  4  \w    126.00 176.00   0.50   15.00    --  109.59  28.00  94.00  100
  5  \w     82.00 107.00   0.50   15.00    --  109.59  28.00  94.00   50
  6  \w    -41.00  35.00   0.50    4.00    --  -43.09  37.00  90.00  152
  7  \w     66.00 124.00   0.50    4.00    --   43.09 178.00 -60.00  116
  8  \w     63.00 110.00   0.50    4.00    --   43.09  28.00  94.00   94
  9  \w     78.00 106.00   0.50    4.00    --   43.09 178.00-120.00   56
 10  \w   -102.00 -48.00   0.50   15.00    --  -96.00  77.00 150.00  108
 11  \w    -70.00 -21.00   0.50   15.00    --  -96.00  61.00-120.00   98
 12  \w    -51.00 -26.00   0.50   15.00    --  -96.00  45.00  90.00   50
 13  \w    -85.00 -31.00   0.50   15.00    --  -96.00 125.00 120.00  108
 14  \w    -57.00 -29.00   0.50   15.00    --  -96.00  61.00 150.00   56
 15  \w    -46.00 -19.00   0.50   15.00    --  -96.00  45.00-120.00   54
 16  \w    -45.00 -19.00   0.50   15.00    --  -96.00  45.00 -90.00   52
 17  \w    -65.00 -21.00   0.50   15.00    --  -96.00  61.00-150.00   88
 18  \w     43.00  70.00   0.50   15.00    --  109.59 -61.00 -60.00   54
 19  \w     63.00 103.00   0.50   15.00    --  109.59 -77.00 150.00   80
 20  \w     41.00  69.00   0.50   15.00    --  109.59 -61.00  60.00   56
 21  \w     37.00 102.00   0.50   15.00    --  109.59 -77.00 -90.00  130
 22  \w     63.00 101.00   0.50   15.00    --  109.59 -94.00 150.00   76
 23  \w     37.00  69.00   0.50   15.00    --  109.59 -61.00 -90.00   64
 24  \w     86.00 156.00   0.50   15.00    --  109.59  45.00  30.00  140
 25  \w     44.00 109.00   0.50   15.00    --  109.59-125.00 150.00  130
;
_diffrn_measurement_device       'four-circle diffractometer'
_diffrn_measurement_device_type  'XtaLAB Synergy, Dualflex, HyPix'
_diffrn_measurement_method       '\w scans'
_diffrn_orient_matrix_type       
'CrysAlisPro convention (1999,Acta A55,543-557)'
_diffrn_orient_matrix_UB_11      -0.0194626000
_diffrn_orient_matrix_UB_12      0.0634460000
_diffrn_orient_matrix_UB_13      0.0236668000
_diffrn_orient_matrix_UB_21      -0.0046696000
_diffrn_orient_matrix_UB_22      -0.0376654000
_diffrn_orient_matrix_UB_23      0.0623888000
_diffrn_orient_matrix_UB_31      0.0512729000
_diffrn_orient_matrix_UB_32      0.0207458000
_diffrn_orient_matrix_UB_33      0.0411444000
_diffrn_radiation_monochromator  mirror
_diffrn_radiation_probe          x-ray
_diffrn_radiation_type           'Cu K\a'
_diffrn_radiation_wavelength     1.54184
_diffrn_source                   'micro-focus sealed X-ray tube'
_diffrn_source_type              'PhotonJet (Cu) X-ray Source'
_reflns_Friedel_coverage         0.605
_reflns_Friedel_fraction_full    0.678
_reflns_Friedel_fraction_max     0.607
_reflns_number_gt                16396
_reflns_number_total             18886
_reflns_odcompleteness_completeness 99.54
_reflns_odcompleteness_iscentric 1
_reflns_odcompleteness_theta     66.97
_reflns_special_details          
;
 Reflections were merged by SHELXL according to the crystal
 class for the calculation of statistics and refinement.
 
 _reflns_Friedel_fraction is defined as the number of unique
 Friedel pairs measured divided by the number that would be
 possible theoretically, ignoring centric projections and
 systematic absences.
;
_reflns_threshold_expression     'I > 2\s(I)'
_computing_cell_refinement       'CrysAlisPro 1.171.40.80a (Rigaku OD, 2020)'
_computing_data_collection       'CrysAlisPro 1.171.40.80a (Rigaku OD, 2020)'
_computing_data_reduction        'CrysAlisPro 1.171.40.80a (Rigaku OD, 2020)'
_computing_molecular_graphics    'Olex2 1.3 (Dolomanov et al., 2009)'
_computing_publication_material  'Olex2 1.3 (Dolomanov et al., 2009)'
_computing_structure_refinement  'SHELXL 2014/7 (Sheldrick, 2015)'
_computing_structure_solution    'SHELXT 2018/2 (Sheldrick, 2018)'
_refine_diff_density_max         0.770
_refine_diff_density_min         -1.277
_refine_diff_density_rms         0.096
_refine_ls_abs_structure_details 
;
 Flack x determined using 5424 quotients [(I+)-(I-)]/[(I+)+(I-)]
 (Parsons, Flack and Wagner, Acta Cryst. B69 (2013) 249-259).
;
_refine_ls_abs_structure_Flack   -0.013(3)
_refine_ls_extinction_coef       0.000080(12)
_refine_ls_extinction_expression Fc^*^=kFc[1+0.001xFc^2^\l^3^/sin(2\q)]^-1/4^
_refine_ls_extinction_method     'SHELXL-2014/7 (Sheldrick 2014'
_refine_ls_goodness_of_fit_ref   1.083
_refine_ls_hydrogen_treatment    constr
_refine_ls_matrix_type           full
_refine_ls_number_parameters     1926
_refine_ls_number_reflns         18886
_refine_ls_number_restraints     1909
_refine_ls_R_factor_all          0.0601
_refine_ls_R_factor_gt           0.0514
_refine_ls_restrained_S_all      1.072
_refine_ls_shift/su_max          0.000
_refine_ls_shift/su_mean         0.000
_refine_ls_structure_factor_coef Fsqd
_refine_ls_weighting_details     
'w=1/[\s^2^(Fo^2^)+(0.0873P)^2^+15.0481P] where P=(Fo^2^+2Fc^2^)/3'
_refine_ls_weighting_scheme      calc
_refine_ls_wR_factor_gt          0.1376
_refine_ls_wR_factor_ref         0.1441
_refine_special_details          ?
_olex2_refinement_description    
;
1. Fixed Uiso
 At 1.2 times of:
  All C(H) groups, All C(H,H) groups, All N(H) groups
 At 1.5 times of:
  All C(H,H,H) groups, All O(H,H) groups
2. Restrained distances
 C62-C63 = C44A-C43A
 1.51 with sigma of 0.01
 C62-C83 = C44A-C45A
 1.51 with sigma of 0.01
 F13A-C45A = F12A-C45A = F14A-C45A = F27-C83 = F39-C83 = F37-C83
 1.35 with sigma of 0.01
 O2-HWB
 2.59 with sigma of 0.01
 HWA-O7
 2.035 with sigma of 0.01
 F14-C45 \\sim F12-C45 \\sim F13-C45
 with sigma of 0.01
 O5A-C46A \\sim O5A-C59
 with sigma of 0.02
 F14A-C44A \\sim F37-C62
 with sigma of 0.04
 O4A-C42A \\sim O4A-C66
 with sigma of 0.02
 F8A-C43A \\sim F32-C63
 with sigma of 0.02
 F10A-C45A \\sim F40-C83
 with sigma of 0.04
 F13A-F12A \\sim F39-F27
 with sigma of 0.04
 C55A-C54A \\sim C60-C67
 with sigma of 0.04
 C46A-C47A \\sim C59-C64
 with sigma of 0.02
 C50A-C48A \\sim C65-C58
 with sigma of 0.04
 C46A-C51A \\sim C59-C93A
 with sigma of 0.02
 C47A-C42A \\sim C64-C66
 with sigma of 0.02
 C42A-C48A \\sim C66-C58
 with sigma of 0.04
 C47A-C48A \\sim C64-C58
 with sigma of 0.02
 F11A-C45A \\sim F19-C83
 with sigma of 0.04
 F9A-C43A \\sim F35-C63
 with sigma of 0.02
 C53A-C50A \\sim C89A-C65
 with sigma of 0.04
 F10A-C44A \\sim F40-C62
 with sigma of 0.02
 C42A-C43A \\sim C66-C63
 with sigma of 0.02
 F10A-F11A \\sim F40-F19
 with sigma of 0.04
 F14A-C45A \\sim F37-C83
 with sigma of 0.02
 F11A-C44A \\sim F19-C62
 with sigma of 0.02
 C43A-C45A \\sim C63-C83
 with sigma of 0.04
 F13A-C45A \\sim F39-C83
 with sigma of 0.02
 C55A-C51A \\sim C60-C93A
 with sigma of 0.04
 C43A-C44A \\sim C63-C62
 with sigma of 0.02
 C51A-C54A \\sim C93A-C67
 with sigma of 0.04
 C52A-C50A \\sim C61-C65
 with sigma of 0.04
 C44A-C45A \\sim C62-C83
 with sigma of 0.02
 C55A-C53A \\sim C60-C89A
 with sigma of 0.02
 F9A-C44A \\sim F35-C62
 with sigma of 0.04
 F10A-C43A \\sim F40-C63
 with sigma of 0.04
 C53A-C51A \\sim C89A-C93A
 with sigma of 0.02
 C42A-C44A \\sim C66-C62
 with sigma of 0.04
 C53A-C48A \\sim C89A-C58
 with sigma of 0.02
 C53A-C54A \\sim C89A-C67
 with sigma of 0.02
 F14A-F13A \\sim F37-F39
 with sigma of 0.04
 F14A-F12A \\sim F37-F27
 with sigma of 0.04
 F11A-C43A \\sim F19-C63
 with sigma of 0.04
 C51A-C52A \\sim C93A-C61
 with sigma of 0.02
 C51A-C50A \\sim C93A-C65
 with sigma of 0.02
 F13A-C44A \\sim F39-C62
 with sigma of 0.04
 F12A-C45A \\sim F27-C83
 with sigma of 0.02
 C50A-C49A \\sim C65-C115
 with sigma of 0.02
 C48A-C49A \\sim C58-C115
 with sigma of 0.02
 O5A-C47A \\sim O5A-C64
 with sigma of 0.04
 C44A-F12A \\sim C62-F27
 with sigma of 0.04
 O5A-C51A \\sim O5A-C93A
 with sigma of 0.04
 O4A-C47A \\sim O4A-C64
 with sigma of 0.04
 O4A-C43A \\sim O4A-C63
 with sigma of 0.04
 C55A-C48A \\sim C60-C58
 with sigma of 0.04
 F8A-F9A \\sim F32-F35
 with sigma of 0.04
 F8A-C42A \\sim F32-C66
 with sigma of 0.04
 C53A-C52A \\sim C89A-C61
 with sigma of 0.04
 F8A-C44A \\sim F32-C62
 with sigma of 0.04
 C53A-C49A \\sim C89A-C115
 with sigma of 0.04
 C51A-C48A \\sim C93A-C58
 with sigma of 0.04
 C46A-C42A \\sim C59-C66
 with sigma of 0.04
 C51A-C49A \\sim C93A-C115
 with sigma of 0.04
 C46A-C53A \\sim C59-C89A
 with sigma of 0.04
 C46A-C52A \\sim C59-C61
 with sigma of 0.04
 C46A-C50A \\sim C59-C65
 with sigma of 0.04
 C48A-C54A \\sim C58-C67
 with sigma of 0.04
 C46A-C48A \\sim C59-C58
 with sigma of 0.04
 C47A-C43A \\sim C64-C63
 with sigma of 0.04
 C47A-C53A \\sim C64-C89A
 with sigma of 0.04
 C47A-C51A \\sim C64-C93A
 with sigma of 0.04
 C47A-C49A \\sim C64-C115
 with sigma of 0.04
 F9A-C42A \\sim F35-C66
 with sigma of 0.04
 F11-C44 \\sim F41-C116
 with sigma of 0.02
 F9-C42 \\sim F43-C73A
 with sigma of 0.04
 F13-C44 \\sim F47-C116
 with sigma of 0.04
 F12-F14 \\sim F23-F29
 with sigma of 0.04
 F14-C44 \\sim F29-C116
 with sigma of 0.04
 C46-C43 \\sim C46-C91A
 with sigma of 0.04
 F9-C43 \\sim F43-C91A
 with sigma of 0.02
 F12-C45 \\sim F23-C68
 with sigma of 0.02
 O4-C42 \\sim O4-C73A
 with sigma of 0.02
 F14-C45 \\sim F29-C68
 with sigma of 0.02
 F12-C44 \\sim F23-C116
 with sigma of 0.04
 C42-C46 \\sim C73A-C46
 with sigma of 0.02
 C42-C43 \\sim C73A-C91A
 with sigma of 0.02
 C43-C44 \\sim C91A-C116
 with sigma of 0.02
 F13-C45 \\sim F47-C68
 with sigma of 0.02
 C44-C45 \\sim C116-C68
 with sigma of 0.02
 F12-F13 \\sim F23-F47
 with sigma of 0.04
 F14-F13 \\sim F29-F47
 with sigma of 0.04
 O4-C43 \\sim O4-C91A
 with sigma of 0.04
 F11-F10 \\sim F41-F45
 with sigma of 0.04
 F11-C43 \\sim F41-C91A
 with sigma of 0.04
 C42-C44 \\sim C73A-C116
 with sigma of 0.04
 F11-C45 \\sim F41-C68
 with sigma of 0.04
 C43-C45 \\sim C91A-C68
 with sigma of 0.04
 F8-F9 \\sim F21-F43
 with sigma of 0.04
 F8-C42 \\sim F21-C73A
 with sigma of 0.04
 F8-C44 \\sim F21-C116
 with sigma of 0.04
 F10-C43 \\sim F45-C91A
 with sigma of 0.04
 F10-C45 \\sim F45-C68
 with sigma of 0.04
 F8-C43 \\sim F21-C91A
 with sigma of 0.02
 F9-C44 \\sim F43-C116
 with sigma of 0.04
 F10-C44 \\sim F45-C116
 with sigma of 0.02
 F17A-C57A \\sim F25-C57A
 with sigma of 0.02
 F4-C30 \\sim F36A-C30
 with sigma of 0.02
 C57A-F16A \\sim C57A-F49
 with sigma of 0.02
 F3-C30 \\sim F30A-C30
 with sigma of 0.02
 F15A-C57A \\sim F30-C57A
 with sigma of 0.02
3. Uiso/Uaniso restraints and constraints
O4A \\sim F8A \\sim C47A \\sim F9A \\sim F10A \\sim C42A \\sim F14A \\sim F11A
\\sim F13A \\sim C43A \\sim C44A \\sim C53A \\sim F12A \\sim C50A \\sim C48A
\\sim C49A \\sim C45A \\sim C58 \\sim C115 \\sim C64 \\sim F32 \\sim F35 \\sim
F40 \\sim C66 \\sim F37 \\sim F19 \\sim F39 \\sim C63 \\sim C62 \\sim F27 \\sim
C83 \\sim O5A \\sim C46A \\sim C55A \\sim C51A \\sim C52A \\sim C54A \\sim C60
\\sim C89A \\sim C93A \\sim C65 \\sim C67 \\sim C59 \\sim C61 \\sim H11: within
2A with sigma of 0.01 and sigma for terminal atoms of 0.02 within 2A
F11 \\sim F8 \\sim F10 \\sim F9 \\sim F12 \\sim F14 \\sim C43 \\sim F13 \\sim
C44 \\sim C45 \\sim F41 \\sim F21 \\sim F43 \\sim F29 \\sim C91A \\sim C116
\\sim C68 \\sim F45 \\sim F23 \\sim F47 \\sim C42 \\sim C73A \\sim O4: within
2A with sigma of 0.01 and sigma for terminal atoms of 0.02 within 2A
F17A \\sim F15A \\sim C57A \\sim F16A \\sim F30 \\sim F49 \\sim F25: within 2A
with sigma of 0.01 and sigma for terminal atoms of 0.02 within 2A
F7 \\sim F3 \\sim F4 \\sim F5 \\sim F6 \\sim C30 \\sim C31 \\sim F30A \\sim
F36A: within 2A with sigma of 0.01 and sigma for terminal atoms of 0.02 within
2A
4. Rigid body (RIGU) restrains
 F8A, C46A, C47A, F10A, F14A, F11A, F13A, C43A, C44A, C55A, C53A, C51A, C52A,
 F12A, C50A, C48A, C54A, C49A, C45A, C60, C89A, C93A, C61, C65, C58, C67, C115,
 C59, C64, F40, F37, C63, C62, F27, C83, O4A, F9A, C42A, F32, F35, C66, F19,
 F39, O5A
 with sigma for 1-2 distances of 0.01 and sigma for 1-3 distances of 0.01
 F11, F8, F10, F9, F12, F14, C43, F13, C44, C45, F41, F21, F43, F29, C91A,
 C116, C68, F45, F23, F47, C42, C73A, O4
 with sigma for 1-2 distances of 0.01 and sigma for 1-3 distances of 0.01
5. Others
 Sof(C60)=Sof(H11D)=Sof(H11E)=Sof(H11F)=Sof(C89A)=Sof(C93A)=Sof(C61)=Sof(H47D)=
 Sof(H47E)=Sof(H47F)=Sof(C65)=Sof(H51C)=Sof(H51D)=Sof(C58)=Sof(H13A)=Sof(C67)=
 Sof(H53D)=Sof(H53E)=Sof(H53F)=Sof(C115)=Sof(H11G)=Sof(H11H)=Sof(C59)=Sof(C64)=
 Sof(F32)=Sof(F35)=Sof(F40)=Sof(C66)=Sof(F37)=Sof(F19)=Sof(F39)=Sof(C63)=
 Sof(C62)=Sof(F27)=Sof(C83)=1-FVAR(1)
 Sof(F8A)=Sof(C46A)=Sof(C47A)=Sof(F9A)=Sof(F10A)=Sof(C42A)=Sof(F14A)=Sof(F11A)=
 Sof(F13A)=Sof(C43A)=Sof(C44A)=Sof(C55A)=Sof(H55D)=Sof(H55E)=Sof(H55F)=
 Sof(C53A)=Sof(C51A)=Sof(C52A)=Sof(H52A)=Sof(H52B)=Sof(H52C)=Sof(F12A)=
 Sof(C50A)=Sof(H50C)=Sof(H50D)=Sof(C48A)=Sof(H48A)=Sof(C54A)=Sof(H54D)=
 Sof(H54E)=Sof(H54F)=Sof(C49A)=Sof(H49C)=Sof(H49D)=Sof(C45A)=FVAR(1)
 Sof(F41)=Sof(F21)=Sof(F43)=Sof(F29)=Sof(C73A)=Sof(C91A)=Sof(C116)=Sof(C68)=
 Sof(F45)=Sof(F23)=Sof(F47)=1-FVAR(2)
 Sof(F11)=Sof(F8)=Sof(F10)=Sof(F9)=Sof(F12)=Sof(F14)=Sof(C42)=Sof(C43)=
 Sof(F13)=Sof(C44)=Sof(C45)=FVAR(2)
 Sof(F30)=Sof(F49)=Sof(F25)=1-FVAR(3)
 Sof(F17A)=Sof(F15A)=Sof(F16A)=FVAR(3)
 Sof(F30A)=Sof(F36A)=1-FVAR(4)
 Sof(F3)=Sof(F4)=FVAR(4)
6.a Free rotating group:
 OWA(HWAA,HWAB), OW(HWA,HWB)
6.b Ternary CH refined with riding coordinates:
 C34A(H34C), C36(H36), C51(H51), C48A(H48A), C58(H13A)
6.c Secondary CH2 refined with riding coordinates:
 C34(H34A,H34B), C21A(H21A,H21B), C16(H16A,H16B), C35A(H35C,H35D), C22(H22A,
 H22B), C22A(H22C,H22D), C49(H49A,H49B), C36A(H36A,H36B), C50(H50A,H50B),
 C50A(H50C,H50D), C35(H35A,H35B), C49A(H49C,H49D), C65(H51C,H51D), C115(H11G,
 H11H)
6.d Aromatic/amide H refined with riding coordinates:
 C13A(H13B), N4(H4), C1(H1), C20(H20), C10(H10), N4A(H4A), C21(H21),
 C17A(H17A), C24A(H24A), C7A(H7A), C11(H11), C8(H8), C14A(H14A), C3A(H3A),
 C5A(H5A), C19A(H19A), C16A(H16C), C25A(H25A), C14(H14), C18A(H18A), C2(H2),
 C25(H25), C18(H18), C27A(H27A), C24(H24), C2A(H2A), C27(H27), C19(H19),
 C11A(H11A), C8A(H8A), C7(H7), C6A(H6A), C3(H3), C5(H5), C6(H6), C26(H26),
 C10A(H10A), C26A(H26A), C1A(H1A), C13(H13)
6.e Idealised Me refined as rotating group:
 C41(H41A,H41B,H41C), C41A(H41D,H41E,H41F), C54(H54A,H54B,H54C), C53(H53A,H53B,
 H53C), C39(H39A,H39B,H39C), C55(H55A,H55B,H55C), C55A(H55D,H55E,H55F),
 C52A(H52A,H52B,H52C), C39A(H39D,H39E,H39F), C40A(H40D,H40E,H40F), C40(H40A,
 H40B,H40C), C54A(H54D,H54E,H54F), C60(H11D,H11E,H11F), C61(H47D,H47E,H47F),
 C67(H53D,H53E,H53F)
;
_atom_sites_solution_hydrogens   mixed
_atom_sites_solution_primary     dual
_atom_sites_solution_secondary   ?
loop_
_atom_site_label
_atom_site_type_symbol
_atom_site_fract_x
_atom_site_fract_y
_atom_site_fract_z
_atom_site_U_iso_or_equiv
_atom_site_adp_type
_atom_site_occupancy
_atom_site_site_symmetry_order
_atom_site_calc_flag
_atom_site_refinement_flags_posn
_atom_site_refinement_flags_adp
_atom_site_refinement_flags_occupancy
_atom_site_disorder_assembly
_atom_site_disorder_group
Sm Sm 0.24830(2) 0.63592(2) -0.04107(2) 0.03707(14) Uani 1 1 d . . . . .
Sm2 Sm 0.24741(2) 0.86259(2) 0.45013(2) 0.04310(16) Uani 1 1 d . . . . .
O6 O 0.2701(3) 0.5550(4) -0.1086(3) 0.0518(17) Uani 1 1 d . . . . .
F2A F 0.1658(2) 1.0702(3) 0.5721(3) 0.0537(13) Uani 1 1 d . . . . .
F2 F 0.2448(2) 0.4755(3) 0.1311(3) 0.0562(14) Uani 1 1 d . . . . .
N1A N 0.2751(3) 0.7994(5) 0.5671(4) 0.0473(19) Uani 1 1 d . . . . .
O2 O 0.2280(2) 0.5576(3) 0.0313(3) 0.0411(14) Uani 1 1 d D . . . .
N2A N 0.2391(3) 0.7254(5) 0.4474(4) 0.051(2) Uani 1 1 d . . . . .
O1A O 0.1763(2) 0.8142(4) 0.4679(3) 0.0483(16) Uani 1 1 d . . . . .
O5A O 0.3172(2) 0.9149(4) 0.5288(3) 0.0515(16) Uani 1 1 d D U . . .
F1A F 0.23282(19) 1.0199(4) 0.6209(2) 0.0554(14) Uani 1 1 d . . . . .
O3 O 0.1735(2) 0.5795(4) -0.1063(3) 0.0431(14) Uani 1 1 d . . . . .
O4 O 0.3161(2) 0.6902(4) -0.0574(3) 0.0487(15) Uani 1 1 d D U . . .
F16 F 0.2978(3) 0.5996(4) -0.2089(4) 0.089(2) Uani 1 1 d . . . . .
F3A F 0.1900(3) 0.9125(4) 0.6451(4) 0.080(2) Uani 1 1 d . . . . .
F1 F 0.1767(2) 0.4276(3) 0.0922(3) 0.0582(14) Uani 1 1 d . . . . .
F11 F 0.4392(6) 0.6760(10) -0.0834(11) 0.073(5) Uani 0.626(9) 1 d D U P A 1
OWA O 0.2883(3) 1.0654(5) 0.5131(4) 0.069(2) Uani 1 1 d G . . . .
HWAA H 0.2849 1.0515 0.4730 0.103 Uiso 1 1 d G U . . .
HWAB H 0.2914 1.0302 0.5368 0.103 Uiso 1 1 d G U . . .
F7 F 0.1693(4) 0.5392(5) 0.2553(4) 0.097(3) Uani 1 1 d . U . . .
O3A O 0.1758(2) 0.9209(4) 0.3786(3) 0.0522(17) Uani 1 1 d . . . . .
F4A F 0.1194(2) 0.9480(4) 0.5833(3) 0.077(2) Uani 1 1 d . . . . .
C13A C 0.1050(3) 0.7810(6) 0.5238(4) 0.050(2) Uani 1 1 d . . . . .
H13B H 0.1107 0.8265 0.5169 0.060 Uiso 1 1 calc R U . . .
O7A O 0.3115(4) 1.0391(6) 0.3981(5) 0.094(3) Uani 1 1 d . . . . .
O1 O 0.1778(2) 0.6855(3) -0.0204(3) 0.0443(14) Uani 1 1 d . . . . .
N4 N 0.1937(3) 0.7917(5) -0.0379(4) 0.0469(18) Uani 1 1 d . . . . .
H4 H 0.1831 0.8329 -0.0450 0.056 Uiso 1 1 calc R U . . .
O4A O 0.3169(2) 0.8112(4) 0.4353(3) 0.0537(16) Uani 1 1 d D U . . .
F6A F 0.1199(3) 1.0409(5) 0.6683(4) 0.102(3) Uani 1 1 d . . . . .
C20A C 0.2802(3) 0.7333(6) 0.5701(5) 0.050(2) Uani 1 1 d . . . . .
C15A C 0.1686(3) 0.7544(6) 0.4741(4) 0.050(3) Uani 1 1 d . . . . .
F8A F 0.4262(5) 0.8295(7) 0.4030(7) 0.067(3) Uani 0.668(7) 1 d D U P B 1
C34 C 0.0617(4) 0.5640(7) -0.1022(6) 0.062(3) Uani 1 1 d . . . . .
H34A H 0.0718 0.6110 -0.0941 0.074 Uiso 1 1 calc R U . . .
H34B H 0.0284 0.5626 -0.1331 0.074 Uiso 1 1 calc R U . . .
O5 O 0.3203(2) 0.5827(4) 0.0357(3) 0.0440(14) Uani 1 1 d . . . . .
O2A O 0.2233(2) 0.9402(4) 0.5186(3) 0.0464(15) Uani 1 1 d . . . . .
F15 F 0.3080(4) 0.5002(5) -0.2337(4) 0.104(3) Uani 1 1 d . . . . .
C1 C -0.0862(3) 0.8158(6) 0.2557(5) 0.049(2) Uani 1 1 d . . . . .
H1 H -0.1051 0.8238 0.2846 0.059 Uiso 1 1 calc R U . . .
C23A C 0.2172(4) 0.7397(6) 0.3220(5) 0.050(2) Uani 1 1 d . . . . .
F8 F 0.3585(4) 0.8011(7) -0.0740(8) 0.071(3) Uani 0.626(9) 1 d D U P A 1
C4 C -0.0314(3) 0.7926(6) 0.1697(4) 0.047(2) Uani 1 1 d . . . . .
F5A F 0.1922(3) 1.0332(5) 0.7219(4) 0.100(3) Uani 1 1 d . . . . .
N1 N 0.2155(3) 0.6926(4) -0.1608(4) 0.0447(18) Uani 1 1 d . . . . .
C34A C 0.1036(3) 1.0322(6) 0.4395(5) 0.051(2) Uani 1 1 d . . . . .
H34C H 0.0925 1.0432 0.4792 0.062 Uiso 1 1 calc R U . . .
C20 C 0.1848(4) 0.6762(6) -0.2806(4) 0.053(2) Uani 1 1 d . . . . .
H20 H 0.1740 0.6468 -0.3182 0.064 Uiso 1 1 calc R U . . .
OW O 0.2934(4) 0.4316(4) 0.0145(4) 0.071(2) Uani 1 1 d G . . . .
HWA H 0.2827 0.4434 -0.0280 0.107 Uiso 1 1 d DG U . . .
HWB H 0.2922 0.4677 0.0370 0.107 Uiso 1 1 d DG U . . .
C10 C 0.0851(4) 0.8459(6) 0.0507(5) 0.053(2) Uani 1 1 d . . . . .
H10 H 0.0793 0.8910 0.0595 0.064 Uiso 1 1 calc R U . . .
C29A C 0.1867(3) 1.0087(5) 0.5804(4) 0.046(2) Uani 1 1 d . . . . .
N3A N 0.2169(3) 0.8054(5) 0.3310(4) 0.051(2) Uani 1 1 d . . . . .
F3 F 0.1391(4) 0.5591(6) 0.1170(4) 0.076(3) Uani 0.776(14) 1 d D U P C 1
C46A C 0.3611(4) 0.9115(9) 0.5387(7) 0.049(3) Uani 0.668(7) 1 d D U P B 1
F17 F 0.3626(3) 0.5510(6) -0.1578(4) 0.097(3) Uani 1 1 d . . . . .
N4A N 0.1953(3) 0.7063(5) 0.4574(4) 0.051(2) Uani 1 1 d . . . . .
H4A H 0.1858 0.6646 0.4529 0.061 Uiso 1 1 calc R U . . .
F10 F 0.3724(6) 0.7018(9) -0.1563(8) 0.079(4) Uani 0.626(9) 1 d D U P A 1
N2 N 0.2384(3) 0.7731(4) -0.0456(3) 0.0428(17) Uani 1 1 d . . . . .
C21 C 0.1979(3) 0.6523(5) -0.2156(4) 0.047(2) Uani 1 1 d . . . . .
H21 H 0.1946 0.6061 -0.2086 0.056 Uiso 1 1 calc R U . . .
C17A C 0.2926(4) 0.8005(7) 0.6878(5) 0.061(3) Uani 1 1 d . . . . .
H17A H 0.2982 0.8255 0.7285 0.073 Uiso 1 1 calc R U . . .
C12 C 0.1280(3) 0.7653(5) 0.0055(4) 0.045(2) Uani 1 1 d . . . . .
C28A C 0.1865(3) 0.9774(5) 0.5138(4) 0.045(2) Uani 1 1 d . . . . .
C24A C 0.1993(4) 0.7106(7) 0.2582(5) 0.060(3) Uani 1 1 d . . . . .
H24A H 0.1994 0.6636 0.2537 0.072 Uiso 1 1 calc R U . . .
C56A C 0.2982(5) 0.9854(7) 0.3721(5) 0.065(3) Uani 1 1 d . . . . .
C47A C 0.3860(4) 0.8742(9) 0.5020(6) 0.050(3) Uani 0.668(7) 1 d D U P B 1
F4 F 0.2143(3) 0.5789(4) 0.1737(4) 0.065(3) Uani 0.776(14) 1 d D U P C 1
C7A C 0.0002(3) 0.7152(6) 0.6228(5) 0.053(2) Uani 1 1 d . . . . .
H7A H -0.0026 0.7596 0.6065 0.064 Uiso 1 1 calc R U . . .
F9A F 0.3605(3) 0.7754(6) 0.3513(5) 0.064(2) Uani 0.668(7) 1 d D U P B 1
C21A C 0.2779(4) 0.6982(6) 0.5054(5) 0.054(3) Uani 1 1 d . . . . .
H21A H 0.3088 0.7033 0.4964 0.065 Uiso 1 1 calc R U . . .
H21B H 0.2725 0.6501 0.5102 0.065 Uiso 1 1 calc R U . . .
C11 C 0.1192(4) 0.8317(6) 0.0193(5) 0.054(2) Uani 1 1 d . . . . .
H11 H 0.1365 0.8668 0.0071 0.065 Uiso 1 1 calc R U . . .
C41 C 0.1274(4) 0.4040(6) -0.1203(6) 0.069(3) Uani 1 1 d . . . . .
H41A H 0.1278 0.3632 -0.0943 0.104 Uiso 1 1 calc R U . . .
H41B H 0.1592 0.4242 -0.1060 0.104 Uiso 1 1 calc R U . . .
H41C H 0.1182 0.3934 -0.1689 0.104 Uiso 1 1 calc R U . . .
C8 C 0.0260(4) 0.8164(6) 0.1068(5) 0.057(3) Uani 1 1 d . . . . .
H8 H 0.0241 0.8622 0.1168 0.069 Uiso 1 1 calc R U . . .
C9A C 0.0624(4) 0.6971(6) 0.5675(5) 0.053(2) Uani 1 1 d . . . . .
C57 C 0.3169(4) 0.5409(6) -0.1822(5) 0.059(3) Uani 1 1 d . . . . .
F9 F 0.4249(5) 0.7710(7) 0.0034(7) 0.072(3) Uani 0.626(9) 1 d D U P A 1
F10A F 0.4456(5) 0.7416(7) 0.5090(6) 0.087(3) Uani 0.668(7) 1 d D U P B 1
F12 F 0.4044(6) 0.8259(10) -0.1682(10) 0.104(5) Uani 0.626(9) 1 d D U P A 1
C42A C 0.3616(5) 0.8234(11) 0.4591(7) 0.058(3) Uani 0.668(7) 1 d D U P B 1
C14A C 0.0717(4) 0.7629(6) 0.5556(5) 0.052(2) Uani 1 1 d . . . . .
H14A H 0.0547 0.7970 0.5699 0.062 Uiso 1 1 calc R U . . .
C33A C 0.1483(3) 0.9880(5) 0.4560(4) 0.046(2) Uani 1 1 d . . . . .
C12A C 0.1300(3) 0.7310(6) 0.5021(4) 0.049(2) Uani 1 1 d . . . . .
C3A C -0.0250(4) 0.6364(8) 0.6996(6) 0.067(3) Uani 1 1 d . . . . .
H3A H -0.0034 0.6037 0.6936 0.081 Uiso 1 1 calc R U . . .
C37A C 0.1026(4) 0.9862(6) 0.3388(5) 0.053(2) Uani 1 1 d . . . . .
N3 N 0.2773(3) 0.7008(5) 0.0759(4) 0.049(2) Uani 1 1 d . . . . .
C16 C 0.2419(3) 0.8004(5) -0.1098(5) 0.045(2) Uani 1 1 d . . . . .
H16A H 0.2761 0.8060 -0.1057 0.054 Uiso 1 1 calc R U . . .
H16B H 0.2270 0.8451 -0.1172 0.054 Uiso 1 1 calc R U . . .
C32A C 0.1470(3) 0.9597(5) 0.3921(4) 0.046(2) Uani 1 1 d . . . . .
C37 C 0.1508(3) 0.5132(5) -0.0231(4) 0.046(2) Uani 1 1 d . . . . .
C5A C -0.0623(3) 0.7431(6) 0.6743(5) 0.052(2) Uani 1 1 d . . . . .
H5A H -0.0666 0.7840 0.6500 0.063 Uiso 1 1 calc R U . . .
C23 C 0.2791(4) 0.7688(6) 0.0784(5) 0.050(2) Uani 1 1 d . . . . .
C19A C 0.2899(4) 0.6978(7) 0.6315(5) 0.061(3) Uani 1 1 d . . . . .
H19A H 0.2918 0.6506 0.6320 0.073 Uiso 1 1 calc R U . . .
C16A C 0.2808(3) 0.8328(7) 0.6262(4) 0.053(3) Uani 1 1 d . . . . .
H16C H 0.2765 0.8797 0.6249 0.064 Uiso 1 1 calc R U . . .
F7A F 0.1438(4) 0.9535(4) 0.7244(4) 0.103(3) Uani 1 1 d . . . . .
C35A C 0.1141(4) 1.0920(6) 0.4010(5) 0.057(2) Uani 1 1 d . . . . .
H35C H 0.1452 1.1126 0.4258 0.069 Uiso 1 1 calc R U . . .
H35D H 0.0887 1.1261 0.3930 0.069 Uiso 1 1 calc R U . . .
C25A C 0.1813(4) 0.7504(7) 0.2013(5) 0.062(3) Uani 1 1 d . . . . .
H25A H 0.1685 0.7313 0.1573 0.074 Uiso 1 1 calc R U . . .
C31A C 0.1570(4) 0.9983(7) 0.6868(5) 0.060(3) Uani 1 1 d . . . . .
C41A C 0.0878(4) 0.9468(6) 0.2733(5) 0.065(3) Uani 1 1 d . . . . .
H41D H 0.1142 0.9458 0.2540 0.098 Uiso 1 1 calc R U . . .
H41E H 0.0598 0.9678 0.2409 0.098 Uiso 1 1 calc R U . . .
H41F H 0.0797 0.9013 0.2826 0.098 Uiso 1 1 calc R U . . .
C22 C 0.2765(3) 0.8027(6) 0.0128(5) 0.051(2) Uani 1 1 d . . . . .
H22A H 0.2699 0.8506 0.0163 0.061 Uiso 1 1 calc R U . . .
H22B H 0.3077 0.7986 0.0046 0.061 Uiso 1 1 calc R U . . .
C14 C 0.0665(4) 0.7310(7) 0.0529(5) 0.057(3) Uani 1 1 d . . . . .
H14 H 0.0474 0.6965 0.0623 0.068 Uiso 1 1 calc R U . . .
F14A F 0.4718(6) 0.7067(10) 0.3869(9) 0.122(4) Uani 0.668(7) 1 d D U P B 1
F11A F 0.3797(4) 0.6892(6) 0.4586(6) 0.078(3) Uani 0.668(7) 1 d D U P B 1
C22A C 0.2421(4) 0.6979(6) 0.3827(5) 0.056(3) Uani 1 1 d . . . . .
H22C H 0.2278 0.6528 0.3762 0.067 Uiso 1 1 calc R U . . .
H22D H 0.2761 0.6935 0.3857 0.067 Uiso 1 1 calc R U . . .
C18A C 0.2964(4) 0.7330(7) 0.6908(5) 0.067(3) Uani 1 1 d . . . . .
H18A H 0.3034 0.7105 0.7332 0.080 Uiso 1 1 calc R U . . .
C2 C -0.0557(4) 0.8630(7) 0.2475(6) 0.067(3) Uani 1 1 d . . . . .
H2 H -0.0530 0.9041 0.2711 0.081 Uiso 1 1 calc R U . . .
F17A F 0.3082(8) 1.0033(10) 0.2638(10) 0.086(5) Uani 0.598(16) 1 d D U P D 1
C54 C 0.4920(4) 0.5472(9) 0.1341(6) 0.084(5) Uani 1 1 d . . . . .
H54A H 0.4987 0.5761 0.1741 0.126 Uiso 1 1 calc R U . . .
H54B H 0.5176 0.5520 0.1134 0.126 Uiso 1 1 calc R U . . .
H54C H 0.4904 0.5008 0.1478 0.126 Uiso 1 1 calc R U . . .
O6A O 0.2715(3) 0.9427(4) 0.3853(3) 0.0549(17) Uani 1 1 d . . . . .
C53 C 0.4352(4) 0.5219(9) 0.0210(6) 0.075(4) Uani 1 1 d . . . . .
H53A H 0.4377 0.4753 0.0359 0.113 Uiso 1 1 calc R U . . .
H53B H 0.4590 0.5308 -0.0020 0.113 Uiso 1 1 calc R U . . .
H53C H 0.4032 0.5302 -0.0105 0.113 Uiso 1 1 calc R U . . .
C36 C 0.1044(4) 0.4748(6) -0.0322(5) 0.060(3) Uani 1 1 d . . . . .
H36 H 0.1065 0.4381 0.0013 0.072 Uiso 1 1 calc R U . . .
C25 C 0.2932(4) 0.7661(8) 0.1992(5) 0.068(3) Uani 1 1 d . . . . .
H25 H 0.2984 0.7887 0.2413 0.082 Uiso 1 1 calc R U . . .
F13A F 0.4051(5) 0.6743(9) 0.3293(8) 0.117(4) Uani 0.668(7) 1 d D U P B 1
C18 C 0.2038(4) 0.7852(6) -0.2353(5) 0.051(2) Uani 1 1 d . . . . .
H18 H 0.2048 0.8320 -0.2411 0.061 Uiso 1 1 calc R U . . .
C27A C 0.2006(4) 0.8434(6) 0.2753(5) 0.053(2) Uani 1 1 d . . . . .
H27A H 0.2015 0.8903 0.2809 0.063 Uiso 1 1 calc R U . . .
C56 C 0.2971(4) 0.5156(6) -0.1263(5) 0.056(3) Uani 1 1 d . . . . .
F5 F 0.1397(4) 0.4555(6) 0.1951(4) 0.112(3) Uani 1 1 d . U . . .
C30A C 0.1631(4) 0.9670(5) 0.6230(5) 0.048(2) Uani 1 1 d . . . . .
C51 C 0.4391(4) 0.6408(8) 0.0651(6) 0.076(3) Uani 1 1 d . . . . .
H51 H 0.4618 0.6577 0.0416 0.091 Uiso 1 1 calc R U . . .
C24 C 0.2848(4) 0.8011(7) 0.1381(6) 0.063(3) Uani 1 1 d . . . . .
H24 H 0.2832 0.8483 0.1383 0.075 Uiso 1 1 calc R U . . .
F6 F 0.2118(4) 0.4556(5) 0.2411(4) 0.100(3) Uani 1 1 d . U . . .
C2A C -0.0525(4) 0.6237(7) 0.7439(6) 0.065(3) Uani 1 1 d . . . . .
H2A H -0.0491 0.5828 0.7680 0.078 Uiso 1 1 calc R U . . .
C27 C 0.2844(3) 0.6661(6) 0.1348(4) 0.049(2) Uani 1 1 d . . . . .
H27 H 0.2830 0.6189 0.1335 0.058 Uiso 1 1 calc R U . . .
C39 C 0.0872(4) 0.5353(6) -0.2087(5) 0.060(3) Uani 1 1 d . . . . .
H39A H 0.0896 0.5828 -0.2176 0.090 Uiso 1 1 calc R U . . .
H39B H 0.0552 0.5192 -0.2344 0.090 Uiso 1 1 calc R U . . .
H39C H 0.1112 0.5106 -0.2228 0.090 Uiso 1 1 calc R U . . .
C29 C 0.1985(4) 0.4876(5) 0.0982(5) 0.047(2) Uani 1 1 d . . . . .
C33 C 0.0957(3) 0.5247(6) -0.1337(5) 0.053(2) Uani 1 1 d . . . . .
C52 C 0.4442(3) 0.5671(7) 0.0822(5) 0.062(3) Uani 1 1 d . . . . .
C19 C 0.1876(4) 0.7443(6) -0.2909(4) 0.055(3) Uani 1 1 d . . . . .
H19 H 0.1785 0.7621 -0.3356 0.066 Uiso 1 1 calc R U . . .
C11A C 0.1214(4) 0.6643(7) 0.5139(6) 0.065(3) Uani 1 1 d . . . . .
H11A H 0.1381 0.6301 0.4993 0.078 Uiso 1 1 calc R U . . .
C38A C 0.0682(3) 0.9899(5) 0.3827(5) 0.051(2) Uani 1 1 d . . . . .
C43A C 0.3885(6) 0.7849(9) 0.4198(9) 0.072(3) Uani 0.668(7) 1 d D U P B 1
C8A C 0.0309(4) 0.6765(6) 0.6049(5) 0.057(2) Uani 1 1 d . . . . .
H8A H 0.0322 0.6311 0.6181 0.068 Uiso 1 1 calc R U . . .
C49 C 0.4163(5) 0.6244(12) 0.1643(6) 0.108(6) Uani 1 1 d . . . . .
H49A H 0.4367 0.6079 0.2091 0.130 Uiso 1 1 calc R U . . .
H49B H 0.3878 0.6462 0.1701 0.130 Uiso 1 1 calc R U . . .
F14 F 0.4712(6) 0.7962(12) -0.0886(9) 0.122(5) Uani 0.626(9) 1 d D U P A 1
C55 C 0.3883(5) 0.5041(10) 0.1403(7) 0.098(6) Uani 1 1 d . . . . .
H55A H 0.3786 0.4705 0.1042 0.147 Uiso 1 1 calc R U . . .
H55B H 0.3617 0.5130 0.1580 0.147 Uiso 1 1 calc R U . . .
H55C H 0.4158 0.4875 0.1772 0.147 Uiso 1 1 calc R U . . .
F15A F 0.3660(5) 0.9540(12) 0.3374(8) 0.095(4) Uani 0.598(16) 1 d D U P D 1
C7 C -0.0014(4) 0.7754(6) 0.1269(5) 0.054(2) Uani 1 1 d . . . . .
H7 H -0.0021 0.7304 0.1126 0.065 Uiso 1 1 calc R U . . .
C6A C -0.0883(4) 0.7315(7) 0.7174(6) 0.061(3) Uani 1 1 d . . . . .
H6A H -0.1094 0.7647 0.7240 0.074 Uiso 1 1 calc R U . . .
C9 C 0.0598(4) 0.7972(6) 0.0695(5) 0.053(2) Uani 1 1 d . . . . .
O7 O 0.3086(4) 0.4588(5) -0.1069(5) 0.086(3) Uani 1 1 d D . . . .
C42 C 0.3616(5) 0.6942(8) -0.0231(8) 0.050(3) Uani 0.626(9) 1 d D U P A 1
C3 C -0.0282(4) 0.8517(7) 0.2045(7) 0.071(3) Uani 1 1 d . . . . .
H3 H -0.0070 0.8852 0.1992 0.085 Uiso 1 1 calc R U . . .
C5 C -0.0621(4) 0.7445(7) 0.1800(6) 0.067(3) Uani 1 1 d . . . . .
H5 H -0.0643 0.7026 0.1579 0.080 Uiso 1 1 calc R U . . .
C28 C 0.1916(3) 0.5212(5) 0.0305(4) 0.045(2) Uani 1 1 d . . . . .
C46 C 0.3865(3) 0.6466(7) 0.0231(5) 0.061(3) Uani 1 1 d D . . . .
C6 C -0.0895(4) 0.7568(7) 0.2221(6) 0.064(3) Uani 1 1 d . . . . .
H6 H -0.1109 0.7236 0.2277 0.077 Uiso 1 1 calc R U . . .
C48 C 0.4018(4) 0.5668(8) 0.1122(5) 0.066(3) Uani 1 1 d . . . . .
C32 C 0.1450(3) 0.5440(6) -0.0884(5) 0.050(2) Uani 1 1 d . . . . .
C30 C 0.1806(5) 0.5293(7) 0.1488(5) 0.068(3) Uani 1 1 d D U . . .
C44A C 0.4174(8) 0.7247(9) 0.4473(10) 0.079(3) Uani 0.668(7) 1 d D U P B 1
C15 C 0.1685(3) 0.7442(5) -0.0195(4) 0.0417(19) Uani 1 1 d . . . . .
C36A C 0.1152(4) 1.0598(5) 0.3331(5) 0.054(2) Uani 1 1 d . . . . .
H36A H 0.0915 1.0811 0.2937 0.065 Uiso 1 1 calc R U . . .
H36B H 0.1473 1.0641 0.3278 0.065 Uiso 1 1 calc R U . . .
C47 C 0.3633(4) 0.5978(6) 0.0528(4) 0.051(2) Uani 1 1 d . . . . .
C17 C 0.2186(3) 0.7578(6) -0.1707(5) 0.045(2) Uani 1 1 d . . . . .
C4A C -0.0298(3) 0.6969(6) 0.6649(5) 0.050(2) Uani 1 1 d . . . . .
C55A C 0.4342(7) 0.8401(12) 0.6421(9) 0.071(5) Uani 0.668(7) 1 d D U P B 1
H55D H 0.4363 0.8492 0.6895 0.107 Uiso 0.668(7) 1 calc R U P B 1
H55E H 0.4589 0.8080 0.6409 0.107 Uiso 0.668(7) 1 calc R U P B 1
H55F H 0.4027 0.8216 0.6180 0.107 Uiso 0.668(7) 1 calc R U P B 1
C53A C 0.4414(5) 0.9042(12) 0.6079(7) 0.060(3) Uani 0.668(7) 1 d D U P B 1
C26 C 0.2935(4) 0.6988(7) 0.1962(5) 0.059(3) Uani 1 1 d . . . . .
H26 H 0.3001 0.6737 0.2370 0.071 Uiso 1 1 calc R U . . .
C43 C 0.3880(5) 0.7491(8) -0.0511(8) 0.053(3) Uani 0.626(9) 1 d D U P A 1
C10A C 0.0889(4) 0.6481(7) 0.5463(6) 0.066(3) Uani 1 1 d . . . . .
H10A H 0.0841 0.6026 0.5548 0.079 Uiso 1 1 calc R U . . .
C51A C 0.3985(5) 0.9522(10) 0.5923(7) 0.054(3) Uani 0.668(7) 1 d D U P B 1
C52A C 0.3822(9) 0.9789(12) 0.6492(10) 0.062(5) Uani 0.668(7) 1 d D U P B 1
H52A H 0.3552 1.0092 0.6306 0.093 Uiso 0.668(7) 1 calc R U P B 1
H52B H 0.4085 1.0031 0.6816 0.093 Uiso 0.668(7) 1 calc R U P B 1
H52C H 0.3723 0.9419 0.6726 0.093 Uiso 0.668(7) 1 calc R U P B 1
C39A C 0.0217(4) 1.0275(6) 0.3470(6) 0.064(3) Uani 1 1 d . . . . .
H39D H 0.0024 1.0014 0.3081 0.096 Uiso 1 1 calc R U . . .
H39E H 0.0294 1.0707 0.3310 0.096 Uiso 1 1 calc R U . . .
H39F H 0.0038 1.0344 0.3790 0.096 Uiso 1 1 calc R U . . .
C50 C 0.4445(6) 0.6736(11) 0.1330(9) 0.115(7) Uani 1 1 d . . . . .
H50A H 0.4302 0.7186 0.1271 0.138 Uiso 1 1 calc R U . . .
H50B H 0.4785 0.6767 0.1612 0.138 Uiso 1 1 calc R U . . .
F12A F 0.4574(4) 0.6342(8) 0.4425(8) 0.114(4) Uani 0.668(7) 1 d D U P B 1
C40A C 0.0558(4) 0.9239(6) 0.4061(6) 0.062(3) Uani 1 1 d . . . . .
H40D H 0.0411 0.9307 0.4420 0.093 Uiso 1 1 calc R U . . .
H40E H 0.0848 0.8972 0.4239 0.093 Uiso 1 1 calc R U . . .
H40F H 0.0333 0.9006 0.3677 0.093 Uiso 1 1 calc R U . . .
C26A C 0.1825(4) 0.8182(6) 0.2100(4) 0.054(3) Uani 1 1 d . . . . .
H26A H 0.1711 0.8471 0.1721 0.065 Uiso 1 1 calc R U . . .
C38 C 0.0916(4) 0.4526(6) -0.1077(5) 0.061(3) Uani 1 1 d . . . . .
C31 C 0.1776(6) 0.4976(8) 0.2123(6) 0.076(3) Uani 1 1 d . U . . .
C40 C 0.0420(4) 0.4208(7) -0.1344(7) 0.079(4) Uani 1 1 d . . . . .
H40A H 0.0400 0.3832 -0.1052 0.119 Uiso 1 1 calc R U . . .
H40B H 0.0366 0.4049 -0.1810 0.119 Uiso 1 1 calc R U . . .
H40C H 0.0177 0.4539 -0.1340 0.119 Uiso 1 1 calc R U . . .
F13 F 0.4480(6) 0.7534(9) -0.1847(8) 0.118(5) Uani 0.626(9) 1 d D U P A 1
C50A C 0.4140(5) 1.0052(11) 0.5501(8) 0.061(3) Uani 0.668(7) 1 d D U P B 1
H50C H 0.3858 1.0274 0.5185 0.073 Uiso 0.668(7) 1 calc R U P B 1
H50D H 0.4342 1.0393 0.5802 0.073 Uiso 0.668(7) 1 calc R U P B 1
C57A C 0.3217(5) 0.9656(7) 0.3164(6) 0.081(3) Uani 1 1 d D U . . .
C48A C 0.4387(5) 0.8950(11) 0.5334(7) 0.058(3) Uani 0.668(7) 1 d D U P B 1
H48A H 0.4627 0.8637 0.5252 0.069 Uiso 0.668(7) 1 calc R U P B 1
C44 C 0.4089(6) 0.7264(8) -0.1060(9) 0.058(3) Uani 0.626(9) 1 d D U P A 1
C54A C 0.4889(6) 0.9345(13) 0.6535(9) 0.075(5) Uani 0.668(7) 1 d D U P B 1
H54D H 0.4855 0.9476 0.6974 0.112 Uiso 0.668(7) 1 calc R U P B 1
H54E H 0.4969 0.9737 0.6311 0.112 Uiso 0.668(7) 1 calc R U P B 1
H54F H 0.5144 0.9014 0.6610 0.112 Uiso 0.668(7) 1 calc R U P B 1
C35 C 0.0658(4) 0.5290(7) -0.0351(6) 0.070(3) Uani 1 1 d . . . . .
H35A H 0.0350 0.5086 -0.0359 0.084 Uiso 1 1 calc R U . . .
H35B H 0.0765 0.5600 0.0039 0.084 Uiso 1 1 calc R U . . .
C1A C -0.0838(4) 0.6711(7) 0.7516(5) 0.064(3) Uani 1 1 d . . . . .
H1A H -0.1026 0.6626 0.7805 0.077 Uiso 1 1 calc R U . . .
C49A C 0.4420(6) 0.9689(12) 0.5110(8) 0.064(3) Uani 0.668(7) 1 d D U P B 1
H49C H 0.4755 0.9844 0.5242 0.077 Uiso 0.668(7) 1 calc R U P B 1
H49D H 0.4271 0.9744 0.4613 0.077 Uiso 0.668(7) 1 calc R U P B 1
F16A F 0.3023(6) 0.9034(7) 0.2872(8) 0.083(4) Uani 0.598(16) 1 d D U P D 1
C13 C 0.1012(4) 0.7163(5) 0.0227(5) 0.048(2) Uani 1 1 d . . . . .
H13 H 0.1066 0.6711 0.0136 0.058 Uiso 1 1 calc R U . . .
C45A C 0.4335(6) 0.6813(9) 0.3974(8) 0.098(4) Uani 0.668(7) 1 d D U P B 1
C45 C 0.4332(6) 0.7792(9) -0.1375(8) 0.081(3) Uani 0.626(9) 1 d D U P A 1
C60 C 0.4160(12) 0.808(2) 0.6484(16) 0.069(7) Uani 0.332(7) 1 d D U P B 2
H11D H 0.4091 0.8216 0.6899 0.103 Uiso 0.332(7) 1 calc R U P B 2
H11E H 0.4395 0.7721 0.6591 0.103 Uiso 0.332(7) 1 calc R U P B 2
H11F H 0.3865 0.7927 0.6145 0.103 Uiso 0.332(7) 1 calc R U P B 2
C89A C 0.4358(9) 0.8671(18) 0.6202(11) 0.058(4) Uani 0.332(7) 1 d D U P B 2
C93A C 0.3993(8) 0.9240(16) 0.5999(12) 0.055(3) Uani 0.332(7) 1 d D U P B 2
C61 C 0.3841(18) 0.957(2) 0.655(2) 0.063(8) Uani 0.332(7) 1 d D U P B 2
H47D H 0.3678 0.9249 0.6756 0.095 Uiso 0.332(7) 1 calc R U P B 2
H47E H 0.3622 0.9940 0.6356 0.095 Uiso 0.332(7) 1 calc R U P B 2
H47F H 0.4123 0.9747 0.6902 0.095 Uiso 0.332(7) 1 calc R U P B 2
C65 C 0.4245(11) 0.9684(17) 0.5615(15) 0.059(3) Uani 0.332(7) 1 d D U P B 2
H51C H 0.4009 0.9962 0.5279 0.071 Uiso 0.332(7) 1 calc R U P B 2
H51D H 0.4476 0.9981 0.5937 0.071 Uiso 0.332(7) 1 calc R U P B 2
C58 C 0.4373(8) 0.8531(17) 0.5482(11) 0.057(3) Uani 0.332(7) 1 d D U P B 2
H13A H 0.4576 0.8148 0.5429 0.069 Uiso 0.332(7) 1 calc R U P B 2
C67 C 0.4849(9) 0.884(2) 0.6707(15) 0.070(6) Uani 0.332(7) 1 d D U P B 2
H53D H 0.4807 0.9041 0.7116 0.105 Uiso 0.332(7) 1 calc R U P B 2
H53E H 0.5014 0.9154 0.6496 0.105 Uiso 0.332(7) 1 calc R U P B 2
H53F H 0.5038 0.8432 0.6832 0.105 Uiso 0.332(7) 1 calc R U P B 2
C115 C 0.4504(11) 0.9234(18) 0.5256(15) 0.058(4) Uani 0.332(7) 1 d D U P B 2
H11G H 0.4853 0.9313 0.5416 0.070 Uiso 0.332(7) 1 calc R U P B 2
H11H H 0.4381 0.9290 0.4756 0.070 Uiso 0.332(7) 1 calc R U P B 2
C59 C 0.3592(7) 0.8925(17) 0.5420(15) 0.052(4) Uani 0.332(7) 1 d D U P B 2
C64 C 0.3838(7) 0.8476(18) 0.5112(11) 0.054(3) Uani 0.332(7) 1 d D U P B 2
F32 F 0.4461(8) 0.8141(15) 0.4150(14) 0.073(6) Uani 0.332(7) 1 d D U P B 2
F35 F 0.3797(8) 0.8105(12) 0.3314(9) 0.071(4) Uani 0.332(7) 1 d D U P B 2
F40 F 0.4154(9) 0.7181(12) 0.4760(11) 0.070(4) Uani 0.332(7) 1 d D U P B 2
C66 C 0.3617(7) 0.825(2) 0.4456(15) 0.060(3) Uani 0.332(7) 1 d D U P B 2
F37 F 0.4770(8) 0.7253(14) 0.4103(14) 0.092(5) Uani 0.332(7) 1 d D U P B 2
F19 F 0.3540(6) 0.7041(11) 0.3926(11) 0.068(4) Uani 0.332(7) 1 d D U P B 2
F39 F 0.4544(9) 0.7456(13) 0.3111(12) 0.096(5) Uani 0.332(7) 1 d D U P B 2
C63 C 0.3909(9) 0.8004(13) 0.4043(12) 0.071(4) Uani 0.332(7) 1 d D U P B 2
C62 C 0.4027(9) 0.7272(13) 0.4058(16) 0.092(4) Uani 0.332(7) 1 d D U P B 2
F27 F 0.4250(12) 0.6564(13) 0.3594(18) 0.118(6) Uani 0.332(7) 1 d D U P B 2
C83 C 0.4344(9) 0.7222(14) 0.3593(12) 0.098(5) Uani 0.332(7) 1 d D U P B 2
F41 F 0.3765(7) 0.8130(10) -0.0419(12) 0.064(4) Uani 0.374(9) 1 d D U P A 2
F21 F 0.4242(8) 0.6720(15) -0.0942(17) 0.056(5) Uani 0.374(9) 1 d D U P A 2
F43 F 0.3595(7) 0.7237(12) -0.1486(10) 0.058(4) Uani 0.374(9) 1 d D U P A 2
F29 F 0.3938(10) 0.8403(19) -0.1530(15) 0.105(7) Uani 0.374(9) 1 d D U P A 2
C73A C 0.3633(6) 0.6766(15) -0.0398(11) 0.051(4) Uani 0.374(9) 1 d D U P A 2
C91A C 0.3907(8) 0.7118(11) -0.0848(11) 0.055(3) Uani 0.374(9) 1 d D U P A 2
C116 C 0.4111(8) 0.7794(12) -0.0580(13) 0.065(3) Uani 0.374(9) 1 d D U P A 2
C68 C 0.4321(9) 0.8230(13) -0.1042(14) 0.084(4) Uani 0.374(9) 1 d D U P A 2
F45 F 0.4463(7) 0.7715(13) -0.0003(11) 0.072(5) Uani 0.374(9) 1 d D U P A 2
F23 F 0.4632(10) 0.7934(16) -0.1257(15) 0.103(5) Uani 0.374(9) 1 d D U P A 2
F47 F 0.4495(8) 0.8776(11) -0.0731(12) 0.092(6) Uani 0.374(9) 1 d D U P A 2
F30 F 0.3363(10) 0.9084(9) 0.3177(10) 0.077(5) Uani 0.402(16) 1 d D U P D 2
F49 F 0.2914(12) 0.985(2) 0.2546(15) 0.095(7) Uani 0.402(16) 1 d D U P D 2
F25 F 0.3586(8) 1.0067(13) 0.3226(11) 0.091(5) Uani 0.402(16) 1 d D U P D 2
F30A F 0.1309(9) 0.514(2) 0.1177(18) 0.092(7) Uani 0.224(14) 1 d D U P C 2
F36A F 0.1689(14) 0.5931(13) 0.1256(15) 0.070(6) Uani 0.224(14) 1 d D U P C 2

loop_
_atom_site_aniso_label
_atom_site_aniso_U_11
_atom_site_aniso_U_22
_atom_site_aniso_U_33
_atom_site_aniso_U_23
_atom_site_aniso_U_13
_atom_site_aniso_U_12
Sm 0.0381(3) 0.0457(3) 0.0305(2) 0.0012(2) 0.01518(17) -0.0013(2)
Sm2 0.0437(3) 0.0562(4) 0.0328(2) 0.0044(2) 0.0169(2) 0.0106(3)
O6 0.062(4) 0.058(4) 0.045(3) -0.007(3) 0.029(3) 0.009(3)
F2A 0.067(3) 0.046(3) 0.048(3) -0.002(2) 0.018(3) 0.008(3)
F2 0.059(3) 0.068(4) 0.043(3) 0.010(3) 0.017(2) 0.003(3)
N1A 0.048(4) 0.060(5) 0.041(4) 0.008(4) 0.023(3) 0.005(4)
O2 0.038(3) 0.056(4) 0.035(3) 0.004(3) 0.018(2) -0.006(3)
N2A 0.048(4) 0.072(6) 0.039(4) 0.009(4) 0.024(3) 0.015(4)
O1A 0.045(3) 0.057(5) 0.047(3) 0.006(3) 0.020(3) 0.011(3)
O5A 0.044(3) 0.074(5) 0.042(3) 0.006(3) 0.021(3) 0.004(3)
F1A 0.047(3) 0.082(4) 0.038(2) -0.005(3) 0.013(2) 0.000(3)
O3 0.044(3) 0.054(4) 0.032(3) 0.006(3) 0.012(2) -0.010(3)
O4 0.039(3) 0.058(4) 0.053(3) 0.010(3) 0.019(3) -0.003(3)
F16 0.123(6) 0.076(5) 0.088(5) 0.030(4) 0.063(5) 0.021(5)
F3A 0.115(6) 0.064(4) 0.088(5) 0.014(4) 0.070(4) 0.022(4)
F1 0.071(4) 0.052(3) 0.053(3) 0.009(2) 0.021(3) -0.004(3)
F11 0.070(9) 0.076(8) 0.087(9) 0.028(6) 0.045(8) 0.029(8)
OWA 0.080(5) 0.071(6) 0.066(5) -0.011(4) 0.037(4) -0.007(5)
F7 0.156(7) 0.091(6) 0.077(4) -0.003(4) 0.081(5) -0.013(5)
O3A 0.061(4) 0.063(4) 0.032(3) 0.003(3) 0.015(3) 0.017(3)
F4A 0.069(4) 0.111(6) 0.060(4) -0.015(4) 0.032(3) -0.030(4)
C13A 0.042(5) 0.069(7) 0.043(4) -0.001(4) 0.018(4) 0.008(5)
O7A 0.151(10) 0.073(7) 0.076(6) -0.018(5) 0.059(6) -0.026(7)
O1 0.046(3) 0.048(4) 0.043(3) -0.004(3) 0.020(3) 0.001(3)
N4 0.045(4) 0.052(5) 0.049(4) 0.002(4) 0.023(3) 0.002(4)
O4A 0.054(3) 0.068(4) 0.048(3) 0.005(3) 0.029(3) 0.010(3)
F6A 0.114(6) 0.120(7) 0.088(5) 0.000(5) 0.055(5) 0.040(6)
C20A 0.040(5) 0.075(7) 0.042(5) 0.017(5) 0.022(4) 0.009(5)
C15A 0.039(5) 0.081(8) 0.034(4) 0.003(4) 0.016(4) 0.014(5)
F8A 0.074(7) 0.077(7) 0.068(6) -0.010(5) 0.048(6) -0.006(6)
C34 0.047(5) 0.075(8) 0.062(6) 0.009(5) 0.015(5) -0.004(5)
O5 0.035(3) 0.058(4) 0.041(3) 0.010(3) 0.015(2) 0.007(3)
O2A 0.044(3) 0.062(4) 0.034(3) 0.002(3) 0.014(3) 0.011(3)
F15 0.174(9) 0.084(6) 0.086(5) -0.030(4) 0.087(6) -0.032(6)
C1 0.041(5) 0.059(6) 0.048(5) 0.001(4) 0.016(4) 0.000(4)
C23A 0.062(6) 0.050(6) 0.049(5) 0.001(4) 0.032(5) 0.003(5)
F8 0.050(6) 0.055(6) 0.120(10) 0.016(7) 0.044(6) 0.006(5)
C4 0.046(5) 0.057(6) 0.040(4) 0.007(4) 0.015(4) 0.007(4)
F5A 0.120(6) 0.127(8) 0.067(4) -0.040(5) 0.052(5) -0.041(6)
N1 0.046(4) 0.051(5) 0.042(4) -0.002(3) 0.021(3) -0.002(4)
C34A 0.048(5) 0.058(6) 0.046(5) -0.005(4) 0.011(4) 0.011(4)
C20 0.064(6) 0.067(7) 0.031(4) 0.000(4) 0.019(4) 0.006(5)
OW 0.108(7) 0.049(5) 0.071(5) 0.008(4) 0.048(5) 0.009(4)
C10 0.063(6) 0.057(6) 0.048(5) 0.007(4) 0.028(4) 0.014(5)
C29A 0.037(4) 0.059(6) 0.042(4) -0.002(4) 0.014(4) 0.005(4)
N3A 0.057(5) 0.057(5) 0.040(4) -0.001(4) 0.020(3) 0.009(4)
F3 0.096(6) 0.090(8) 0.058(4) 0.021(5) 0.045(5) 0.036(6)
C46A 0.046(4) 0.075(6) 0.032(4) 0.004(5) 0.022(4) 0.006(5)
F17 0.077(5) 0.131(9) 0.090(5) 0.021(5) 0.034(4) -0.004(5)
N4A 0.058(5) 0.056(5) 0.043(4) 0.007(4) 0.025(4) 0.010(4)
F10 0.080(8) 0.086(9) 0.076(7) 0.013(6) 0.030(6) 0.003(7)
N2 0.046(4) 0.046(5) 0.040(4) -0.003(3) 0.020(3) -0.005(4)
C21 0.049(5) 0.056(6) 0.040(4) -0.002(4) 0.019(4) -0.002(4)
C17A 0.058(6) 0.090(9) 0.041(5) 0.013(5) 0.025(4) 0.008(6)
C12 0.045(5) 0.058(6) 0.036(4) 0.004(4) 0.018(4) 0.008(4)
C28A 0.044(5) 0.054(6) 0.038(4) 0.002(4) 0.014(4) 0.000(4)
C24A 0.074(7) 0.068(7) 0.050(5) -0.015(5) 0.038(5) -0.004(6)
C56A 0.087(8) 0.073(8) 0.041(5) 0.000(5) 0.028(5) 0.010(7)
C47A 0.042(4) 0.083(6) 0.033(4) 0.002(4) 0.022(4) 0.007(4)
F4 0.099(6) 0.053(4) 0.062(4) -0.011(4) 0.054(4) -0.020(4)
C7A 0.052(5) 0.067(7) 0.042(4) -0.001(4) 0.017(4) 0.003(5)
F9A 0.066(5) 0.077(6) 0.052(4) -0.019(4) 0.022(4) 0.001(5)
C21A 0.054(6) 0.062(7) 0.052(5) 0.018(5) 0.026(4) 0.019(5)
C11 0.060(6) 0.061(7) 0.045(5) -0.001(4) 0.022(4) -0.001(5)
C41 0.073(7) 0.057(7) 0.068(7) -0.001(5) 0.008(6) -0.012(6)
C8 0.055(6) 0.067(7) 0.057(5) 0.016(5) 0.027(5) 0.014(5)
C9A 0.052(6) 0.064(7) 0.046(5) -0.012(5) 0.019(4) 0.003(5)
C57 0.072(7) 0.064(7) 0.051(5) -0.006(5) 0.035(5) 0.002(6)
F9 0.060(7) 0.065(6) 0.096(7) -0.009(5) 0.031(6) -0.021(6)
F10A 0.085(7) 0.087(8) 0.081(7) 0.004(6) 0.017(6) 0.025(6)
F12 0.107(8) 0.091(9) 0.142(10) 0.052(8) 0.081(7) 0.014(7)
C42A 0.056(5) 0.091(6) 0.039(5) -0.002(5) 0.032(4) 0.014(5)
C14A 0.049(5) 0.064(7) 0.048(5) -0.006(4) 0.022(4) 0.005(5)
C33A 0.042(5) 0.060(6) 0.034(4) 0.000(4) 0.008(4) 0.009(4)
C12A 0.044(5) 0.068(7) 0.036(4) 0.004(4) 0.015(4) 0.007(5)
C3A 0.055(6) 0.070(7) 0.080(7) 0.005(7) 0.026(5) 0.003(6)
C37A 0.055(5) 0.061(6) 0.037(4) 0.000(4) 0.005(4) 0.009(5)
N3 0.036(4) 0.076(6) 0.040(4) 0.000(4) 0.017(3) -0.001(4)
C16 0.054(5) 0.036(5) 0.052(5) 0.006(4) 0.025(4) -0.004(4)
C32A 0.056(5) 0.046(5) 0.034(4) -0.001(4) 0.012(4) 0.009(4)
C37 0.041(5) 0.056(6) 0.041(4) 0.009(4) 0.014(4) -0.014(4)
C5A 0.048(5) 0.057(6) 0.056(5) 0.002(5) 0.021(4) 0.000(5)
C23 0.047(5) 0.063(7) 0.046(5) -0.007(4) 0.023(4) -0.004(5)
C19A 0.062(6) 0.076(8) 0.051(5) 0.012(5) 0.026(5) 0.012(6)
C16A 0.040(5) 0.082(8) 0.040(4) 0.008(5) 0.017(4) 0.002(5)
F7A 0.177(9) 0.079(5) 0.096(5) -0.005(4) 0.103(6) -0.010(6)
C35A 0.056(6) 0.061(6) 0.050(5) -0.007(5) 0.009(4) 0.001(5)
C25A 0.065(7) 0.082(9) 0.043(5) -0.018(5) 0.024(5) -0.006(6)
C31A 0.062(6) 0.076(7) 0.048(5) 0.006(5) 0.026(5) 0.007(6)
C41A 0.073(7) 0.065(7) 0.041(5) 0.003(5) -0.006(5) 0.016(6)
C22 0.047(5) 0.058(6) 0.049(5) -0.014(4) 0.017(4) -0.009(5)
C14 0.048(5) 0.075(8) 0.049(5) 0.011(5) 0.018(4) -0.004(5)
F14A 0.106(7) 0.146(10) 0.141(9) -0.041(8) 0.080(7) 0.031(7)
F11A 0.072(6) 0.067(6) 0.113(7) 0.011(5) 0.057(5) 0.009(5)
C22A 0.069(6) 0.063(7) 0.046(5) 0.002(5) 0.032(5) 0.017(6)
C18A 0.073(7) 0.093(10) 0.041(5) 0.023(6) 0.027(5) 0.014(7)
C2 0.076(7) 0.054(6) 0.085(7) -0.015(6) 0.045(6) -0.012(6)
F17A 0.133(13) 0.081(10) 0.063(8) 0.030(7) 0.058(8) 0.014(9)
C54 0.045(6) 0.146(14) 0.054(6) 0.025(7) 0.004(5) 0.017(7)
O6A 0.068(4) 0.056(4) 0.043(3) 0.009(3) 0.020(3) 0.000(4)
C53 0.047(6) 0.120(12) 0.061(6) -0.005(7) 0.020(5) 0.014(7)
C36 0.053(6) 0.065(7) 0.059(6) 0.015(5) 0.015(5) -0.014(5)
C25 0.070(7) 0.101(11) 0.037(5) -0.020(5) 0.020(5) -0.004(7)
F13A 0.091(8) 0.094(9) 0.181(11) -0.055(8) 0.064(7) 0.008(7)
C18 0.050(5) 0.057(6) 0.052(5) 0.019(5) 0.027(4) 0.007(5)
C27A 0.067(6) 0.053(6) 0.042(4) 0.007(4) 0.022(4) 0.007(5)
C56 0.075(7) 0.052(6) 0.039(5) -0.001(4) 0.017(5) 0.001(6)
F5 0.144(7) 0.135(8) 0.075(5) -0.013(5) 0.059(5) -0.064(6)
C30A 0.058(5) 0.044(5) 0.049(5) -0.003(4) 0.029(4) -0.001(4)
C51 0.043(5) 0.100(10) 0.079(7) 0.014(8) 0.010(5) -0.012(6)
C24 0.063(6) 0.071(8) 0.059(6) -0.017(5) 0.026(5) -0.008(6)
F6 0.167(8) 0.084(5) 0.056(4) 0.020(4) 0.044(5) 0.007(6)
C2A 0.058(6) 0.071(8) 0.065(6) 0.019(6) 0.019(5) 0.003(6)
C27 0.043(5) 0.063(6) 0.041(4) -0.002(4) 0.015(4) 0.008(4)
C39 0.066(6) 0.061(7) 0.044(5) 0.001(5) 0.006(5) -0.007(5)
C29 0.053(5) 0.045(5) 0.045(4) 0.009(4) 0.019(4) -0.008(4)
C33 0.048(5) 0.057(6) 0.049(5) 0.006(4) 0.010(4) -0.012(4)
C52 0.042(5) 0.093(9) 0.047(5) 0.016(5) 0.009(4) 0.004(5)
C19 0.056(6) 0.079(8) 0.030(4) 0.012(4) 0.016(4) 0.008(5)
C11A 0.065(7) 0.069(8) 0.076(7) -0.012(6) 0.043(6) 0.001(6)
C38A 0.045(5) 0.053(6) 0.046(5) -0.006(4) 0.002(4) 0.011(4)
C43A 0.070(5) 0.094(6) 0.063(5) -0.014(5) 0.036(4) 0.006(5)
C8A 0.060(6) 0.056(6) 0.060(6) -0.011(5) 0.026(5) 0.003(5)
C49 0.075(8) 0.19(2) 0.045(6) -0.016(9) -0.003(6) 0.019(11)
F14 0.099(8) 0.149(11) 0.135(10) 0.016(10) 0.059(8) -0.042(8)
C55 0.062(7) 0.152(16) 0.080(8) 0.060(10) 0.025(6) 0.025(9)
F15A 0.087(8) 0.119(12) 0.089(8) -0.001(8) 0.039(7) 0.017(9)
C7 0.059(6) 0.057(6) 0.045(5) 0.001(4) 0.016(4) 0.007(5)
C6A 0.059(6) 0.065(7) 0.070(6) -0.004(5) 0.034(5) 0.000(5)
C9 0.049(5) 0.065(7) 0.049(5) 0.010(5) 0.021(4) 0.014(5)
O7 0.135(8) 0.068(6) 0.077(5) 0.016(5) 0.066(6) 0.030(6)
C42 0.043(5) 0.053(6) 0.064(6) 0.006(5) 0.032(5) -0.001(5)
C3 0.065(7) 0.061(7) 0.098(8) -0.007(7) 0.042(6) -0.017(6)
C5 0.081(8) 0.060(7) 0.068(7) -0.014(5) 0.039(6) -0.007(6)
C28 0.049(5) 0.056(6) 0.037(4) -0.003(4) 0.024(4) 0.000(4)
C46 0.034(4) 0.082(8) 0.060(6) 0.011(6) 0.005(4) -0.003(5)
C6 0.063(7) 0.062(7) 0.075(7) -0.008(6) 0.034(6) -0.008(6)
C48 0.051(5) 0.111(10) 0.036(5) 0.015(5) 0.015(4) 0.024(6)
C32 0.048(5) 0.059(6) 0.044(5) -0.003(4) 0.017(4) 0.000(5)
C30 0.097(7) 0.068(6) 0.054(5) 0.005(5) 0.048(5) -0.002(6)
C44A 0.079(6) 0.088(6) 0.082(6) -0.016(6) 0.044(6) 0.004(5)
C15 0.046(5) 0.044(5) 0.038(4) 0.002(4) 0.016(4) 0.001(4)
C36A 0.056(5) 0.053(6) 0.045(5) 0.002(4) 0.005(4) 0.009(4)
C47 0.055(6) 0.066(7) 0.035(4) 0.004(4) 0.020(4) 0.012(5)
C17 0.043(5) 0.056(6) 0.043(5) 0.007(4) 0.022(4) 0.002(4)
C4A 0.039(5) 0.065(6) 0.042(4) 0.001(4) 0.008(4) 0.004(4)
C55A 0.054(8) 0.094(10) 0.052(7) 0.012(7) -0.003(7) 0.010(8)
C53A 0.047(4) 0.088(6) 0.045(4) -0.004(5) 0.014(4) 0.004(5)
C26 0.054(6) 0.087(9) 0.038(5) -0.004(5) 0.018(4) 0.007(6)
C43 0.041(5) 0.049(5) 0.079(5) 0.002(5) 0.034(4) 0.000(4)
C10A 0.074(7) 0.059(8) 0.077(7) -0.012(6) 0.042(6) -0.002(6)
C51A 0.044(4) 0.082(6) 0.041(4) 0.002(5) 0.019(4) 0.005(5)
C52A 0.061(8) 0.079(12) 0.051(8) -0.009(8) 0.026(7) -0.001(9)
C39A 0.050(5) 0.059(7) 0.072(7) 0.001(5) 0.004(5) 0.014(5)
C50 0.086(11) 0.120(15) 0.104(12) -0.031(11) -0.020(9) 0.003(10)
F12A 0.086(7) 0.110(9) 0.163(10) -0.026(8) 0.062(7) 0.025(7)
C40A 0.059(6) 0.064(7) 0.057(6) 0.002(5) 0.009(5) 0.010(5)
C26A 0.061(6) 0.074(7) 0.031(4) -0.001(4) 0.018(4) 0.006(5)
C38 0.053(5) 0.064(7) 0.058(6) 0.008(5) 0.005(5) -0.019(5)
C31 0.105(7) 0.083(7) 0.055(5) 0.001(5) 0.046(5) -0.004(6)
C40 0.058(6) 0.079(9) 0.088(8) 0.013(7) 0.005(6) -0.024(6)
F13 0.127(10) 0.128(11) 0.126(10) 0.048(8) 0.079(8) 0.014(9)
C50A 0.048(6) 0.084(8) 0.052(6) 0.000(6) 0.017(5) -0.002(6)
C57A 0.109(8) 0.091(8) 0.056(6) 0.005(6) 0.044(6) 0.012(7)
C48A 0.044(4) 0.086(6) 0.046(4) -0.003(5) 0.020(4) 0.008(5)
C44 0.046(5) 0.057(6) 0.083(6) 0.017(5) 0.037(5) 0.011(5)
C54A 0.052(8) 0.107(13) 0.054(8) -0.026(9) 0.002(7) 0.012(9)
C35 0.054(6) 0.093(9) 0.069(7) 0.005(6) 0.028(5) -0.010(6)
C1A 0.056(6) 0.089(9) 0.052(5) 0.008(6) 0.024(5) -0.006(6)
C49A 0.053(6) 0.090(8) 0.051(5) -0.002(6) 0.018(5) -0.004(6)
F16A 0.107(10) 0.081(8) 0.077(8) -0.008(6) 0.053(7) 0.012(8)
C13 0.053(6) 0.049(6) 0.044(4) 0.005(4) 0.018(4) 0.004(5)
C45A 0.091(7) 0.096(7) 0.126(7) -0.018(7) 0.060(6) 0.006(6)
C45 0.069(6) 0.082(7) 0.108(7) 0.023(6) 0.049(6) 0.007(6)
C60 0.047(13) 0.105(16) 0.048(12) 0.019(12) 0.007(11) 0.008(12)
C89A 0.047(6) 0.089(8) 0.041(6) 0.001(6) 0.019(6) 0.005(7)
C93A 0.046(5) 0.086(7) 0.039(5) -0.001(6) 0.022(5) 0.005(6)
C61 0.059(12) 0.088(16) 0.049(11) -0.006(12) 0.025(10) 0.008(13)
C65 0.047(5) 0.087(7) 0.048(5) -0.002(6) 0.019(5) 0.002(6)
C58 0.049(5) 0.086(7) 0.042(5) 0.000(6) 0.021(5) 0.003(6)
C67 0.053(10) 0.103(13) 0.049(10) -0.001(11) 0.009(9) 0.003(11)
C115 0.047(6) 0.088(8) 0.045(6) -0.001(7) 0.021(6) 0.004(7)
C59 0.045(5) 0.082(7) 0.036(5) 0.002(6) 0.022(5) 0.005(5)
C64 0.048(5) 0.085(6) 0.036(5) 0.002(5) 0.025(5) 0.006(5)
F32 0.075(11) 0.079(12) 0.067(10) -0.035(9) 0.027(9) -0.033(10)
F35 0.085(9) 0.075(10) 0.066(8) -0.003(7) 0.043(7) -0.008(8)
F40 0.063(9) 0.078(9) 0.093(9) -0.023(8) 0.057(8) 0.007(8)
C66 0.060(5) 0.088(6) 0.041(6) -0.002(6) 0.028(5) 0.009(5)
F37 0.085(9) 0.086(11) 0.139(12) -0.049(10) 0.082(9) -0.003(8)
F19 0.067(8) 0.065(8) 0.086(9) -0.027(8) 0.044(7) -0.013(7)
F39 0.099(11) 0.102(12) 0.118(11) -0.051(10) 0.077(9) -0.022(10)
C63 0.071(6) 0.088(6) 0.065(6) -0.010(6) 0.036(5) 0.000(6)
C62 0.084(6) 0.094(6) 0.105(6) -0.016(6) 0.041(6) 0.002(6)
F27 0.119(11) 0.104(10) 0.142(11) -0.029(9) 0.057(10) 0.019(9)
C83 0.088(8) 0.098(9) 0.127(9) -0.027(8) 0.062(7) -0.001(8)
F41 0.055(9) 0.050(8) 0.097(11) -0.011(8) 0.040(8) 0.003(7)
F21 0.046(10) 0.064(9) 0.072(10) 0.003(8) 0.038(8) 0.000(8)
F43 0.058(9) 0.066(10) 0.060(8) 0.012(7) 0.030(7) 0.007(7)
F29 0.108(12) 0.105(13) 0.127(12) 0.025(11) 0.073(10) 0.005(10)
C73A 0.043(6) 0.057(7) 0.061(7) 0.005(6) 0.028(6) -0.002(6)
C91A 0.045(6) 0.060(6) 0.072(6) 0.006(5) 0.034(5) 0.005(5)
C116 0.053(6) 0.068(6) 0.089(6) 0.006(6) 0.043(5) 0.001(5)
C68 0.078(8) 0.086(8) 0.109(8) 0.011(7) 0.061(7) -0.005(7)
F45 0.058(10) 0.078(10) 0.087(9) -0.003(8) 0.030(8) -0.009(10)
F23 0.096(10) 0.118(11) 0.123(11) 0.020(10) 0.077(9) -0.010(9)
F47 0.090(11) 0.079(11) 0.128(12) -0.006(10) 0.065(10) -0.024(9)
F30 0.112(12) 0.068(9) 0.064(9) 0.009(8) 0.047(9) 0.037(10)
F49 0.119(15) 0.111(15) 0.059(10) 0.007(11) 0.032(11) 0.011(12)
F25 0.108(11) 0.095(12) 0.096(10) -0.006(10) 0.072(8) -0.025(10)
F30A 0.121(13) 0.100(13) 0.072(11) 0.001(12) 0.053(11) 0.020(13)
F36A 0.100(12) 0.061(12) 0.065(10) 0.007(10) 0.049(10) 0.006(11)

_geom_special_details            
;
 All esds (except the esd in the dihedral angle between two l.s. planes)
 are estimated using the full covariance matrix.  The cell esds are taken
 into account individually in the estimation of esds in distances, angles
 and torsion angles; correlations between esds in cell parameters are only
 used when they are defined by crystal symmetry.  An approximate (isotropic)
 treatment of cell esds is used for estimating esds involving l.s. planes.
;
loop_
_geom_bond_atom_site_label_1
_geom_bond_atom_site_label_2
_geom_bond_distance
_geom_bond_site_symmetry_2
_geom_bond_publ_flag
Sm O6 2.360(6) . ?
Sm O2 2.375(6) . ?
Sm O3 2.471(6) . ?
Sm O4 2.393(6) . ?
Sm O1 2.460(6) . ?
Sm O5 2.461(6) . ?
Sm N1 2.621(8) . ?
Sm N2 2.770(9) . ?
Sm N3 2.645(8) . ?
Sm2 N1A 2.627(8) . ?
Sm2 N2A 2.767(11) . ?
Sm2 O1A 2.443(7) . ?
Sm2 O5A 2.427(7) . ?
Sm2 O3A 2.462(7) . ?
Sm2 O4A 2.398(7) . ?
Sm2 O2A 2.362(7) . ?
Sm2 N3A 2.612(8) . ?
Sm2 O6A 2.343(7) . ?
O6 C56 1.256(13) . ?
F2A C29A 1.369(12) . ?
F2 C29 1.344(11) . ?
N1A C20A 1.335(15) . ?
N1A C16A 1.360(13) . ?
O2 C28 1.294(11) . ?
N2A N4A 1.425(12) . ?
N2A C21A 1.479(12) . ?
N2A C22A 1.477(12) . ?
O1A C15A 1.237(14) . ?
O5A C46A 1.245(14) . ?
O5A C59 1.264(19) . ?
F1A C29A 1.374(10) . ?
O3 C32 1.244(12) . ?
O4 C42 1.309(15) . ?
O4 C73A 1.352(19) . ?
F16 C57 1.349(14) . ?
F3A C30A 1.345(12) . ?
F1 C29 1.354(12) . ?
F11 C44 1.33(2) . ?
OWA HWAA 0.8505 . ?
OWA HWAB 0.8489 . ?
F7 C31 1.301(16) . ?
O3A C32A 1.248(12) . ?
F4A C30A 1.348(12) . ?
C13A H13B 0.9500 . ?
C13A C14A 1.391(14) . ?
C13A C12A 1.399(15) . ?
O7A C56A 1.215(17) . ?
O1 C15 1.213(12) . ?
N4 H4 0.8800 . ?
N4 N2 1.427(11) . ?
N4 C15 1.337(13) . ?
O4A C42A 1.279(15) . ?
O4A C66 1.30(2) . ?
F6A C31A 1.345(14) . ?
C20A C21A 1.497(15) . ?
C20A C19A 1.407(14) . ?
C15A N4A 1.355(14) . ?
C15A C12A 1.508(14) . ?
F8A C43A 1.55(2) . ?
C34 H34A 0.9900 . ?
C34 H34B 0.9900 . ?
C34 C33 1.568(17) . ?
C34 C35 1.528(16) . ?
O5 C47 1.244(12) . ?
O2A C28A 1.296(12) . ?
F15 C57 1.304(13) . ?
C1 H1 0.9500 . ?
C1 C2 1.354(16) . ?
C1 C6 1.364(17) . ?
C23A N3A 1.334(15) . ?
C23A C24A 1.388(15) . ?
C23A C22A 1.497(15) . ?
F8 C43 1.347(18) . ?
C4 C7 1.477(14) . ?
C4 C3 1.376(18) . ?
C4 C5 1.385(16) . ?
F5A C31A 1.274(15) . ?
N1 C21 1.357(12) . ?
N1 C17 1.334(14) . ?
C34A H34C 1.0000 . ?
C34A C33A 1.535(13) . ?
C34A C35A 1.527(16) . ?
C34A C38A 1.557(13) . ?
C20 H20 0.9500 . ?
C20 C21 1.364(13) . ?
C20 C19 1.391(17) . ?
OW HWA 0.8697 . ?
OW HWB 0.8697 . ?
C10 H10 0.9500 . ?
C10 C11 1.388(14) . ?
C10 C9 1.359(16) . ?
C29A C28A 1.512(13) . ?
C29A C30A 1.533(13) . ?
N3A C27A 1.340(13) . ?
F3 C30 1.334(16) . ?
C46A C47A 1.425(17) . ?
C46A C51A 1.533(19) . ?
F17 C57 1.299(14) . ?
N4A H4A 0.8800 . ?
F10 C44 1.34(2) . ?
N2 C16 1.472(11) . ?
N2 C22 1.493(12) . ?
C21 H21 0.9500 . ?
C17A H17A 0.9500 . ?
C17A C16A 1.374(14) . ?
C17A C18A 1.36(2) . ?
C12 C11 1.405(15) . ?
C12 C15 1.502(12) . ?
C12 C13 1.380(14) . ?
C28A C33A 1.379(12) . ?
C24A H24A 0.9500 . ?
C24A C25A 1.386(18) . ?
C56A O6A 1.253(16) . ?
C56A C57A 1.569(16) . ?
C47A C42A 1.40(2) . ?
C47A C48A 1.542(19) . ?
F4 C30 1.388(15) . ?
C7A H7A 0.9500 . ?
C7A C8A 1.329(15) . ?
C7A C4A 1.471(14) . ?
F9A C43A 1.412(18) . ?
C21A H21A 0.9900 . ?
C21A H21B 0.9900 . ?
C11 H11 0.9500 . ?
C41 H41A 0.9800 . ?
C41 H41B 0.9800 . ?
C41 H41C 0.9800 . ?
C41 C38 1.519(18) . ?
C8 H8 0.9500 . ?
C8 C7 1.310(15) . ?
C8 C9 1.491(14) . ?
C9A C14A 1.388(17) . ?
C9A C8A 1.445(15) . ?
C9A C10A 1.408(16) . ?
C57 C56 1.536(15) . ?
F9 C43 1.37(2) . ?
F10A C44A 1.33(3) . ?
F12 C45 1.292(12) . ?
C42A C43A 1.514(18) . ?
C14A H14A 0.9500 . ?
C33A C32A 1.429(12) . ?
C12A C11A 1.399(18) . ?
C3A H3A 0.9500 . ?
C3A C2A 1.426(16) . ?
C3A C4A 1.396(18) . ?
C37A C32A 1.518(13) . ?
C37A C41A 1.511(14) . ?
C37A C38A 1.562(15) . ?
C37A C36A 1.538(16) . ?
N3 C23 1.368(16) . ?
N3 C27 1.362(13) . ?
C16 H16A 0.9900 . ?
C16 H16B 0.9900 . ?
C16 C17 1.501(14) . ?
C37 C36 1.531(13) . ?
C37 C28 1.366(13) . ?
C37 C32 1.447(13) . ?
C5A H5A 0.9500 . ?
C5A C6A 1.364(14) . ?
C5A C4A 1.392(15) . ?
C23 C22 1.500(15) . ?
C23 C24 1.358(15) . ?
C19A H19A 0.9500 . ?
C19A C18A 1.377(18) . ?
C16A H16C 0.9500 . ?
F7A C31A 1.325(14) . ?
C35A H35C 0.9900 . ?
C35A H35D 0.9900 . ?
C35A C36A 1.557(14) . ?
C25A H25A 0.9500 . ?
C25A C26A 1.373(18) . ?
C31A C30A 1.524(14) . ?
C41A H41D 0.9800 . ?
C41A H41E 0.9800 . ?
C41A H41F 0.9800 . ?
C22 H22A 0.9900 . ?
C22 H22B 0.9900 . ?
C14 H14 0.9500 . ?
C14 C9 1.403(18) . ?
C14 C13 1.388(14) . ?
F14A C45A 1.317(12) . ?
F11A C44A 1.40(2) . ?
C22A H22C 0.9900 . ?
C22A H22D 0.9900 . ?
C18A H18A 0.9500 . ?
C2 H2 0.9500 . ?
C2 C3 1.397(16) . ?
F17A C57A 1.28(2) . ?
C54 H54A 0.9800 . ?
C54 H54B 0.9800 . ?
C54 H54C 0.9800 . ?
C54 C52 1.533(14) . ?
C53 H53A 0.9800 . ?
C53 H53B 0.9800 . ?
C53 H53C 0.9800 . ?
C53 C52 1.514(18) . ?
C36 H36 1.0000 . ?
C36 C38 1.555(16) . ?
C36 C35 1.563(18) . ?
C25 H25 0.9500 . ?
C25 C24 1.402(18) . ?
C25 C26 1.35(2) . ?
F13A C45A 1.404(11) . ?
C18 H18 0.9500 . ?
C18 C19 1.372(16) . ?
C18 C17 1.384(13) . ?
C27A H27A 0.9500 . ?
C27A C26A 1.384(14) . ?
C56 O7 1.223(15) . ?
F5 C31 1.358(17) . ?
C51 H51 1.0000 . ?
C51 C52 1.52(2) . ?
C51 C46 1.528(14) . ?
C51 C50 1.51(2) . ?
C24 H24 0.9500 . ?
F6 C31 1.306(18) . ?
C2A H2A 0.9500 . ?
C2A C1A 1.369(18) . ?
C27 H27 0.9500 . ?
C27 C26 1.380(14) . ?
C39 H39A 0.9800 . ?
C39 H39B 0.9800 . ?
C39 H39C 0.9800 . ?
C39 C33 1.509(14) . ?
C29 C28 1.513(13) . ?
C29 C30 1.558(15) . ?
C33 C32 1.514(13) . ?
C33 C38 1.563(15) . ?
C52 C48 1.559(14) . ?
C19 H19 0.9500 . ?
C11A H11A 0.9500 . ?
C11A C10A 1.371(15) . ?
C38A C39A 1.536(13) . ?
C38A C40A 1.496(17) . ?
C43A C44A 1.488(12) . ?
C8A H8A 0.9500 . ?
C49 H49A 0.9900 . ?
C49 H49B 0.9900 . ?
C49 C48 1.55(2) . ?
C49 C50 1.56(3) . ?
F14 C45 1.298(13) . ?
C55 H55A 0.9800 . ?
C55 H55B 0.9800 . ?
C55 H55C 0.9800 . ?
C55 C48 1.49(2) . ?
F15A C57A 1.263(18) . ?
C7 H7 0.9500 . ?
C6A H6A 0.9500 . ?
C6A C1A 1.392(18) . ?
C42 C46 1.388(18) . ?
C42 C43 1.561(19) . ?
C3 H3 0.9500 . ?
C5 H5 0.9500 . ?
C5 C6 1.384(16) . ?
C46 C47 1.439(16) . ?
C46 C73A 1.40(2) . ?
C6 H6 0.9500 . ?
C48 C47 1.521(13) . ?
C30 C31 1.487(16) . ?
C30 F30A 1.44(3) . ?
C30 F36A 1.37(2) . ?
C44A C45A 1.536(11) . ?
C36A H36A 0.9900 . ?
C36A H36B 0.9900 . ?
C55A H55D 0.9800 . ?
C55A H55E 0.9800 . ?
C55A H55F 0.9800 . ?
C55A C53A 1.52(3) . ?
C53A C51A 1.54(2) . ?
C53A C48A 1.530(19) . ?
C53A C54A 1.55(2) . ?
C26 H26 0.9500 . ?
C43 C44 1.52(2) . ?
C10A H10A 0.9500 . ?
C51A C52A 1.505(18) . ?
C51A C50A 1.53(2) . ?
C52A H52A 0.9800 . ?
C52A H52B 0.9800 . ?
C52A H52C 0.9800 . ?
C39A H39D 0.9800 . ?
C39A H39E 0.9800 . ?
C39A H39F 0.9800 . ?
C50 H50A 0.9900 . ?
C50 H50B 0.9900 . ?
F12A C45A 1.361(11) . ?
C40A H40D 0.9800 . ?
C40A H40E 0.9800 . ?
C40A H40F 0.9800 . ?
C26A H26A 0.9500 . ?
C38 C40 1.531(14) . ?
C40 H40A 0.9800 . ?
C40 H40B 0.9800 . ?
C40 H40C 0.9800 . ?
F13 C45 1.298(13) . ?
C50A H50C 0.9900 . ?
C50A H50D 0.9900 . ?
C50A C49A 1.51(2) . ?
C57A F16A 1.43(2) . ?
C57A F30 1.23(2) . ?
C57A F49 1.37(3) . ?
C57A F25 1.34(2) . ?
C48A H48A 1.0000 . ?
C48A C49A 1.57(3) . ?
C44 C45 1.53(2) . ?
C54A H54D 0.9800 . ?
C54A H54E 0.9800 . ?
C54A H54F 0.9800 . ?
C35 H35A 0.9900 . ?
C35 H35B 0.9900 . ?
C1A H1A 0.9500 . ?
C49A H49C 0.9900 . ?
C49A H49D 0.9900 . ?
C13 H13 0.9500 . ?
C60 H11D 0.9800 . ?
C60 H11E 0.9800 . ?
C60 H11F 0.9800 . ?
C60 C89A 1.52(4) . ?
C89A C93A 1.54(3) . ?
C89A C58 1.53(2) . ?
C89A C67 1.53(3) . ?
C93A C61 1.51(2) . ?
C93A C65 1.53(3) . ?
C93A C59 1.53(2) . ?
C61 H47D 0.9800 . ?
C61 H47E 0.9800 . ?
C61 H47F 0.9800 . ?
C65 H51C 0.9900 . ?
C65 H51D 0.9900 . ?
C65 C115 1.52(3) . ?
C58 H13A 1.0000 . ?
C58 C115 1.57(3) . ?
C58 C64 1.53(2) . ?
C67 H53D 0.9800 . ?
C67 H53E 0.9800 . ?
C67 H53F 0.9800 . ?
C115 H11G 0.9900 . ?
C115 H11H 0.9900 . ?
C59 C64 1.43(2) . ?
C64 C66 1.38(3) . ?
F32 C63 1.60(2) . ?
F35 C63 1.45(2) . ?
F40 C62 1.39(3) . ?
C66 C63 1.48(2) . ?
F37 C83 1.365(12) . ?
F19 C62 1.45(3) . ?
F39 C83 1.391(12) . ?
C63 C62 1.510(12) . ?
C62 C83 1.541(12) . ?
F27 C83 1.351(12) . ?
F41 C116 1.35(3) . ?
F21 C91A 1.33(3) . ?
F43 C91A 1.37(3) . ?
F29 C68 1.30(3) . ?
C73A C91A 1.58(2) . ?
C91A C116 1.52(3) . ?
C116 C68 1.56(3) . ?
C116 F45 1.32(3) . ?
C68 F23 1.29(2) . ?
C68 F47 1.29(2) . ?

loop_
_geom_angle_atom_site_label_1
_geom_angle_atom_site_label_2
_geom_angle_atom_site_label_3
_geom_angle
_geom_angle_site_symmetry_1
_geom_angle_site_symmetry_3
_geom_angle_publ_flag
O6 Sm O2 95.0(3) . . ?
O6 Sm O3 73.9(2) . . ?
O6 Sm O4 80.6(3) . . ?
O6 Sm O1 141.6(2) . . ?
O6 Sm O5 75.1(2) . . ?
O6 Sm N1 80.1(2) . . ?
O6 Sm N2 135.3(2) . . ?
O6 Sm N3 144.3(3) . . ?
O2 Sm O3 71.49(19) . . ?
O2 Sm O4 141.1(2) . . ?
O2 Sm O1 76.4(2) . . ?
O2 Sm O5 69.0(2) . . ?
O2 Sm N1 142.4(2) . . ?
O2 Sm N2 129.5(2) . . ?
O2 Sm N3 79.8(3) . . ?
O3 Sm N1 71.4(2) . . ?
O3 Sm N2 111.8(2) . . ?
O3 Sm N3 134.7(2) . . ?
O4 Sm O3 140.7(2) . . ?
O4 Sm O1 129.0(3) . . ?
O4 Sm O5 72.5(2) . . ?
O4 Sm N1 75.3(2) . . ?
O4 Sm N2 68.0(2) . . ?
O4 Sm N3 82.0(2) . . ?
O1 Sm O3 67.9(2) . . ?
O1 Sm O5 131.9(2) . . ?
O1 Sm N1 84.7(2) . . ?
O1 Sm N2 61.1(2) . . ?
O1 Sm N3 71.9(2) . . ?
O5 Sm O3 126.5(2) . . ?
O5 Sm N1 141.9(2) . . ?
O5 Sm N2 121.0(2) . . ?
O5 Sm N3 70.0(3) . . ?
N1 Sm N2 62.1(2) . . ?
N1 Sm N3 124.7(3) . . ?
N3 Sm N2 62.7(3) . . ?
N1A Sm2 N2A 62.4(3) . . ?
O1A Sm2 N1A 72.7(2) . . ?
O1A Sm2 N2A 62.1(2) . . ?
O1A Sm2 O3A 70.4(2) . . ?
O1A Sm2 N3A 84.8(3) . . ?
O5A Sm2 N1A 68.8(3) . . ?
O5A Sm2 N2A 119.7(3) . . ?
O5A Sm2 O1A 131.2(2) . . ?
O5A Sm2 O3A 125.7(3) . . ?
O5A Sm2 N3A 142.4(2) . . ?
O3A Sm2 N1A 138.1(2) . . ?
O3A Sm2 N2A 114.1(3) . . ?
O3A Sm2 N3A 70.4(2) . . ?
O4A Sm2 N1A 83.0(2) . . ?
O4A Sm2 N2A 69.0(3) . . ?
O4A Sm2 O1A 131.0(3) . . ?
O4A Sm2 O5A 72.2(3) . . ?
O4A Sm2 O3A 137.2(2) . . ?
O4A Sm2 N3A 75.2(3) . . ?
O2A Sm2 N1A 80.3(2) . . ?
O2A Sm2 N2A 129.0(2) . . ?
O2A Sm2 O1A 74.8(2) . . ?
O2A Sm2 O5A 70.3(2) . . ?
O2A Sm2 O3A 71.5(2) . . ?
O2A Sm2 O4A 142.3(2) . . ?
O2A Sm2 N3A 141.0(2) . . ?
N3A Sm2 N1A 124.9(3) . . ?
N3A Sm2 N2A 62.6(3) . . ?
O6A Sm2 N1A 142.9(3) . . ?
O6A Sm2 N2A 135.5(2) . . ?
O6A Sm2 O1A 142.0(2) . . ?
O6A Sm2 O5A 75.0(2) . . ?
O6A Sm2 O3A 71.6(3) . . ?
O6A Sm2 O4A 78.4(3) . . ?
O6A Sm2 O2A 95.3(3) . . ?
O6A Sm2 N3A 80.7(3) . . ?
C56 O6 Sm 157.2(7) . . ?
C20A N1A Sm2 121.4(6) . . ?
C20A N1A C16A 118.0(9) . . ?
C16A N1A Sm2 120.4(7) . . ?
C28 O2 Sm 137.5(6) . . ?
N4A N2A Sm2 110.1(6) . . ?
N4A N2A C21A 106.8(7) . . ?
N4A N2A C22A 110.2(9) . . ?
C21A N2A Sm2 108.1(7) . . ?
C22A N2A Sm2 111.2(7) . . ?
C22A N2A C21A 110.3(8) . . ?
C15A O1A Sm2 126.5(6) . . ?
C46A O5A Sm2 134.9(8) . . ?
C59 O5A Sm2 123.9(13) . . ?
C32 O3 Sm 132.1(5) . . ?
C42 O4 Sm 135.3(7) . . ?
C73A O4 Sm 134.8(10) . . ?
HWAA OWA HWAB 104.5 . . ?
C32A O3A Sm2 132.8(5) . . ?
C14A C13A H13B 120.5 . . ?
C14A C13A C12A 119.0(11) . . ?
C12A C13A H13B 120.5 . . ?
C15 O1 Sm 127.3(6) . . ?
N2 N4 H4 121.3 . . ?
C15 N4 H4 121.3 . . ?
C15 N4 N2 117.4(8) . . ?
C42A O4A Sm2 133.4(9) . . ?
C66 O4A Sm2 138.6(16) . . ?
N1A C20A C21A 117.0(8) . . ?
N1A C20A C19A 122.3(10) . . ?
C19A C20A C21A 120.6(11) . . ?
O1A C15A N4A 121.9(9) . . ?
O1A C15A C12A 121.7(9) . . ?
N4A C15A C12A 116.4(11) . . ?
H34A C34 H34B 108.8 . . ?
C33 C34 H34A 110.6 . . ?
C33 C34 H34B 110.6 . . ?
C35 C34 H34A 110.6 . . ?
C35 C34 H34B 110.6 . . ?
C35 C34 C33 105.5(10) . . ?
C47 O5 Sm 132.5(6) . . ?
C28A O2A Sm2 137.5(5) . . ?
C2 C1 H1 120.4 . . ?
C2 C1 C6 119.3(10) . . ?
C6 C1 H1 120.4 . . ?
N3A C23A C24A 122.1(10) . . ?
N3A C23A C22A 117.5(9) . . ?
C24A C23A C22A 120.1(11) . . ?
C3 C4 C7 124.1(10) . . ?
C3 C4 C5 117.6(10) . . ?
C5 C4 C7 118.1(10) . . ?
C21 N1 Sm 117.6(7) . . ?
C17 N1 Sm 123.3(6) . . ?
C17 N1 C21 118.9(8) . . ?
C33A C34A H34C 115.2 . . ?
C33A C34A C38A 100.2(8) . . ?
C35A C34A H34C 115.2 . . ?
C35A C34A C33A 105.7(8) . . ?
C35A C34A C38A 103.5(8) . . ?
C38A C34A H34C 115.2 . . ?
C21 C20 H20 120.5 . . ?
C21 C20 C19 119.0(10) . . ?
C19 C20 H20 120.5 . . ?
HWA OW HWB 104.5 . . ?
C11 C10 H10 119.0 . . ?
C9 C10 H10 119.0 . . ?
C9 C10 C11 122.0(11) . . ?
F2A C29A F1A 104.4(8) . . ?
F2A C29A C28A 112.8(8) . . ?
F2A C29A C30A 107.3(7) . . ?
F1A C29A C28A 110.3(7) . . ?
F1A C29A C30A 106.2(7) . . ?
C28A C29A C30A 115.1(9) . . ?
C23A N3A Sm2 123.5(7) . . ?
C23A N3A C27A 117.5(9) . . ?
C27A N3A Sm2 119.0(7) . . ?
O5A C46A C47A 128.5(13) . . ?
O5A C46A C51A 124.5(12) . . ?
C47A C46A C51A 106.9(10) . . ?
N2A N4A H4A 121.0 . . ?
C15A N4A N2A 118.0(10) . . ?
C15A N4A H4A 121.0 . . ?
N4 N2 Sm 110.4(5) . . ?
N4 N2 C16 109.4(7) . . ?
N4 N2 C22 107.0(7) . . ?
C16 N2 Sm 111.5(6) . . ?
C16 N2 C22 109.5(8) . . ?
C22 N2 Sm 109.0(6) . . ?
N1 C21 C20 122.0(10) . . ?
N1 C21 H21 119.0 . . ?
C20 C21 H21 119.0 . . ?
C16A C17A H17A 119.8 . . ?
C18A C17A H17A 119.8 . . ?
C18A C17A C16A 120.5(11) . . ?
C11 C12 C15 123.8(9) . . ?
C13 C12 C11 117.9(9) . . ?
C13 C12 C15 117.9(9) . . ?
O2A C28A C29A 113.9(7) . . ?
O2A C28A C33A 126.3(8) . . ?
C33A C28A C29A 119.8(8) . . ?
C23A C24A H24A 120.1 . . ?
C25A C24A C23A 119.8(12) . . ?
C25A C24A H24A 120.1 . . ?
O7A C56A O6A 130.5(11) . . ?
O7A C56A C57A 113.3(12) . . ?
O6A C56A C57A 116.0(12) . . ?
C46A C47A C48A 104.7(12) . . ?
C42A C47A C46A 118.4(12) . . ?
C42A C47A C48A 135.7(13) . . ?
C8A C7A H7A 116.3 . . ?
C8A C7A C4A 127.4(11) . . ?
C4A C7A H7A 116.3 . . ?
N2A C21A C20A 110.9(8) . . ?
N2A C21A H21A 109.5 . . ?
N2A C21A H21B 109.5 . . ?
C20A C21A H21A 109.5 . . ?
C20A C21A H21B 109.5 . . ?
H21A C21A H21B 108.0 . . ?
C10 C11 C12 119.9(10) . . ?
C10 C11 H11 120.1 . . ?
C12 C11 H11 120.1 . . ?
H41A C41 H41B 109.5 . . ?
H41A C41 H41C 109.5 . . ?
H41B C41 H41C 109.5 . . ?
C38 C41 H41A 109.5 . . ?
C38 C41 H41B 109.5 . . ?
C38 C41 H41C 109.5 . . ?
C7 C8 H8 117.2 . . ?
C7 C8 C9 125.6(12) . . ?
C9 C8 H8 117.2 . . ?
C14A C9A C8A 124.4(10) . . ?
C14A C9A C10A 116.8(10) . . ?
C10A C9A C8A 118.6(11) . . ?
F16 C57 C56 112.9(9) . . ?
F15 C57 F16 105.2(10) . . ?
F15 C57 C56 112.6(10) . . ?
F17 C57 F16 105.7(11) . . ?
F17 C57 F15 109.4(10) . . ?
F17 C57 C56 110.6(9) . . ?
O4A C42A C47A 130.4(14) . . ?
O4A C42A C43A 110.2(12) . . ?
C47A C42A C43A 117.7(12) . . ?
C13A C14A H14A 118.6 . . ?
C9A C14A C13A 122.8(10) . . ?
C9A C14A H14A 118.6 . . ?
C28A C33A C34A 133.8(9) . . ?
C28A C33A C32A 121.3(9) . . ?
C32A C33A C34A 104.6(7) . . ?
C13A C12A C15A 115.9(10) . . ?
C13A C12A C11A 119.3(9) . . ?
C11A C12A C15A 124.4(10) . . ?
C2A C3A H3A 120.0 . . ?
C4A C3A H3A 120.0 . . ?
C4A C3A C2A 120.0(12) . . ?
C32A C37A C38A 99.4(7) . . ?
C32A C37A C36A 102.7(8) . . ?
C41A C37A C32A 114.1(9) . . ?
C41A C37A C38A 119.2(10) . . ?
C41A C37A C36A 116.4(9) . . ?
C36A C37A C38A 102.4(8) . . ?
C23 N3 Sm 121.7(6) . . ?
C27 N3 Sm 118.7(8) . . ?
C27 N3 C23 119.0(9) . . ?
N2 C16 H16A 108.8 . . ?
N2 C16 H16B 108.8 . . ?
N2 C16 C17 113.6(8) . . ?
H16A C16 H16B 107.7 . . ?
C17 C16 H16A 108.8 . . ?
C17 C16 H16B 108.8 . . ?
O3A C32A C33A 129.2(8) . . ?
O3A C32A C37A 123.3(8) . . ?
C33A C32A C37A 107.4(8) . . ?
C28 C37 C36 133.2(8) . . ?
C28 C37 C32 121.6(8) . . ?
C32 C37 C36 105.2(8) . . ?
C6A C5A H5A 119.0 . . ?
C6A C5A C4A 122.0(11) . . ?
C4A C5A H5A 119.0 . . ?
N3 C23 C22 115.4(8) . . ?
C24 C23 N3 120.3(10) . . ?
C24 C23 C22 124.2(11) . . ?
C20A C19A H19A 120.7 . . ?
C18A C19A C20A 118.5(13) . . ?
C18A C19A H19A 120.7 . . ?
N1A C16A C17A 121.7(12) . . ?
N1A C16A H16C 119.1 . . ?
C17A C16A H16C 119.1 . . ?
C34A C35A H35C 111.4 . . ?
C34A C35A H35D 111.4 . . ?
C34A C35A C36A 102.0(9) . . ?
H35C C35A H35D 109.2 . . ?
C36A C35A H35C 111.4 . . ?
C36A C35A H35D 111.4 . . ?
C24A C25A H25A 120.9 . . ?
C26A C25A C24A 118.3(10) . . ?
C26A C25A H25A 120.9 . . ?
F6A C31A C30A 108.8(9) . . ?
F5A C31A F6A 104.9(12) . . ?
F5A C31A F7A 112.0(10) . . ?
F5A C31A C30A 115.1(9) . . ?
F7A C31A F6A 103.7(9) . . ?
F7A C31A C30A 111.3(11) . . ?
C37A C41A H41D 109.5 . . ?
C37A C41A H41E 109.5 . . ?
C37A C41A H41F 109.5 . . ?
H41D C41A H41E 109.5 . . ?
H41D C41A H41F 109.5 . . ?
H41E C41A H41F 109.5 . . ?
N2 C22 C23 111.4(9) . . ?
N2 C22 H22A 109.4 . . ?
N2 C22 H22B 109.4 . . ?
C23 C22 H22A 109.4 . . ?
C23 C22 H22B 109.4 . . ?
H22A C22 H22B 108.0 . . ?
C9 C14 H14 120.2 . . ?
C13 C14 H14 120.2 . . ?
C13 C14 C9 119.5(10) . . ?
N2A C22A C23A 113.5(9) . . ?
N2A C22A H22C 108.9 . . ?
N2A C22A H22D 108.9 . . ?
C23A C22A H22C 108.9 . . ?
C23A C22A H22D 108.9 . . ?
H22C C22A H22D 107.7 . . ?
C17A C18A C19A 118.9(10) . . ?
C17A C18A H18A 120.6 . . ?
C19A C18A H18A 120.6 . . ?
C1 C2 H2 119.8 . . ?
C1 C2 C3 120.5(12) . . ?
C3 C2 H2 119.8 . . ?
H54A C54 H54B 109.5 . . ?
H54A C54 H54C 109.5 . . ?
H54B C54 H54C 109.5 . . ?
C52 C54 H54A 109.5 . . ?
C52 C54 H54B 109.5 . . ?
C52 C54 H54C 109.5 . . ?
C56A O6A Sm2 156.9(7) . . ?
H53A C53 H53B 109.5 . . ?
H53A C53 H53C 109.5 . . ?
H53B C53 H53C 109.5 . . ?
C52 C53 H53A 109.5 . . ?
C52 C53 H53B 109.5 . . ?
C52 C53 H53C 109.5 . . ?
C37 C36 H36 115.3 . . ?
C37 C36 C38 101.2(8) . . ?
C37 C36 C35 105.5(9) . . ?
C38 C36 H36 115.3 . . ?
C38 C36 C35 102.5(9) . . ?
C35 C36 H36 115.3 . . ?
C24 C25 H25 121.2 . . ?
C26 C25 H25 121.2 . . ?
C26 C25 C24 117.5(10) . . ?
C19 C18 H18 120.2 . . ?
C19 C18 C17 119.6(11) . . ?
C17 C18 H18 120.2 . . ?
N3A C27A H27A 118.1 . . ?
N3A C27A C26A 123.7(11) . . ?
C26A C27A H27A 118.1 . . ?
O6 C56 C57 115.9(10) . . ?
O7 C56 O6 129.0(11) . . ?
O7 C56 C57 115.0(10) . . ?
F3A C30A F4A 109.0(9) . . ?
F3A C30A C29A 108.3(8) . . ?
F3A C30A C31A 105.1(8) . . ?
F4A C30A C29A 108.9(8) . . ?
F4A C30A C31A 107.2(8) . . ?
C31A C30A C29A 118.1(9) . . ?
C52 C51 H51 114.3 . . ?
C52 C51 C46 102.4(10) . . ?
C46 C51 H51 114.3 . . ?
C50 C51 H51 114.3 . . ?
C50 C51 C52 103.5(12) . . ?
C50 C51 C46 106.7(12) . . ?
C23 C24 C25 121.1(13) . . ?
C23 C24 H24 119.4 . . ?
C25 C24 H24 119.4 . . ?
C3A C2A H2A 120.3 . . ?
C1A C2A C3A 119.4(12) . . ?
C1A C2A H2A 120.3 . . ?
N3 C27 H27 119.7 . . ?
N3 C27 C26 120.7(11) . . ?
C26 C27 H27 119.7 . . ?
H39A C39 H39B 109.5 . . ?
H39A C39 H39C 109.5 . . ?
H39B C39 H39C 109.5 . . ?
C33 C39 H39A 109.5 . . ?
C33 C39 H39B 109.5 . . ?
C33 C39 H39C 109.5 . . ?
F2 C29 F1 105.3(8) . . ?
F2 C29 C28 111.6(8) . . ?
F2 C29 C30 105.2(8) . . ?
F1 C29 C28 113.0(8) . . ?
F1 C29 C30 106.9(8) . . ?
C28 C29 C30 114.0(9) . . ?
C39 C33 C34 115.8(9) . . ?
C39 C33 C32 114.7(9) . . ?
C39 C33 C38 118.6(9) . . ?
C32 C33 C34 103.3(8) . . ?
C32 C33 C38 100.8(8) . . ?
C38 C33 C34 101.3(9) . . ?
C54 C52 C48 113.4(9) . . ?
C53 C52 C54 108.1(11) . . ?
C53 C52 C51 114.3(10) . . ?
C53 C52 C48 112.3(10) . . ?
C51 C52 C54 114.8(11) . . ?
C51 C52 C48 93.7(10) . . ?
C20 C19 H19 120.6 . . ?
C18 C19 C20 118.8(9) . . ?
C18 C19 H19 120.6 . . ?
C12A C11A H11A 119.8 . . ?
C10A C11A C12A 120.4(11) . . ?
C10A C11A H11A 119.8 . . ?
C34A C38A C37A 93.5(8) . . ?
C39A C38A C34A 112.4(9) . . ?
C39A C38A C37A 112.8(9) . . ?
C40A C38A C34A 114.4(9) . . ?
C40A C38A C37A 114.6(9) . . ?
C40A C38A C39A 108.7(9) . . ?
F9A C43A F8A 95.0(12) . . ?
F9A C43A C42A 111.7(12) . . ?
F9A C43A C44A 111.0(14) . . ?
C42A C43A F8A 111.0(13) . . ?
C44A C43A F8A 101.0(13) . . ?
C44A C43A C42A 122.9(15) . . ?
C7A C8A C9A 126.1(12) . . ?
C7A C8A H8A 116.9 . . ?
C9A C8A H8A 116.9 . . ?
H49A C49 H49B 108.9 . . ?
C48 C49 H49A 110.8 . . ?
C48 C49 H49B 110.8 . . ?
C48 C49 C50 104.6(11) . . ?
C50 C49 H49A 110.8 . . ?
C50 C49 H49B 110.8 . . ?
H55A C55 H55B 109.5 . . ?
H55A C55 H55C 109.5 . . ?
H55B C55 H55C 109.5 . . ?
C48 C55 H55A 109.5 . . ?
C48 C55 H55B 109.5 . . ?
C48 C55 H55C 109.5 . . ?
C4 C7 H7 117.0 . . ?
C8 C7 C4 126.1(11) . . ?
C8 C7 H7 117.0 . . ?
C5A C6A H6A 120.1 . . ?
C5A C6A C1A 119.9(11) . . ?
C1A C6A H6A 120.1 . . ?
C10 C9 C8 118.6(11) . . ?
C10 C9 C14 118.7(9) . . ?
C14 C9 C8 122.7(10) . . ?
O4 C42 C46 124.2(11) . . ?
O4 C42 C43 112.8(11) . . ?
C46 C42 C43 121.6(11) . . ?
C4 C3 C2 121.0(11) . . ?
C4 C3 H3 119.5 . . ?
C2 C3 H3 119.5 . . ?
C4 C5 H5 119.7 . . ?
C6 C5 C4 120.7(11) . . ?
C6 C5 H5 119.7 . . ?
O2 C28 C37 126.4(8) . . ?
O2 C28 C29 111.8(8) . . ?
C37 C28 C29 121.8(8) . . ?
C42 C46 C51 131.9(12) . . ?
C42 C46 C47 123.1(9) . . ?
C47 C46 C51 103.8(9) . . ?
C73A C46 C51 132.4(12) . . ?
C73A C46 C47 122.1(12) . . ?
C1 C6 C5 121.0(11) . . ?
C1 C6 H6 119.5 . . ?
C5 C6 H6 119.5 . . ?
C49 C48 C52 101.2(11) . . ?
C55 C48 C52 120.2(12) . . ?
C55 C48 C49 114.1(12) . . ?
C55 C48 C47 115.9(10) . . ?
C47 C48 C52 99.5(8) . . ?
C47 C48 C49 103.4(11) . . ?
O3 C32 C37 129.1(8) . . ?
O3 C32 C33 124.8(8) . . ?
C37 C32 C33 106.1(8) . . ?
F3 C30 F4 107.5(12) . . ?
F3 C30 C29 111.1(9) . . ?
F3 C30 C31 109.3(11) . . ?
F4 C30 C29 106.4(9) . . ?
F4 C30 C31 102.4(10) . . ?
C31 C30 C29 119.2(11) . . ?
F30A C30 C29 95.4(17) . . ?
F30A C30 C31 88.2(19) . . ?
F36A C30 C29 111.5(14) . . ?
F36A C30 C31 129.2(16) . . ?
F36A C30 F30A 87(3) . . ?
F10A C44A F11A 105.0(15) . . ?
F10A C44A C43A 105.7(15) . . ?
F10A C44A C45A 123.9(15) . . ?
F11A C44A C43A 95.1(15) . . ?
F11A C44A C45A 104.6(15) . . ?
C43A C44A C45A 117.7(15) . . ?
O1 C15 N4 122.7(9) . . ?
O1 C15 C12 119.3(9) . . ?
N4 C15 C12 117.9(9) . . ?
C37A C36A C35A 104.9(8) . . ?
C37A C36A H36A 110.8 . . ?
C37A C36A H36B 110.8 . . ?
C35A C36A H36A 110.8 . . ?
C35A C36A H36B 110.8 . . ?
H36A C36A H36B 108.8 . . ?
O5 C47 C46 128.5(9) . . ?
O5 C47 C48 124.6(10) . . ?
C46 C47 C48 106.9(9) . . ?
N1 C17 C16 117.9(8) . . ?
N1 C17 C18 121.5(10) . . ?
C18 C17 C16 120.4(10) . . ?
C3A C4A C7A 122.6(10) . . ?
C5A C4A C7A 119.1(10) . . ?
C5A C4A C3A 118.2(10) . . ?
H55D C55A H55E 109.5 . . ?
H55D C55A H55F 109.5 . . ?
H55E C55A H55F 109.5 . . ?
C53A C55A H55D 109.5 . . ?
C53A C55A H55E 109.5 . . ?
C53A C55A H55F 109.5 . . ?
C55A C53A C51A 113.9(14) . . ?
C55A C53A C48A 113.4(18) . . ?
C55A C53A C54A 106.3(15) . . ?
C51A C53A C54A 114.1(17) . . ?
C48A C53A C51A 94.8(12) . . ?
C48A C53A C54A 114.4(14) . . ?
C25 C26 C27 121.1(11) . . ?
C25 C26 H26 119.4 . . ?
C27 C26 H26 119.4 . . ?
F8 C43 F9 107.4(14) . . ?
F8 C43 C42 109.7(11) . . ?
F8 C43 C44 109.6(13) . . ?
F9 C43 C42 106.4(13) . . ?
F9 C43 C44 107.8(12) . . ?
C44 C43 C42 115.5(13) . . ?
C9A C10A H10A 119.1 . . ?
C11A C10A C9A 121.8(12) . . ?
C11A C10A H10A 119.1 . . ?
C46A C51A C53A 100.1(13) . . ?
C46A C51A C50A 103.6(11) . . ?
C52A C51A C46A 114.9(13) . . ?
C52A C51A C53A 120.1(14) . . ?
C52A C51A C50A 115.0(17) . . ?
C50A C51A C53A 100.6(12) . . ?
C51A C52A H52A 109.5 . . ?
C51A C52A H52B 109.5 . . ?
C51A C52A H52C 109.5 . . ?
H52A C52A H52B 109.5 . . ?
H52A C52A H52C 109.5 . . ?
H52B C52A H52C 109.5 . . ?
C38A C39A H39D 109.5 . . ?
C38A C39A H39E 109.5 . . ?
C38A C39A H39F 109.5 . . ?
H39D C39A H39E 109.5 . . ?
H39D C39A H39F 109.5 . . ?
H39E C39A H39F 109.5 . . ?
C51 C50 C49 101.2(14) . . ?
C51 C50 H50A 111.5 . . ?
C51 C50 H50B 111.5 . . ?
C49 C50 H50A 111.5 . . ?
C49 C50 H50B 111.5 . . ?
H50A C50 H50B 109.3 . . ?
C38A C40A H40D 109.5 . . ?
C38A C40A H40E 109.5 . . ?
C38A C40A H40F 109.5 . . ?
H40D C40A H40E 109.5 . . ?
H40D C40A H40F 109.5 . . ?
H40E C40A H40F 109.5 . . ?
C25A C26A C27A 118.6(10) . . ?
C25A C26A H26A 120.7 . . ?
C27A C26A H26A 120.7 . . ?
C41 C38 C36 113.2(9) . . ?
C41 C38 C33 113.8(9) . . ?
C41 C38 C40 107.9(11) . . ?
C36 C38 C33 93.4(9) . . ?
C40 C38 C36 112.7(10) . . ?
C40 C38 C33 115.5(9) . . ?
F7 C31 F5 105.2(11) . . ?
F7 C31 F6 112.8(11) . . ?
F7 C31 C30 113.8(13) . . ?
F5 C31 C30 107.9(11) . . ?
F6 C31 F5 100.0(13) . . ?
F6 C31 C30 115.4(11) . . ?
C38 C40 H40A 109.5 . . ?
C38 C40 H40B 109.5 . . ?
C38 C40 H40C 109.5 . . ?
H40A C40 H40B 109.5 . . ?
H40A C40 H40C 109.5 . . ?
H40B C40 H40C 109.5 . . ?
C51A C50A H50C 110.5 . . ?
C51A C50A H50D 110.5 . . ?
H50C C50A H50D 108.7 . . ?
C49A C50A C51A 106.2(17) . . ?
C49A C50A H50C 110.5 . . ?
C49A C50A H50D 110.5 . . ?
F17A C57A C56A 112.7(15) . . ?
F17A C57A F16A 100.4(14) . . ?
F15A C57A C56A 116.1(12) . . ?
F15A C57A F17A 114.3(17) . . ?
F15A C57A F16A 102.5(15) . . ?
F16A C57A C56A 108.9(12) . . ?
F30 C57A C56A 117.1(13) . . ?
F30 C57A F49 114(2) . . ?
F30 C57A F25 108(2) . . ?
F49 C57A C56A 108(2) . . ?
F25 C57A C56A 107.9(13) . . ?
F25 C57A F49 101(2) . . ?
C47A C48A H48A 115.6 . . ?
C47A C48A C49A 106.2(14) . . ?
C53A C48A C47A 100.6(11) . . ?
C53A C48A H48A 115.6 . . ?
C53A C48A C49A 101.3(15) . . ?
C49A C48A H48A 115.6 . . ?
F11 C44 F10 106.2(17) . . ?
F11 C44 C43 110.3(16) . . ?
F11 C44 C45 108.9(14) . . ?
F10 C44 C43 106.0(13) . . ?
F10 C44 C45 107.1(14) . . ?
C43 C44 C45 117.5(14) . . ?
C53A C54A H54D 109.5 . . ?
C53A C54A H54E 109.5 . . ?
C53A C54A H54F 109.5 . . ?
H54D C54A H54E 109.5 . . ?
H54D C54A H54F 109.5 . . ?
H54E C54A H54F 109.5 . . ?
C34 C35 C36 101.8(9) . . ?
C34 C35 H35A 111.4 . . ?
C34 C35 H35B 111.4 . . ?
C36 C35 H35A 111.4 . . ?
C36 C35 H35B 111.4 . . ?
H35A C35 H35B 109.3 . . ?
C2A C1A C6A 120.5(10) . . ?
C2A C1A H1A 119.7 . . ?
C6A C1A H1A 119.7 . . ?
C50A C49A C48A 101.7(13) . . ?
C50A C49A H49C 111.4 . . ?
C50A C49A H49D 111.4 . . ?
C48A C49A H49C 111.4 . . ?
C48A C49A H49D 111.4 . . ?
H49C C49A H49D 109.3 . . ?
C12 C13 C14 121.8(10) . . ?
C12 C13 H13 119.1 . . ?
C14 C13 H13 119.1 . . ?
F14A C45A F13A 98.4(14) . . ?
F14A C45A C44A 110.7(15) . . ?
F14A C45A F12A 95.5(15) . . ?
F13A C45A C44A 121.3(15) . . ?
F12A C45A F13A 129.5(17) . . ?
F12A C45A C44A 97.8(12) . . ?
F12 C45 F14 118(2) . . ?
F12 C45 F13 104.0(15) . . ?
F12 C45 C44 112.9(15) . . ?
F14 C45 C44 104.8(15) . . ?
F13 C45 F14 106.3(17) . . ?
F13 C45 C44 110.8(14) . . ?
H11D C60 H11E 109.5 . . ?
H11D C60 H11F 109.5 . . ?
H11E C60 H11F 109.5 . . ?
C89A C60 H11D 109.5 . . ?
C89A C60 H11E 109.5 . . ?
C89A C60 H11F 109.5 . . ?
C60 C89A C93A 111(2) . . ?
C60 C89A C58 111(3) . . ?
C60 C89A C67 108(2) . . ?
C58 C89A C93A 95.9(18) . . ?
C58 C89A C67 113(2) . . ?
C67 C89A C93A 117(3) . . ?
C61 C93A C89A 118(2) . . ?
C61 C93A C65 116(3) . . ?
C61 C93A C59 116(2) . . ?
C65 C93A C89A 99.4(19) . . ?
C65 C93A C59 102(2) . . ?
C59 C93A C89A 102(2) . . ?
C93A C61 H47D 109.5 . . ?
C93A C61 H47E 109.5 . . ?
C93A C61 H47F 109.5 . . ?
H47D C61 H47E 109.5 . . ?
H47D C61 H47F 109.5 . . ?
H47E C61 H47F 109.5 . . ?
C93A C65 H51C 110.1 . . ?
C93A C65 H51D 110.1 . . ?
H51C C65 H51D 108.4 . . ?
C115 C65 C93A 108(2) . . ?
C115 C65 H51C 110.1 . . ?
C115 C65 H51D 110.1 . . ?
C89A C58 H13A 116.6 . . ?
C89A C58 C115 102(2) . . ?
C115 C58 H13A 116.6 . . ?
C64 C58 C89A 99.2(16) . . ?
C64 C58 H13A 116.6 . . ?
C64 C58 C115 103(2) . . ?
C89A C67 H53D 109.5 . . ?
C89A C67 H53E 109.5 . . ?
C89A C67 H53F 109.5 . . ?
H53D C67 H53E 109.5 . . ?
H53D C67 H53F 109.5 . . ?
H53E C67 H53F 109.5 . . ?
C65 C115 C58 100.5(19) . . ?
C65 C115 H11G 111.7 . . ?
C65 C115 H11H 111.7 . . ?
C58 C115 H11G 111.7 . . ?
C58 C115 H11H 111.7 . . ?
H11G C115 H11H 109.4 . . ?
O5A C59 C93A 119.0(19) . . ?
O5A C59 C64 137(2) . . ?
C64 C59 C93A 103.6(15) . . ?
C59 C64 C58 108.7(18) . . ?
C66 C64 C58 127.5(18) . . ?
C66 C64 C59 120(2) . . ?
O4A C66 C64 111.8(19) . . ?
O4A C66 C63 125(2) . . ?
C64 C66 C63 119.8(19) . . ?
F35 C63 F32 90.5(17) . . ?
F35 C63 C66 125(2) . . ?
F35 C63 C62 97.7(19) . . ?
C66 C63 F32 128(2) . . ?
C66 C63 C62 119(2) . . ?
C62 C63 F32 87.0(17) . . ?
F40 C62 F19 94.7(18) . . ?
F40 C62 C63 98(2) . . ?
F40 C62 C83 129(2) . . ?
F19 C62 C63 96(2) . . ?
F19 C62 C83 128(2) . . ?
C63 C62 C83 103.3(19) . . ?
F37 C83 F39 93(2) . . ?
F37 C83 C62 96.1(18) . . ?
F39 C83 C62 155(3) . . ?
F27 C83 F37 101(2) . . ?
F27 C83 F39 118(2) . . ?
F27 C83 C62 84.2(17) . . ?
O4 C73A C46 119.9(14) . . ?
O4 C73A C91A 115.1(15) . . ?
C46 C73A C91A 123.3(15) . . ?
F21 C91A F43 106(2) . . ?
F21 C91A C73A 111(2) . . ?
F21 C91A C116 111(2) . . ?
F43 C91A C73A 109.4(17) . . ?
F43 C91A C116 105.2(19) . . ?
C116 C91A C73A 113.8(19) . . ?
F41 C116 C91A 107.2(18) . . ?
F41 C116 C68 110.3(19) . . ?
C91A C116 C68 117.8(19) . . ?
F45 C116 F41 106(2) . . ?
F45 C116 C91A 109(2) . . ?
F45 C116 C68 106(2) . . ?
F29 C68 C116 102(2) . . ?
F23 C68 F29 113(3) . . ?
F23 C68 C116 115(2) . . ?
F23 C68 F47 110(2) . . ?
F47 C68 F29 106(3) . . ?
F47 C68 C116 110(2) . . ?

loop_
_geom_hbond_atom_site_label_D
_geom_hbond_atom_site_label_H
_geom_hbond_atom_site_label_A
_geom_hbond_distance_DH
_geom_hbond_distance_HA
_geom_hbond_distance_DA
_geom_hbond_angle_DHA
_geom_hbond_site_symmetry_A
OWA HWAA O7A 0.85 1.96 2.725(12) 149.1 .
N4 H4 OW 0.88 2.13 2.857(12) 139.5 4
OW HWA O7 0.87 2.03 2.742(11) 138.2 .

loop_
_geom_torsion_atom_site_label_1
_geom_torsion_atom_site_label_2
_geom_torsion_atom_site_label_3
_geom_torsion_atom_site_label_4
_geom_torsion
_geom_torsion_site_symmetry_1
_geom_torsion_site_symmetry_2
_geom_torsion_site_symmetry_3
_geom_torsion_site_symmetry_4
_geom_torsion_publ_flag
Sm O6 C56 C57 -99.0(18) . . . . ?
Sm O6 C56 O7 84(2) . . . . ?
Sm O2 C28 C37 7.1(16) . . . . ?
Sm O2 C28 C29 -171.9(6) . . . . ?
Sm O3 C32 C37 -13.1(17) . . . . ?
Sm O3 C32 C33 166.9(7) . . . . ?
Sm O4 C42 C46 25(2) . . . . ?
Sm O4 C42 C43 -168.1(8) . . . . ?
Sm O4 C73A C46 -37(4) . . . . ?
Sm O4 C73A C91A 157.5(12) . . . . ?
Sm O1 C15 N4 8.0(13) . . . . ?
Sm O1 C15 C12 -169.9(5) . . . . ?
Sm O5 C47 C46 -12.3(16) . . . . ?
Sm O5 C47 C48 166.5(8) . . . . ?
Sm N1 C21 C20 -172.7(8) . . . . ?
Sm N1 C17 C16 -0.3(11) . . . . ?
Sm N1 C17 C18 175.5(7) . . . . ?
Sm N2 C16 C17 38.1(9) . . . . ?
Sm N2 C22 C23 -49.2(9) . . . . ?
Sm N3 C23 C22 -15.7(11) . . . . ?
Sm N3 C23 C24 166.9(8) . . . . ?
Sm N3 C27 C26 -171.7(7) . . . . ?
Sm2 N1A C20A C21A 10.6(12) . . . . ?
Sm2 N1A C20A C19A -172.8(8) . . . . ?
Sm2 N1A C16A C17A 176.3(7) . . . . ?
Sm2 N2A N4A C15A -7.5(9) . . . . ?
Sm2 N2A C21A C20A 49.4(9) . . . . ?
Sm2 N2A C22A C23A -38.6(11) . . . . ?
Sm2 O1A C15A N4A -14.1(13) . . . . ?
Sm2 O1A C15A C12A 164.3(6) . . . . ?
Sm2 O5A C46A C47A 3(3) . . . . ?
Sm2 O5A C46A C51A 178.5(10) . . . . ?
Sm2 O5A C59 C93A -171.3(19) . . . . ?
Sm2 O5A C59 C64 19(6) . . . . ?
Sm2 O3A C32A C33A 5.4(17) . . . . ?
Sm2 O3A C32A C37A -175.4(7) . . . . ?
Sm2 O4A C42A C47A -2(3) . . . . ?
Sm2 O4A C42A C43A -166.7(9) . . . . ?
Sm2 O4A C66 C64 51(5) . . . . ?
Sm2 O4A C66 C63 -149(2) . . . . ?
Sm2 O2A C28A C29A 168.8(7) . . . . ?
Sm2 O2A C28A C33A -8.8(17) . . . . ?
Sm2 N3A C27A C26A -178.2(8) . . . . ?
F2A C29A C28A O2A 147.1(8) . . . . ?
F2A C29A C28A C33A -35.1(13) . . . . ?
F2A C29A C30A F3A -166.0(8) . . . . ?
F2A C29A C30A F4A 75.7(9) . . . . ?
F2A C29A C30A C31A -46.8(11) . . . . ?
F2 C29 C28 O2 -29.8(12) . . . . ?
F2 C29 C28 C37 151.1(10) . . . . ?
F2 C29 C30 F3 164.0(10) . . . . ?
F2 C29 C30 F4 47.2(11) . . . . ?
F2 C29 C30 C31 -67.6(14) . . . . ?
F2 C29 C30 F30A -159(2) . . . . ?
F2 C29 C30 F36A 113(2) . . . . ?
N1A C20A C21A N2A -42.4(13) . . . . ?
N1A C20A C19A C18A -3.0(16) . . . . ?
O1A C15A N4A N2A 14.2(13) . . . . ?
O1A C15A C12A C13A -3.0(13) . . . . ?
O1A C15A C12A C11A -176.2(10) . . . . ?
O5A C46A C47A C42A -16(3) . . . . ?
O5A C46A C47A C48A 174.9(17) . . . . ?
O5A C46A C51A C53A 150.9(16) . . . . ?
O5A C46A C51A C52A 21(3) . . . . ?
O5A C46A C51A C50A -105.5(17) . . . . ?
O5A C59 C64 C58 169(4) . . . . ?
O5A C59 C64 C66 10(7) . . . . ?
F1A C29A C28A O2A 30.8(12) . . . . ?
F1A C29A C28A C33A -151.4(9) . . . . ?
F1A C29A C30A F3A -54.8(10) . . . . ?
F1A C29A C30A F4A -173.1(8) . . . . ?
F1A C29A C30A C31A 64.4(11) . . . . ?
O4 C42 C46 C51 177.0(13) . . . . ?
O4 C42 C46 C47 -18(2) . . . . ?
O4 C42 C43 F8 34.8(19) . . . . ?
O4 C42 C43 F9 150.7(13) . . . . ?
O4 C42 C43 C44 -89.8(16) . . . . ?
O4 C73A C91A F21 -143(2) . . . . ?
O4 C73A C91A F43 -27(3) . . . . ?
O4 C73A C91A C116 90(3) . . . . ?
F16 C57 C56 O6 -6.6(15) . . . . ?
F16 C57 C56 O7 171.0(11) . . . . ?
F1 C29 C28 O2 -148.3(8) . . . . ?
F1 C29 C28 C37 32.6(14) . . . . ?
F1 C29 C30 F3 -84.4(12) . . . . ?
F1 C29 C30 F4 158.9(8) . . . . ?
F1 C29 C30 C31 44.0(14) . . . . ?
F1 C29 C30 F30A -47(2) . . . . ?
F1 C29 C30 F36A -135(2) . . . . ?
F11 C44 C45 F12 171.9(18) . . . . ?
F11 C44 C45 F14 -59(2) . . . . ?
F11 C44 C45 F13 56(2) . . . . ?
C13A C12A C11A C10A -0.1(17) . . . . ?
O7A C56A O6A Sm2 -65(3) . . . . ?
O7A C56A C57A F17A -67.2(19) . . . . ?
O7A C56A C57A F15A 67(2) . . . . ?
O7A C56A C57A F16A -177.6(14) . . . . ?
O7A C56A C57A F30 135(2) . . . . ?
O7A C56A C57A F49 -94(2) . . . . ?
O7A C56A C57A F25 14(2) . . . . ?
N4 N2 C16 C17 -84.3(10) . . . . ?
N4 N2 C22 C23 70.2(10) . . . . ?
O4A C42A C43A F8A 135.6(15) . . . . ?
O4A C42A C43A F9A 31(2) . . . . ?
O4A C42A C43A C44A -105(2) . . . . ?
O4A C66 C63 F32 -178(3) . . . . ?
O4A C66 C63 F35 58(5) . . . . ?
O4A C66 C63 C62 -67(5) . . . . ?
F6A C31A C30A F3A -162.2(10) . . . . ?
F6A C31A C30A F4A -46.3(13) . . . . ?
F6A C31A C30A C29A 77.0(12) . . . . ?
C20A N1A C16A C17A 1.7(14) . . . . ?
C20A C19A C18A C17A 0.9(17) . . . . ?
C15A C12A C11A C10A 172.9(10) . . . . ?
F8A C43A C44A F10A 74.1(16) . . . . ?
F8A C43A C44A F11A -178.8(12) . . . . ?
F8A C43A C44A C45A -69(2) . . . . ?
C34 C33 C32 O3 -110.8(11) . . . . ?
C34 C33 C32 C37 69.3(11) . . . . ?
C34 C33 C38 C41 -170.3(9) . . . . ?
C34 C33 C38 C36 -53.1(9) . . . . ?
C34 C33 C38 C40 64.0(12) . . . . ?
O2A C28A C33A C34A -176.2(11) . . . . ?
O2A C28A C33A C32A -3.0(17) . . . . ?
F15 C57 C56 O6 -125.6(12) . . . . ?
F15 C57 C56 O7 51.9(16) . . . . ?
C1 C2 C3 C4 0(2) . . . . ?
C23A N3A C27A C26A 2.8(16) . . . . ?
C23A C24A C25A C26A 1.0(17) . . . . ?
F8 C43 C44 F11 178.4(15) . . . . ?
F8 C43 C44 F10 -67.1(17) . . . . ?
F8 C43 C44 C45 52.7(18) . . . . ?
C4 C5 C6 C1 -1.6(19) . . . . ?
F5A C31A C30A F3A 80.4(13) . . . . ?
F5A C31A C30A F4A -163.7(10) . . . . ?
F5A C31A C30A C29A -40.4(14) . . . . ?
C34A C33A C32A O3A 179.2(11) . . . . ?
C34A C33A C32A C37A -0.1(11) . . . . ?
C34A C35A C36A C37A 2.8(10) . . . . ?
C29A C28A C33A C34A 6.3(18) . . . . ?
C29A C28A C33A C32A 179.5(10) . . . . ?
N3A C23A C24A C25A 1.4(17) . . . . ?
N3A C23A C22A N2A 32.6(14) . . . . ?
N3A C27A C26A C25A -0.5(17) . . . . ?
F3 C30 C31 F7 -60.6(17) . . . . ?
F3 C30 C31 F5 55.8(16) . . . . ?
F3 C30 C31 F6 166.6(13) . . . . ?
C46A C47A C42A O4A 16(3) . . . . ?
C46A C47A C42A C43A 179.2(15) . . . . ?
C46A C47A C48A C53A 35.4(19) . . . . ?
C46A C47A C48A C49A -69.8(15) . . . . ?
C46A C51A C50A C49A -70.0(14) . . . . ?
F17 C57 C56 O6 111.6(12) . . . . ?
F17 C57 C56 O7 -70.8(15) . . . . ?
N4A N2A C21A C20A -69.1(11) . . . . ?
N4A N2A C22A C23A 83.8(12) . . . . ?
N4A C15A C12A C13A 175.5(8) . . . . ?
N4A C15A C12A C11A 2.3(14) . . . . ?
F10 C44 C45 F12 57(2) . . . . ?
F10 C44 C45 F14 -173.1(16) . . . . ?
F10 C44 C45 F13 -58.9(18) . . . . ?
N2 N4 C15 O1 -12.7(13) . . . . ?
N2 N4 C15 C12 165.2(7) . . . . ?
N2 C16 C17 N1 -27.1(12) . . . . ?
N2 C16 C17 C18 157.1(9) . . . . ?
C21 N1 C17 C16 -174.9(8) . . . . ?
C21 N1 C17 C18 0.9(14) . . . . ?
C21 C20 C19 C18 0.5(16) . . . . ?
C28A C29A C30A F3A 67.6(10) . . . . ?
C28A C29A C30A F4A -50.8(11) . . . . ?
C28A C29A C30A C31A -173.2(9) . . . . ?
C28A C33A C32A O3A 4.2(18) . . . . ?
C28A C33A C32A C37A -175.0(10) . . . . ?
C24A C23A N3A Sm2 177.9(8) . . . . ?
C24A C23A N3A C27A -3.2(16) . . . . ?
C24A C23A C22A N2A -153.1(10) . . . . ?
C24A C25A C26A C27A -1.4(17) . . . . ?
C47A C46A C51A C53A -32.5(16) . . . . ?
C47A C46A C51A C52A -162.6(17) . . . . ?
C47A C46A C51A C50A 71.1(17) . . . . ?
C47A C42A C43A F8A -31(2) . . . . ?
C47A C42A C43A F9A -135.6(17) . . . . ?
C47A C42A C43A C44A 89(2) . . . . ?
C47A C48A C49A C50A 68.4(14) . . . . ?
F4 C30 C31 F7 53.2(15) . . . . ?
F4 C30 C31 F5 169.6(11) . . . . ?
F4 C30 C31 F6 -79.6(14) . . . . ?
F9A C43A C44A F10A 173.8(14) . . . . ?
F9A C43A C44A F11A -79.1(15) . . . . ?
F9A C43A C44A C45A 30(2) . . . . ?
C21A N2A N4A C15A 109.7(10) . . . . ?
C21A N2A C22A C23A -158.5(10) . . . . ?
C21A C20A C19A C18A 173.5(10) . . . . ?
C11 C10 C9 C8 176.3(9) . . . . ?
C11 C10 C9 C14 -3.7(15) . . . . ?
C11 C12 C15 O1 169.0(9) . . . . ?
C11 C12 C15 N4 -9.0(13) . . . . ?
C11 C12 C13 C14 -0.2(14) . . . . ?
F9 C43 C44 F11 61.7(19) . . . . ?
F9 C43 C44 F10 176.3(14) . . . . ?
F9 C43 C44 C45 -64.0(17) . . . . ?
F10A C44A C45A F14A -55(2) . . . . ?
F10A C44A C45A F13A -169.2(19) . . . . ?
F10A C44A C45A F12A 44(2) . . . . ?
C42A C47A C48A C53A -131(2) . . . . ?
C42A C47A C48A C49A 124(2) . . . . ?
C42A C43A C44A F10A -50(2) . . . . ?
C42A C43A C44A F11A 57(2) . . . . ?
C42A C43A C44A C45A 166.6(16) . . . . ?
C14A C13A C12A C15A -174.5(8) . . . . ?
C14A C13A C12A C11A -0.9(14) . . . . ?
C14A C9A C8A C7A 12.8(17) . . . . ?
C14A C9A C10A C11A -1.8(17) . . . . ?
C33A C34A C35A C36A 67.9(9) . . . . ?
C33A C34A C38A C37A -54.0(9) . . . . ?
C33A C34A C38A C39A -170.4(9) . . . . ?
C33A C34A C38A C40A 65.1(10) . . . . ?
C12A C13A C14A C9A 0.6(15) . . . . ?
C12A C15A N4A N2A -164.3(7) . . . . ?
C12A C11A C10A C9A 1.5(19) . . . . ?
C3A C2A C1A C6A -1.1(18) . . . . ?
N3 C23 C22 N2 44.9(12) . . . . ?
N3 C23 C24 C25 5.6(17) . . . . ?
N3 C27 C26 C25 3.6(16) . . . . ?
C16 N2 C22 C23 -171.3(8) . . . . ?
C32A C37A C38A C34A 53.3(9) . . . . ?
C32A C37A C38A C39A 169.4(9) . . . . ?
C32A C37A C38A C40A -65.6(10) . . . . ?
C32A C37A C36A C35A -70.8(9) . . . . ?
C37 C36 C38 C41 65.4(11) . . . . ?
C37 C36 C38 C33 -52.3(9) . . . . ?
C37 C36 C38 C40 -171.8(10) . . . . ?
C37 C36 C35 C34 67.4(11) . . . . ?
C5A C6A C1A C2A 1.9(18) . . . . ?
C23 N3 C27 C26 -0.4(14) . . . . ?
C19A C20A C21A N2A 141.0(10) . . . . ?
C16A N1A C20A C21A -174.9(8) . . . . ?
C16A N1A C20A C19A 1.7(15) . . . . ?
C16A C17A C18A C19A 2.4(18) . . . . ?
F7A C31A C30A F3A -48.4(12) . . . . ?
F7A C31A C30A F4A 67.4(12) . . . . ?
F7A C31A C30A C29A -169.3(9) . . . . ?
C35A C34A C33A C28A 101.9(13) . . . . ?
C35A C34A C33A C32A -72.1(10) . . . . ?
C35A C34A C38A C37A 55.1(9) . . . . ?
C35A C34A C38A C39A -61.3(11) . . . . ?
C35A C34A C38A C40A 174.1(9) . . . . ?
C41A C37A C32A O3A 17.7(16) . . . . ?
C41A C37A C32A C33A -162.9(10) . . . . ?
C41A C37A C38A C34A 177.9(9) . . . . ?
C41A C37A C38A C39A -66.0(13) . . . . ?
C41A C37A C38A C40A 59.0(12) . . . . ?
C41A C37A C36A C35A 163.8(9) . . . . ?
C22 N2 C16 C17 158.8(8) . . . . ?
C22 C23 C24 C25 -171.6(10) . . . . ?
F11A C44A C45A F14A -174.7(15) . . . . ?
F11A C44A C45A F13A 71(2) . . . . ?
F11A C44A C45A F12A -75.7(16) . . . . ?
C22A N2A N4A C15A -130.5(9) . . . . ?
C22A N2A C21A C20A 171.1(9) . . . . ?
C22A C23A N3A Sm2 -8.0(13) . . . . ?
C22A C23A N3A C27A 170.9(9) . . . . ?
C22A C23A C24A C25A -172.6(10) . . . . ?
C18A C17A C16A N1A -3.8(17) . . . . ?
C2 C1 C6 C5 0.2(19) . . . . ?
C54 C52 C48 C49 66.3(15) . . . . ?
C54 C52 C48 C55 -60.3(17) . . . . ?
C54 C52 C48 C47 172.1(12) . . . . ?
O6A C56A C57A F17A 116.7(17) . . . . ?
O6A C56A C57A F15A -108.7(18) . . . . ?
O6A C56A C57A F16A 6.3(16) . . . . ?
O6A C56A C57A F30 -41(2) . . . . ?
O6A C56A C57A F49 90(2) . . . . ?
O6A C56A C57A F25 -162.4(16) . . . . ?
C53 C52 C48 C49 -170.9(11) . . . . ?
C53 C52 C48 C55 62.5(14) . . . . ?
C53 C52 C48 C47 -65.1(13) . . . . ?
C36 C37 C28 O2 -177.5(11) . . . . ?
C36 C37 C28 C29 1.5(19) . . . . ?
C36 C37 C32 O3 -178.9(11) . . . . ?
C36 C37 C32 C33 1.0(12) . . . . ?
C30A C29A C28A O2A -89.3(10) . . . . ?
C30A C29A C28A C33A 88.5(12) . . . . ?
C51 C52 C48 C49 -52.7(11) . . . . ?
C51 C52 C48 C55 -179.3(11) . . . . ?
C51 C52 C48 C47 53.1(10) . . . . ?
C51 C46 C47 O5 -178.9(11) . . . . ?
C51 C46 C47 C48 2.1(13) . . . . ?
C51 C46 C73A O4 -162.2(17) . . . . ?
C51 C46 C73A C91A 2(4) . . . . ?
C24 C23 C22 N2 -137.8(11) . . . . ?
C24 C25 C26 C27 -2.1(18) . . . . ?
C2A C3A C4A C7A 174.9(10) . . . . ?
C2A C3A C4A C5A -0.9(16) . . . . ?
C27 N3 C23 C22 173.3(8) . . . . ?
C27 N3 C23 C24 -4.1(14) . . . . ?
C39 C33 C32 O3 16.1(16) . . . . ?
C39 C33 C32 C37 -163.9(10) . . . . ?
C39 C33 C38 C41 61.8(12) . . . . ?
C39 C33 C38 C36 179.0(9) . . . . ?
C39 C33 C38 C40 -63.9(15) . . . . ?
C29 C30 C31 F7 170.2(11) . . . . ?
C29 C30 C31 F5 -73.5(16) . . . . ?
C29 C30 C31 F6 37.3(18) . . . . ?
C33 C34 C35 C36 3.2(11) . . . . ?
C52 C51 C46 C42 -159.5(15) . . . . ?
C52 C51 C46 C47 33.5(12) . . . . ?
C52 C51 C46 C73A -131(2) . . . . ?
C52 C51 C50 C49 -39.6(14) . . . . ?
C52 C48 C47 O5 145.3(11) . . . . ?
C52 C48 C47 C46 -35.7(12) . . . . ?
C19 C20 C21 N1 -2.9(16) . . . . ?
C19 C18 C17 N1 -3.2(15) . . . . ?
C19 C18 C17 C16 172.5(9) . . . . ?
C38A C34A C33A C28A -150.7(12) . . . . ?
C38A C34A C33A C32A 35.2(10) . . . . ?
C38A C34A C35A C36A -37.1(10) . . . . ?
C38A C37A C32A O3A 145.8(10) . . . . ?
C38A C37A C32A C33A -34.9(11) . . . . ?
C38A C37A C36A C35A 31.9(9) . . . . ?
C43A C44A C45A F14A 81(2) . . . . ?
C43A C44A C45A F13A -33(3) . . . . ?
C43A C44A C45A F12A -179.6(18) . . . . ?
C8A C7A C4A C3A 8.6(17) . . . . ?
C8A C7A C4A C5A -175.6(10) . . . . ?
C8A C9A C14A C13A 175.0(10) . . . . ?
C8A C9A C10A C11A -176.4(11) . . . . ?
C49 C48 C47 O5 -110.7(13) . . . . ?
C49 C48 C47 C46 68.3(12) . . . . ?
C55 C48 C47 O5 14.9(17) . . . . ?
C55 C48 C47 C46 -166.1(12) . . . . ?
C7 C4 C3 C2 -176.0(11) . . . . ?
C7 C4 C5 C6 177.1(11) . . . . ?
C7 C8 C9 C10 178.6(10) . . . . ?
C7 C8 C9 C14 -1.3(17) . . . . ?
C6A C5A C4A C7A -174.3(10) . . . . ?
C6A C5A C4A C3A 1.7(16) . . . . ?
C9 C10 C11 C12 0.5(15) . . . . ?
C9 C8 C7 C4 173.5(9) . . . . ?
C9 C14 C13 C12 -3.0(15) . . . . ?
C42 C46 C47 O5 13(2) . . . . ?
C42 C46 C47 C48 -166.4(13) . . . . ?
C42 C43 C44 F11 -57.0(19) . . . . ?
C42 C43 C44 F10 57.5(17) . . . . ?
C42 C43 C44 C45 177.3(12) . . . . ?
C3 C4 C7 C8 -12.2(17) . . . . ?
C3 C4 C5 C6 2.1(18) . . . . ?
C5 C4 C7 C8 173.1(11) . . . . ?
C5 C4 C3 C2 -1.3(18) . . . . ?
C28 C37 C36 C38 -146.0(12) . . . . ?
C28 C37 C36 C35 107.5(14) . . . . ?
C28 C37 C32 O3 0.9(18) . . . . ?
C28 C37 C32 C33 -179.2(10) . . . . ?
C28 C29 C30 F3 41.3(14) . . . . ?
C28 C29 C30 F4 -75.5(11) . . . . ?
C28 C29 C30 C31 169.7(11) . . . . ?
C28 C29 C30 F30A 79(2) . . . . ?
C28 C29 C30 F36A -10(2) . . . . ?
C46 C51 C52 C54 -171.0(10) . . . . ?
C46 C51 C52 C53 63.4(12) . . . . ?
C46 C51 C52 C48 -53.1(10) . . . . ?
C46 C51 C50 C49 68.1(15) . . . . ?
C46 C42 C43 F8 -158.1(16) . . . . ?
C46 C42 C43 F9 -42(2) . . . . ?
C46 C42 C43 C44 77.4(19) . . . . ?
C46 C73A C91A F21 51(3) . . . . ?
C46 C73A C91A F43 168(2) . . . . ?
C46 C73A C91A C116 -75(3) . . . . ?
C6 C1 C2 C3 0.6(19) . . . . ?
C48 C49 C50 C51 4.3(16) . . . . ?
C32 C37 C36 C38 33.8(11) . . . . ?
C32 C37 C36 C35 -72.7(10) . . . . ?
C32 C37 C28 O2 2.8(17) . . . . ?
C32 C37 C28 C29 -178.2(10) . . . . ?
C32 C33 C38 C41 -64.3(11) . . . . ?
C32 C33 C38 C36 53.0(9) . . . . ?
C32 C33 C38 C40 170.1(10) . . . . ?
C30 C29 C28 O2 89.3(11) . . . . ?
C30 C29 C28 C37 -89.8(12) . . . . ?
C15 N4 N2 Sm 10.3(9) . . . . ?
C15 N4 N2 C16 133.3(8) . . . . ?
C15 N4 N2 C22 -108.1(9) . . . . ?
C15 C12 C11 C10 -171.3(9) . . . . ?
C15 C12 C13 C14 173.0(9) . . . . ?
C36A C37A C32A O3A -109.1(11) . . . . ?
C36A C37A C32A C33A 70.3(10) . . . . ?
C36A C37A C38A C34A -52.0(8) . . . . ?
C36A C37A C38A C39A 64.1(10) . . . . ?
C36A C37A C38A C40A -170.9(8) . . . . ?
C47 C46 C73A O4 36(3) . . . . ?
C47 C46 C73A C91A -159.9(19) . . . . ?
C17 N1 C21 C20 2.2(14) . . . . ?
C17 C18 C19 C20 2.5(16) . . . . ?
C4A C7A C8A C9A -175.4(10) . . . . ?
C4A C3A C2A C1A 0.6(18) . . . . ?
C4A C5A C6A C1A -2.2(17) . . . . ?
C55A C53A C51A C46A -66.3(15) . . . . ?
C55A C53A C51A C52A 60(2) . . . . ?
C55A C53A C51A C50A -172.3(13) . . . . ?
C55A C53A C48A C47A 65.4(18) . . . . ?
C55A C53A C48A C49A 174.5(14) . . . . ?
C53A C51A C50A C49A 33.2(15) . . . . ?
C53A C48A C49A C50A -36.4(14) . . . . ?
C26 C25 C24 C23 -2.4(18) . . . . ?
C43 C42 C46 C51 11(3) . . . . ?
C43 C42 C46 C47 176.3(12) . . . . ?
C43 C44 C45 F12 -62(2) . . . . ?
C43 C44 C45 F14 67.7(19) . . . . ?
C43 C44 C45 F13 -178.0(14) . . . . ?
C10A C9A C14A C13A 0.8(15) . . . . ?
C10A C9A C8A C7A -173.1(11) . . . . ?
C51A C46A C47A C42A 167.8(16) . . . . ?
C51A C46A C47A C48A -1.5(18) . . . . ?
C51A C53A C48A C47A -53.3(18) . . . . ?
C51A C53A C48A C49A 55.8(14) . . . . ?
C51A C50A C49A C48A 1.6(15) . . . . ?
C52A C51A C50A C49A 163.8(15) . . . . ?
C50 C51 C52 C54 -60.1(14) . . . . ?
C50 C51 C52 C53 174.2(11) . . . . ?
C50 C51 C52 C48 57.7(11) . . . . ?
C50 C51 C46 C42 92.1(19) . . . . ?
C50 C51 C46 C47 -74.9(15) . . . . ?
C50 C51 C46 C73A 121(2) . . . . ?
C50 C49 C48 C52 30.9(13) . . . . ?
C50 C49 C48 C55 161.4(12) . . . . ?
C50 C49 C48 C47 -71.9(13) . . . . ?
C38 C36 C35 C34 -38.1(11) . . . . ?
C38 C33 C32 O3 144.7(11) . . . . ?
C38 C33 C32 C37 -35.3(11) . . . . ?
C57A C56A O6A Sm2 110.7(18) . . . . ?
C48A C47A C42A O4A -179.1(18) . . . . ?
C48A C47A C42A C43A -16(3) . . . . ?
C48A C53A C51A C46A 51.9(15) . . . . ?
C48A C53A C51A C52A 178.6(17) . . . . ?
C48A C53A C51A C50A -54.1(15) . . . . ?
C54A C53A C51A C46A 171.3(15) . . . . ?
C54A C53A C51A C52A -62(2) . . . . ?
C54A C53A C51A C50A 65.3(17) . . . . ?
C54A C53A C48A C47A -172.4(18) . . . . ?
C54A C53A C48A C49A -63(2) . . . . ?
C35 C34 C33 C39 162.0(9) . . . . ?
C35 C34 C33 C32 -71.9(11) . . . . ?
C35 C34 C33 C38 32.3(11) . . . . ?
C35 C36 C38 C41 174.2(9) . . . . ?
C35 C36 C38 C33 56.5(9) . . . . ?
C35 C36 C38 C40 -63.0(12) . . . . ?
C13 C12 C11 C10 1.5(14) . . . . ?
C13 C12 C15 O1 -3.8(13) . . . . ?
C13 C12 C15 N4 178.2(8) . . . . ?
C13 C14 C9 C10 4.8(15) . . . . ?
C13 C14 C9 C8 -175.2(9) . . . . ?
C60 C89A C93A C61 64(3) . . . . ?
C60 C89A C93A C65 -169(2) . . . . ?
C60 C89A C93A C59 -64(3) . . . . ?
C60 C89A C58 C115 171(2) . . . . ?
C60 C89A C58 C64 65(3) . . . . ?
C89A C93A C65 C115 34(3) . . . . ?
C89A C93A C59 O5A 156(3) . . . . ?
C89A C93A C59 C64 -32(3) . . . . ?
C89A C58 C115 C65 -34(3) . . . . ?
C89A C58 C64 C59 34(3) . . . . ?
C89A C58 C64 C66 -169(4) . . . . ?
C93A C89A C58 C115 55(2) . . . . ?
C93A C89A C58 C64 -50(3) . . . . ?
C93A C65 C115 C58 0(3) . . . . ?
C93A C59 C64 C58 -1(4) . . . . ?
C93A C59 C64 C66 -160(3) . . . . ?
C61 C93A C65 C115 162(3) . . . . ?
C61 C93A C59 O5A 26(5) . . . . ?
C61 C93A C59 C64 -162(3) . . . . ?
C65 C93A C59 O5A -102(3) . . . . ?
C65 C93A C59 C64 71(3) . . . . ?
C58 C89A C93A C61 180(3) . . . . ?
C58 C89A C93A C65 -54(2) . . . . ?
C58 C89A C93A C59 51(2) . . . . ?
C58 C64 C66 O4A 164(3) . . . . ?
C58 C64 C66 C63 3(6) . . . . ?
C67 C89A C93A C61 -61(4) . . . . ?
C67 C89A C93A C65 66(3) . . . . ?
C67 C89A C93A C59 171(2) . . . . ?
C67 C89A C58 C115 -67(3) . . . . ?
C67 C89A C58 C64 -173(3) . . . . ?
C115 C58 C64 C59 -71(3) . . . . ?
C115 C58 C64 C66 86(4) . . . . ?
C59 C93A C65 C115 -70(3) . . . . ?
C59 C64 C66 O4A -41(5) . . . . ?
C59 C64 C66 C63 157(3) . . . . ?
C64 C58 C115 C65 68(2) . . . . ?
C64 C66 C63 F32 -20(5) . . . . ?
C64 C66 C63 F35 -143(4) . . . . ?
C64 C66 C63 C62 91(4) . . . . ?
F32 C63 C62 F40 87(2) . . . . ?
F32 C63 C62 F19 -177(2) . . . . ?
F32 C63 C62 C83 -45(2) . . . . ?
F35 C63 C62 F40 178(2) . . . . ?
F35 C63 C62 F19 -87(2) . . . . ?
F35 C63 C62 C83 45(2) . . . . ?
F40 C62 C83 F37 -16(3) . . . . ?
F40 C62 C83 F39 -125(5) . . . . ?
F40 C62 C83 F27 84(3) . . . . ?
C66 C63 C62 F40 -45(3) . . . . ?
C66 C63 C62 F19 50(3) . . . . ?
C66 C63 C62 C83 -178(2) . . . . ?
F19 C62 C83 F37 -156(3) . . . . ?
F19 C62 C83 F39 95(6) . . . . ?
F19 C62 C83 F27 -56(3) . . . . ?
C63 C62 C83 F37 96(3) . . . . ?
C63 C62 C83 F39 -13(6) . . . . ?
C63 C62 C83 F27 -164(3) . . . . ?
F41 C116 C68 F29 -53(3) . . . . ?
F41 C116 C68 F23 -176(3) . . . . ?
F41 C116 C68 F47 59(3) . . . . ?
F21 C91A C116 F41 -172(2) . . . . ?
F21 C91A C116 C68 63(3) . . . . ?
F21 C91A C116 F45 -58(3) . . . . ?
F43 C91A C116 F41 74(2) . . . . ?
F43 C91A C116 C68 -51(2) . . . . ?
F43 C91A C116 F45 -171.8(19) . . . . ?
C73A C46 C47 O5 -12(2) . . . . ?
C73A C46 C47 C48 168.7(17) . . . . ?
C73A C91A C116 F41 -46(3) . . . . ?
C73A C91A C116 C68 -170.9(18) . . . . ?
C73A C91A C116 F45 68(2) . . . . ?
C91A C116 C68 F29 70(3) . . . . ?
C91A C116 C68 F23 -52(3) . . . . ?
C91A C116 C68 F47 -177(2) . . . . ?
F45 C116 C68 F29 -167(2) . . . . ?
F45 C116 C68 F23 70(3) . . . . ?
F45 C116 C68 F47 -55(3) . . . . ?
F30A C30 C31 F7 -95(2) . . . . ?
F30A C30 C31 F5 22(2) . . . . ?
F30A C30 C31 F6 132(2) . . . . ?
F36A C30 C31 F7 -11(3) . . . . ?
F36A C30 C31 F5 106(3) . . . . ?
F36A C30 C31 F6 -144(3) . . . . ?

_shelx_res_file                  
;
    sm.res created by SHELXL-2014/7

TITL 2_a.res in C2
REM Old TITL 2 in C11a
REM SHELXT solution in C2: R1 0.138, Rweak 0.027, Alpha 0.049
REM <I/s> 0.000 for 0 systematic absences, Orientation as input
REM Flack x = -0.052 ( 0.005 ) from 5575 Parsons' quotients
REM Formula found by SHELXT: C56 N21 O20 F5 Sm2
CELL 1.54184 29.487 20.0974 20.6981 90 108.271 90
ZERR 8 0.0004 0.0003 0.0003 0 0.001 0
LATT -7
SYMM -X,+Y,-Z
SFAC C H F N O Sm
UNIT 456 432 136 32 64 8
EQIV $1 0.5-X,0.5+Y,-Z
SADI 0.01 F14 C45 F12 C45 F13 C45
DANG 2.59 0.01 O2 HWb
SADI O5a C46a O5a C59
SADI 0.04 F14a C44a F37 C62
SADI O4a C42a O4a C66
SADI F8a C43a F32 C63
SADI 0.04 F10a C45a F40 C83
SADI 0.04 F13a F12a F39 F27
SADI 0.04 C55a C54a C60 C67
SADI C46a C47a C59 C64
SADI 0.04 C50a C48a C65 C58
SADI C46a C51a C59 C93A
SADI C47a C42a C64 C66
SADI 0.04 C42a C48a C66 C58
SADI C47a C48a C64 C58
SADI 0.04 F11a C45a F19 C83
SADI F9a C43a F35 C63
SADI 0.04 C53a C50a C89A C65
SADI F10a C44a F40 C62
SADI C42a C43a C66 C63
RIGU 0.01 0.01 F8a C46a C47a F10a F14a F11a F13a C43a C44a C55a C53a C51a =
 C52A F12A C50A C48A C54A C49A C45A C60 C89A C93A C61 C65 C58 C67 C115 C59 =
 C64 F40 F37 C63 C62 F27 C83 O4A F9A C42A F32 F35 C66 F19 F39 O5A
SADI 0.04 F10a F11a F40 F19
SADI F14a C45a F37 C83
SADI F11a C44a F19 C62
SADI 0.04 C43a C45a C63 C83
SADI F13a C45a F39 C83
SADI 0.04 C55a C51a C60 C93A
SADI C43a C44a C63 C62
SADI 0.04 C51a C54a C93A C67
SADI 0.04 C52a C50a C61 C65
SADI C44a C45a C62 C83
SADI C55a C53a C60 C89A
SADI 0.04 F9a C44a F35 C62
SADI 0.04 F10a C43a F40 C63
SADI C53a C51a C89A C93A
SADI 0.04 C42a C44a C66 C62
SADI C53a C48a C89A C58
SADI C53a C54a C89A C67
SADI 0.04 F14a F13a F37 F39
SADI 0.04 F14a F12a F37 F27
SADI 0.04 F11a C43a F19 C63
SADI C51a C52a C93A C61
SADI C51a C50a C93A C65
SADI 0.04 F13a C44a F39 C62
SADI F12a C45a F27 C83
SADI C50a C49a C65 C115
SADI C48a C49a C58 C115
SADI 0.04 O5a C47a O5a C64
SADI 0.04 C44a F12a C62 F27
SADI 0.04 O5a C51a O5a C93A
SADI 0.04 O4a C47a O4a C64
SADI 0.04 O4a C43a O4a C63
SADI 0.04 C55a C48a C60 C58
SADI 0.04 F8a F9a F32 F35
SADI 0.04 F8a C42a F32 C66
SADI 0.04 C53a C52a C89A C61
SADI 0.04 F8a C44a F32 C62
SADI 0.04 C53a C49a C89A C115
SADI 0.04 C51a C48a C93A C58
SADI 0.04 C46a C42a C59 C66
SADI 0.04 C51a C49a C93A C115
SADI 0.04 C46a C53a C59 C89A
SADI 0.04 C46a C52a C59 C61
SADI 0.04 C46a C50a C59 C65
SADI 0.04 C48a C54a C58 C67
SADI 0.04 C46a C48a C59 C58
SADI 0.04 C47a C43a C64 C63
SADI 0.04 C47a C53a C64 C89A
SADI 0.04 C47a C51a C64 C93A
SADI 0.04 C47a C49a C64 C115
SIMU 0.01 0.02 2 O4a F8a C47a F9a F10a C42a F14a F11a F13a C43a C44a C53a =
 F12A C50A C48A C49A C45A C58 C115 C64 F32 F35 F40 C66 F37 F19 F39 C63 C62 =
 F27 C83 O5A C46A C55A C51A C52A C54A C60 C89A C93A C65 C67 C59 C61 H11
SADI 0.04 F9a C42a F35 C66
SADI F11 C44 F41 C116
SADI 0.04 F9 C42 F43 C73A
SADI 0.04 F13 C44 F47 C116
SADI 0.04 F12 F14 F23 F29
RIGU 0.01 0.01 F11 F8 F10 F9 F12 F14 C43 F13 C44 C45 F41 F21 F43 F29 C91A =
 C116 C68 F45 F23 F47 C42 C73A O4
SADI 0.04 F14 C44 F29 C116
SADI 0.04 C46 C43 C46 C91A
SADI F9 C43 F43 C91A
SADI F12 C45 F23 C68
SADI O4 C42 O4 C73A
SADI F14 C45 F29 C68
SADI 0.04 F12 C44 F23 C116
SADI C42 C46 C73A C46
SADI C42 C43 C73A C91A
SADI C43 C44 C91A C116
SADI F13 C45 F47 C68
SADI C44 C45 C116 C68
SIMU 0.01 0.02 2 F11 F8 F10 F9 F12 F14 C43 F13 C44 C45 F41 F21 F43 F29 C91A =
 C116 C68 F45 F23 F47 C42 C73A O4
SADI 0.04 F12 F13 F23 F47
SADI 0.04 F14 F13 F29 F47
SADI 0.04 O4 C43 O4 C91A
SADI 0.04 F11 F10 F41 F45
SADI 0.04 F11 C43 F41 C91A
SADI 0.04 C42 C44 C73A C116
SADI 0.04 F11 C45 F41 C68
SADI 0.04 C43 C45 C91A C68
SADI 0.04 F8 F9 F21 F43
SADI 0.04 F8 C42 F21 C73A
SADI 0.04 F8 C44 F21 C116
SADI 0.04 F10 C43 F45 C91A
SADI 0.04 F10 C45 F45 C68
SADI F8 C43 F21 C91A
SADI 0.04 F9 C44 F43 C116
SADI F10 C44 F45 C116
SADI F17a C57a F25 C57a
DFIX 1.51 0.01 C62 C63 C44a C43a
SADI F4 C30 F36A C30
DFIX 1.51 0.01 C62 C83 C44a C45a
DFIX 1.35 0.01 F13a C45a F12a C45a F14a C45a F27 C83 F39 C83 F37 C83
SADI C57a F16a C57a F49
SIMU 0.01 0.02 2 F17a F15a C57a F16a F30 F49 F25
SADI F3 C30 F30A C30
SADI F15a C57a F30 C57a
SIMU 0.01 0.02 2 F7 F3 F4 F5 F6 C30 C31 F30A F36A
DANG 2.035 0.01 HWa O7

L.S. 20
PLAN  5
SIZE 0.2 0.1 0.05
TEMP -173
CONF
HTAB OWa O7a
HTAB N4 OW_$1
HTAB OW O7
FREE F13 F14
FREE F30A C31
list 4
MORE -1
BOND $H
fmap 2 53
acta
OMIT 1 1 1
OMIT 7 -15 17
REM <olex2.extras>
REM <HklSrc "%.\\Sm.hkl">
REM </olex2.extras>

WGHT    0.087300   15.048100
EXTI    0.000080
FVAR       0.11277   0.66771   0.62629   0.59834   0.77589
SM    6    0.248301    0.635923   -0.041074    11.00000    0.03814    0.04571 =
         0.03046    0.00119    0.01518   -0.00131
SM2   6    0.247408    0.862586    0.450130    11.00000    0.04374    0.05622 =
         0.03275    0.00443    0.01691    0.01061
O6    5    0.270069    0.555049   -0.108581    11.00000    0.06162    0.05760 =
         0.04481   -0.00728    0.02913    0.00890
F2A   3    0.165788    1.070173    0.572134    11.00000    0.06651    0.04601 =
         0.04838   -0.00231    0.01762    0.00827
F2    3    0.244833    0.475465    0.131065    11.00000    0.05908    0.06751 =
         0.04260    0.00954    0.01666    0.00273
N1A   4    0.275137    0.799365    0.567059    11.00000    0.04784    0.05989 =
         0.04081    0.00835    0.02347    0.00530
O2    5    0.228006    0.557642    0.031305    11.00000    0.03770    0.05571 =
         0.03460    0.00370    0.01806   -0.00557
N2A   4    0.239121    0.725412    0.447429    11.00000    0.04845    0.07209 =
         0.03878    0.00917    0.02384    0.01542
O1A   5    0.176258    0.814213    0.467943    11.00000    0.04488    0.05709 =
         0.04705    0.00601    0.02015    0.01083
O5A   5    0.317231    0.914907    0.528763    11.00000    0.04408    0.07408 =
         0.04177    0.00593    0.02134    0.00422
F1A   3    0.232817    1.019898    0.620939    11.00000    0.04683    0.08154 =
         0.03782   -0.00469    0.01341    0.00034
O3    5    0.173536    0.579492   -0.106324    11.00000    0.04373    0.05408 =
         0.03168    0.00554    0.01204   -0.00981
O4    5    0.316086    0.690213   -0.057431    11.00000    0.03895    0.05769 =
         0.05290    0.00993    0.01921   -0.00278
F16   3    0.297811    0.599643   -0.208861    11.00000    0.12319    0.07601 =
         0.08848    0.02965    0.06348    0.02078
F3A   3    0.190044    0.912497    0.645051    11.00000    0.11471    0.06418 =
         0.08777    0.01441    0.06966    0.02219
F1    3    0.176664    0.427570    0.092165    11.00000    0.07143    0.05152 =
         0.05311    0.00941    0.02146   -0.00357
PART 1
F11   3    0.439169    0.676046   -0.083383    31.00000    0.07022    0.07641 =
         0.08698    0.02775    0.04509    0.02930

PART 0
AFIX   6
OWA   5    0.288327    1.065373    0.513083    11.00000    0.07956    0.07054 =
         0.06550   -0.01127    0.03689   -0.00701
HWAA  2    0.284888    1.051537    0.472992    11.00000   -1.50000
HWAB  2    0.291378    1.030211    0.536790    11.00000   -1.50000
AFIX   0

F7    3    0.169289    0.539232    0.255280    11.00000    0.15600    0.09074 =
         0.07679   -0.00348    0.08111   -0.01256
O3A   5    0.175825    0.920928    0.378619    11.00000    0.06104    0.06317 =
         0.03249    0.00256    0.01479    0.01700
F4A   3    0.119430    0.947960    0.583316    11.00000    0.06906    0.11096 =
         0.05959   -0.01459    0.03203   -0.03033
C13A  1    0.105035    0.780957    0.523818    11.00000    0.04162    0.06909 =
         0.04274   -0.00073    0.01814    0.00809
AFIX  43
H13B  2    0.110749    0.826521    0.516911    11.00000   -1.20000
AFIX   0
O7A   5    0.311495    1.039116    0.398146    11.00000    0.15097    0.07312 =
         0.07569   -0.01814    0.05905   -0.02645

O1    5    0.177848    0.685479   -0.020357    11.00000    0.04647    0.04787 =
         0.04268   -0.00405    0.01991    0.00099
N4    4    0.193688    0.791713   -0.037903    11.00000    0.04493    0.05243 =
         0.04902    0.00209    0.02290    0.00213
AFIX  43
H4    2    0.183118    0.832876   -0.045001    11.00000   -1.20000
AFIX   0

O4A   5    0.316864    0.811201    0.435289    11.00000    0.05358    0.06802 =
         0.04833    0.00546    0.02889    0.01042
F6A   3    0.119915    1.040864    0.668322    11.00000    0.11424    0.11964 =
         0.08797   -0.00022    0.05535    0.04017
C20A  1    0.280210    0.733323    0.570056    11.00000    0.04031    0.07466 =
         0.04230    0.01702    0.02207    0.00923
C15A  1    0.168646    0.754373    0.474054    11.00000    0.03875    0.08096 =
         0.03356    0.00342    0.01550    0.01427
PART 1
F8A   3    0.426200    0.829493    0.402982    21.00000    0.07389    0.07718 =
         0.06784   -0.00953    0.04759   -0.00648

PART 0
C34   1    0.061677    0.563968   -0.102226    11.00000    0.04664    0.07454 =
         0.06222    0.00934    0.01459   -0.00391
AFIX  23
H34A  2    0.071814    0.611018   -0.094146    11.00000   -1.20000
H34B  2    0.028358    0.562589   -0.133055    11.00000   -1.20000
AFIX   0
O5    5    0.320280    0.582726    0.035676    11.00000    0.03512    0.05814 =
         0.04080    0.00987    0.01487    0.00729

O2A   5    0.223273    0.940226    0.518558    11.00000    0.04416    0.06197 =
         0.03402    0.00203    0.01367    0.01060
F15   3    0.308048    0.500232   -0.233732    11.00000    0.17408    0.08356 =
         0.08609   -0.03039    0.08745   -0.03178
C1    1   -0.086215    0.815839    0.255742    11.00000    0.04099    0.05944 =
         0.04794    0.00118    0.01636    0.00005
AFIX  43
H1    2   -0.105112    0.823788    0.284632    11.00000   -1.20000
AFIX   0

C23A  1    0.217205    0.739664    0.322028    11.00000    0.06159    0.05002 =
         0.04857    0.00067    0.03181    0.00260
PART 1
F8    3    0.358523    0.801104   -0.074030    31.00000    0.04993    0.05494 =
         0.11956    0.01603    0.04408    0.00578
PART 0
C4    1   -0.031439    0.792588    0.169735    11.00000    0.04551    0.05709 =
         0.04038    0.00720    0.01527    0.00719

F5A   3    0.192233    1.033183    0.721916    11.00000    0.12047    0.12696 =
         0.06715   -0.03999    0.05240   -0.04067
N1    4    0.215455    0.692569   -0.160819    11.00000    0.04614    0.05127 =
         0.04201   -0.00170    0.02133   -0.00225
C34A  1    0.103597    1.032174    0.439489    11.00000    0.04753    0.05792 =
         0.04616   -0.00533    0.01094    0.01133
AFIX  13
H34C  2    0.092466    1.043227    0.479153    11.00000   -1.20000
AFIX   0

C20   1    0.184823    0.676207   -0.280575    11.00000    0.06383    0.06674 =
         0.03099   -0.00032    0.01873    0.00599
AFIX  43
H20   2    0.173976    0.646778   -0.318204    11.00000   -1.20000
AFIX   6

OW    5    0.293417    0.431564    0.014536    11.00000    0.10755    0.04924 =
         0.07135    0.00757    0.04792    0.00944
HWA   2    0.282671    0.443409   -0.027972    11.00000   -1.50000
HWB   2    0.292168    0.467703    0.037029    11.00000   -1.50000
AFIX   0

C10   1    0.085107    0.845874    0.050749    11.00000    0.06279    0.05709 =
         0.04825    0.00659    0.02840    0.01367
AFIX  43
H10   2    0.079309    0.890969    0.059468    11.00000   -1.20000
AFIX   0

C29A  1    0.186739    1.008650    0.580382    11.00000    0.03683    0.05943 =
         0.04179   -0.00182    0.01399    0.00465
N3A   4    0.216871    0.805362    0.330976    11.00000    0.05736    0.05748 =
         0.04008   -0.00091    0.01958    0.00890
PART 1
F3    3    0.139141    0.559064    0.117021    51.00000    0.09615    0.09005 =
         0.05755    0.02066    0.04522    0.03565

C46A  1    0.361052    0.911548    0.538735    21.00000    0.04614    0.07541 =
         0.03217    0.00447    0.02153    0.00623
PART 0
F17   3    0.362582    0.550974   -0.157799    11.00000    0.07699    0.13056 =
         0.08955    0.02107    0.03367   -0.00351

N4A   4    0.195271    0.706321    0.457425    11.00000    0.05832    0.05628 =
         0.04348    0.00742    0.02540    0.01009
AFIX  43
H4A   2    0.185760    0.664589    0.452938    11.00000   -1.20000
AFIX   0

PART 1
F10   3    0.372447    0.701771   -0.156329    31.00000    0.08045    0.08589 =
         0.07607    0.01339    0.03027    0.00326
PART 0
N2    4    0.238401    0.773067   -0.045623    11.00000    0.04614    0.04640 =
         0.04009   -0.00297    0.01960   -0.00462
C21   1    0.197890    0.652344   -0.215627    11.00000    0.04859    0.05561 =
         0.04015   -0.00233    0.01866   -0.00246
AFIX  43
H21   2    0.194587    0.606129   -0.208559    11.00000   -1.20000
AFIX   0

C17A  1    0.292641    0.800509    0.687761    11.00000    0.05771    0.08983 =
         0.04080    0.01337    0.02475    0.00833
AFIX  43
H17A  2    0.298246    0.825487    0.728487    11.00000   -1.20000
AFIX   0

C12   1    0.128013    0.765346    0.005465    11.00000    0.04495    0.05829 =
         0.03575    0.00429    0.01753    0.00843
C28A  1    0.186453    0.977412    0.513775    11.00000    0.04414    0.05364 =
         0.03791    0.00152    0.01441    0.00010
C24A  1    0.199315    0.710585    0.258249    11.00000    0.07402    0.06847 =
         0.05018   -0.01475    0.03752   -0.00397
AFIX  43
H24A  2    0.199421    0.663557    0.253663    11.00000   -1.20000
AFIX   0
C56A  1    0.298215    0.985427    0.372117    11.00000    0.08695    0.07299 =
         0.04105    0.00029    0.02765    0.01032
PART 1
C47A  1    0.385984    0.874248    0.502020    21.00000    0.04200    0.08273 =
         0.03346    0.00183    0.02230    0.00734

F4    3    0.214342    0.578901    0.173718    51.00000    0.09865    0.05322 =
         0.06223   -0.01124    0.05426   -0.02013
PART 0
C7A   1    0.000205    0.715152    0.622770    11.00000    0.05193    0.06682 =
         0.04221   -0.00052    0.01738    0.00294
AFIX  43
H7A   2   -0.002634    0.759634    0.606457    11.00000   -1.20000
AFIX   0
PART 1
F9A   3    0.360522    0.775433    0.351280    21.00000    0.06551    0.07669 =
         0.05182   -0.01928    0.02237    0.00076
PART 0
C21A  1    0.277947    0.698207    0.505362    11.00000    0.05412    0.06218 =
         0.05204    0.01771    0.02594    0.01916
AFIX  23
H21A  2    0.308823    0.703343    0.496389    11.00000   -1.20000
H21B  2    0.272455    0.650124    0.510178    11.00000   -1.20000
AFIX   0

C11   1    0.119197    0.831695    0.019281    11.00000    0.06027    0.06113 =
         0.04480   -0.00122    0.02176   -0.00138
AFIX  43
H11   2    0.136532    0.866775    0.007110    11.00000   -1.20000
AFIX   0
C41   1    0.127389    0.404041   -0.120347    11.00000    0.07261    0.05703 =
         0.06844   -0.00140    0.00751   -0.01198
AFIX 137
H41A  2    0.127844    0.363206   -0.094274    11.00000   -1.50000
H41B  2    0.159243    0.424246   -0.105961    11.00000   -1.50000
H41C  2    0.118183    0.393358   -0.168946    11.00000   -1.50000
AFIX   0
C8    1    0.025958    0.816354    0.106764    11.00000    0.05503    0.06690 =
         0.05660    0.01560    0.02734    0.01421
AFIX  43
H8    2    0.024110    0.862210    0.116798    11.00000   -1.20000
AFIX   0

C9A   1    0.062384    0.697100    0.567469    11.00000    0.05175    0.06406 =
         0.04565   -0.01172    0.01874    0.00315
C57   1    0.316852    0.540873   -0.182184    11.00000    0.07182    0.06378 =
         0.05127   -0.00565    0.03548    0.00214
PART 1
F9    3    0.424923    0.770959    0.003371    31.00000    0.05996    0.06524 =
         0.09589   -0.00936    0.03085   -0.02095

F10A  3    0.445600    0.741593    0.509049    21.00000    0.08513    0.08710 =
         0.08123    0.00374    0.01661    0.02527
F12   3    0.404430    0.825948   -0.168244    31.00000    0.10675    0.09148 =
         0.14153    0.05173    0.08083    0.01369
C42A  1    0.361615    0.823395    0.459140    21.00000    0.05616    0.09053 =
         0.03912   -0.00198    0.03218    0.01439
PART 0
C14A  1    0.071748    0.762892    0.555631    11.00000    0.04948    0.06364 =
         0.04757   -0.00641    0.02169    0.00466
AFIX  43
H14A  2    0.054700    0.797012    0.569861    11.00000   -1.20000
AFIX   0
C33A  1    0.148277    0.988040    0.455952    11.00000    0.04217    0.05991 =
         0.03397   -0.00013    0.00811    0.00915
C12A  1    0.129973    0.730999    0.502144    11.00000    0.04361    0.06795 =
         0.03561    0.00432    0.01455    0.00749
C3A   1   -0.025031    0.636395    0.699555    11.00000    0.05507    0.07005 =
         0.08035    0.00528    0.02602    0.00323
AFIX  43
H3A   2   -0.003445    0.603668    0.693572    11.00000   -1.20000
AFIX   0
C37A  1    0.102615    0.986210    0.338803    11.00000    0.05548    0.06083 =
         0.03658   -0.00025    0.00489    0.00948

N3    4    0.277296    0.700836    0.075904    11.00000    0.03627    0.07556 =
         0.03969    0.00021    0.01673   -0.00114
C16   1    0.241940    0.800435   -0.109827    11.00000    0.05426    0.03613 =
         0.05156    0.00579    0.02498   -0.00404
AFIX  23
H16A  2    0.276090    0.805983   -0.105731    11.00000   -1.20000
H16B  2    0.226960    0.845050   -0.117188    11.00000   -1.20000
AFIX   0

C32A  1    0.146978    0.959749    0.392062    11.00000    0.05640    0.04610 =
         0.03397   -0.00085    0.01237    0.00943
C37   1    0.150848    0.513169   -0.023113    11.00000    0.04147    0.05585 =
         0.04056    0.00905    0.01405   -0.01416
C5A   1   -0.062341    0.743117    0.674298    11.00000    0.04780    0.05684 =
         0.05599    0.00210    0.02102   -0.00049
AFIX  43
H5A   2   -0.066589    0.783963    0.650027    11.00000   -1.20000
AFIX   0

C23   1    0.279112    0.768816    0.078446    11.00000    0.04699    0.06343 =
         0.04551   -0.00664    0.02303   -0.00364
[truncated: 171,821 more chars]
